# Supplementary material for: A previously undescribed archaeal virus suppresses host immunity
Source: EMBO Rep. 2025 Nov 17;26(24):6159–78. doi: 10.1038/s44319-025-00540-3 (PMC12714723; doi:10.1038/s44319-025-00540-3)
Supplement: Supplementary file 3 — Dataset EV1 [file 44319_2025_540_MOESM3_ESM.xlsx]

## Sheet: HLSV1 (supertant)
Dataset EV1 – Sequence coverage statistics of 48N supernatant, entries corresponding to the LSV-48N genome are highlighted by green background.
#ID	Avg_fold	Length	Ref_GC	Covered_percent	Covered_bases	Plus_reads	Minus_reads	Read_GC	Median_fold	Std_Dev
NODE_1_length_24864_cov_2599.177754	7403.05	24864	0.6059	100	24864	602812	603150	0.6062	7690	1901.25
NODE_2_length_16315_cov_6.742949	17.2951	16315	0.5479	100	16315	984	983	0.5576	17	7.21
NODE_3_length_1714_cov_1.740379	4.8279	1714	0.6831	99.5333	1706	30	28	0.6837	5	2.43
NODE_4_length_1356_cov_1.606724	4.6342	1356	0.6336	96.6077	1310	21	23	0.6311	5	2.31
NODE_5_length_1281_cov_1.758306	4.4887	1281	0.662	100	1281	20	21	0.6588	4	1.61
NODE_6_length_1280_cov_1.158770	2.5852	1280	0.7226	97.7344	1251	10	12	0.7196	2	1.25
NODE_7_length_1272_cov_7.209205	16.6399	1272	0.6148	97.1698	1236	69	75	0.6124	18	8.72
NODE_8_length_941_cov_1.671296	4.2869	941	0.7216	99.0436	932	15	12	0.713	4	2.7
NODE_9_length_866_cov_1.468948	3.6859	866	0.6986	100	866	12	9	0.7132	4	1.55
NODE_10_length_714_cov_1.053375	2.2003	714	0.7311	100	714	7	4	0.7407	2	0.89
NODE_11_length_704_cov_1.551834	4.2031	704	0.6861	100	704	10	10	0.6929	4	1.37
NODE_12_length_694_cov_0.771475	1.7305	694	0.6873	100	694	4	4	0.6886	2	0.62
NODE_13_length_650_cov_1.670157	3.2262	650	0.6662	100	650	7	7	0.6581	3	1.68
NODE_14_length_646_cov_0.980668	2.1409	646	0.6687	100	646	5	5	0.6616	2	0.94
NODE_15_length_621_cov_0.926471	1.8357	621	0.7053	100	621	4	4	0.7088	2	0.69
NODE_16_length_616_cov_0.988868	1.9529	616	0.668	83.9286	517	4	4	0.6719	2	1.31
NODE_17_length_613_cov_0.910448	1.9086	613	0.6395	100	613	4	4	0.6156	2	0.95
NODE_18_length_605_cov_0.875000	2.0248	605	0.6777	100	605	5	4	0.6955	2	0.82
NODE_19_length_603_cov_1.127376	2.4892	603	0.6683	100	603	6	4	0.6396	2	1.32
NODE_20_length_592_cov_1.034951	1.9747	592	0.7331	100	592	3	5	0.7399	2	0.91
NODE_21_length_591_cov_0.655642	2.0372	591	0.6277	100	591	3	5	0.6279	2	1.17
NODE_22_length_564_cov_1.509240	3.1259	564	0.6489	100	564	6	6	0.6469	3	1.55
NODE_23_length_560_cov_0.863354	1.6089	560	0.66	98.2143	550	3	3	0.657	2	0.72
NODE_24_length_548_cov_1.095541	2.1551	548	0.6971	100	548	4	4	0.6913	2	0.81
NODE_25_length_525_cov_0.767857	1.4343	525	0.7124	100	525	2	3	0.7158	1	0.5
NODE_26_length_520_cov_0.697517	1.4404	520	0.5577	100	520	3	2	0.5607	1	0.52
NODE_27_length_510_cov_1.214781	2.4882	510	0.6706	100	510	4	5	0.6675	2	0.83
NODE_28_length_508_cov_0.721578	1.5217	508	0.6732	100	508	3	3	0.6843	1	0.76
NODE_29_length_503_cov_1.600939	3.2863	503	0.6998	100	503	6	5	0.7078	3	1.21
NODE_30_length_496_cov_0.737470	1.7681	496	0.7661	100	496	4	3	0.7685	2	0.84
NODE_31_length_495_cov_1.081340	2.6101	495	0.6909	100	495	4	5	0.6888	3	1.07
NODE_32_length_495_cov_0.937799	1.8222	495	0.5697	100	495	3	3	0.5698	2	0.43
NODE_33_length_494_cov_0.829736	1.913	494	0.6579	100	494	3	4	0.6741	1	1.33
NODE_34_length_492_cov_1.192771	2.3171	492	0.628	100	492	4	4	0.6219	2	1.05
NODE_35_length_489_cov_0.983010	2.1104	489	0.7014	100	489	4	3	0.7074	2	0.97
NODE_36_length_488_cov_0.871046	1.5389	488	0.7316	100	488	3	2	0.7324	2	0.51
NODE_37_length_485_cov_0.899510	1.5505	485	0.6577	100	485	3	2	0.6596	1	0.61
NODE_38_length_477_cov_1.447500	2.8302	477	0.6562	100	477	4	5	0.6585	3	1.12
NODE_39_length_477_cov_0.635000	1.5765	477	0.6834	100	477	3	2	0.6809	1	0.77
NODE_40_length_475_cov_0.670854	1.2674	475	0.6316	100	475	2	2	0.6379	1	0.45
NODE_41_length_470_cov_0.674300	1.2809	470	0.7426	100	470	2	2	0.7409	1	0.45
NODE_42_length_469_cov_0.742347	1.597	469	0.6823	100	469	2	3	0.6889	1	0.68
NODE_43_length_465_cov_0.976804	3.0946	465	0.5226	100	465	5	6	0.516	3	1.34
NODE_44_length_454_cov_0.960212	1.9846	454	0.5617	100	454	3	3	0.5538	2	0.66
NODE_45_length_447_cov_0.764865	1.9172	447	0.6264	100	447	3	3	0.6112	2	0.84
NODE_46_length_441_cov_1.013736	1.7098	441	0.6349	100	441	3	2	0.6393	2	0.63
NODE_47_length_440_cov_0.966942	1.8705	440	0.5864	100	440	3	4	0.5735	2	0.82
NODE_48_length_436_cov_1.222841	2.0711	436	0.6858	100	436	3	3	0.6955	2	0.8
NODE_49_length_435_cov_1.773743	3.1126	435	0.7195	100	435	4	5	0.7142	3	1.69
NODE_50_length_435_cov_0.818436	1.731	435	0.6943	100	435	2	3	0.6972	2	0.69
NODE_51_length_434_cov_1.126050	2.0783	434	0.659	100	434	3	3	0.6541	2	0.81
NODE_52_length_430_cov_1.220963	2.6512	430	0.5674	100	430	4	4	0.5763	2	0.88
NODE_53_length_427_cov_0.765714	1.4052	427	0.6183	100	427	2	2	0.6183	1	0.5
NODE_54_length_425_cov_1.747126	3.5412	425	0.6706	100	425	5	5	0.687	3	1.96
NODE_55_length_425_cov_1.051724	2.0447	425	0.6518	100	425	2	4	0.6733	2	0.77
NODE_56_length_420_cov_0.825073	1.4262	420	0.7143	100	420	2	2	0.7195	1	0.5
NODE_57_length_418_cov_0.542522	1.3923	418	0.6675	100	418	2	2	0.6817	1	0.49
NODE_58_length_415_cov_0.863905	1.4482	415	0.6434	100	415	2	2	0.6456	1	0.55
NODE_59_length_414_cov_0.982196	2.1691	414	0.6039	100	414	3	3	0.6047	2	1.01
NODE_60_length_412_cov_1.638806	3.284	412	0.6917	91.7476	378	6	3	0.6807	4	1.63
NODE_61_length_412_cov_1.576119	3.2985	412	0.716	100	412	6	4	0.7079	4	1.2
NODE_62_length_410_cov_1.855856	3.5707	410	0.5878	100	410	5	6	0.5563	4	2.27
NODE_63_length_409_cov_1.307229	2.934	409	0.5721	100	409	4	4	0.58	3	1.09
NODE_64_length_407_cov_0.881818	1.4767	407	0.6364	100	407	2	2	0.629	1	0.5
NODE_65_length_405_cov_1.954268	4.2765	405	0.5605	100	405	5	7	0.5486	4	2.1
NODE_66_length_405_cov_1.381098	3.4123	405	0.7556	100	405	6	4	0.7489	3	1.52
NODE_67_length_402_cov_1.335385	2.2338	402	0.6791	100	402	3	3	0.6793	2	0.98
NODE_68_length_401_cov_0.953704	1.7382	401	0.6409	100	401	2	3	0.6414	2	0.77
NODE_69_length_401_cov_0.743827	1.9451	401	0.7282	100	401	3	3	0.724	2	0.62
NODE_70_length_401_cov_0.731481	2.6135	401	0.5586	100	401	4	3	0.5624	3	0.96
NODE_71_length_400_cov_1.349845	2.2475	400	0.595	100	400	3	3	0.5818	2	0.98
NODE_72_length_398_cov_1.146417	1.892	398	0.7136	100	398	2	3	0.7251	2	0.89
NODE_73_length_398_cov_0.688474	1.1357	398	0.7412	100	398	1	2	0.7588	1	0.35
NODE_74_length_394_cov_1.605678	3.2538	394	0.6497	100	394	5	5	0.6763	2	1.95
NODE_75_length_394_cov_1.186120	2.2893	394	0.6218	100	394	3	3	0.6308	2	1.1
NODE_76_length_394_cov_0.911672	1.8883	394	0.6142	100	394	3	2	0.6282	2	0.8
NODE_77_length_394_cov_0.861199	1.9391	394	0.6878	100	394	2	4	0.7094	1	1.26
NODE_78_length_393_cov_0.930380	1.5318	393	0.6005	100	393	2	2	0.5997	1	0.7
NODE_79_length_392_cov_1.469841	2.5587	392	0.4949	99.2347	389	4	3	0.4865	1	1.96
NODE_80_length_392_cov_1.387302	3.0893	392	0.6199	100	392	4	4	0.606	3	1.1
NODE_81_length_391_cov_0.990446	2.3043	391	0.6573	100	391	3	3	0.6593	3	0.93
NODE_82_length_390_cov_0.939297	1.5436	390	0.6846	100	390	1	3	0.6744	1	0.64
NODE_83_length_389_cov_0.708333	1.162	389	0.6401	100	389	2	1	0.6239	1	0.37
NODE_84_length_384_cov_0.866450	1.5651	384	0.6276	100	384	2	2	0.6306	2	0.54
NODE_85_length_382_cov_1.409836	2.356	382	0.6597	100	382	3	3	0.66	2	1.04
NODE_86_length_382_cov_1.055738	2.5628	382	0.6623	100	382	4	5	0.665	2	0.97
NODE_87_length_381_cov_0.861842	1.5774	381	0.6693	100	381	2	2	0.6589	1	0.65
NODE_88_length_380_cov_0.966997	1.5816	380	0.6474	100	380	2	2	0.6456	1	0.65
NODE_89_length_380_cov_0.858086	1.5842	380	0.6816	100	380	2	2	0.6927	1	0.66
NODE_90_length_379_cov_1.370861	2.6517	379	0.6939	100	379	4	3	0.6985	3	1.07
NODE_91_length_378_cov_0.677741	1.1931	378	0.6825	100	378	1	2	0.6608	1	0.4
NODE_92_length_376_cov_1.722408	2.8032	376	0.734	100	376	3	4	0.7287	2	1.2
NODE_93_length_376_cov_1.451505	2.3989	376	0.7074	100	376	2	4	0.7065	2	1.49
NODE_94_length_376_cov_0.909699	1.7713	376	0.7074	100	376	2	3	0.7057	2	0.81
NODE_95_length_376_cov_0.846154	1.6011	376	0.6941	98.9362	372	2	2	0.6977	1	0.73
NODE_96_length_375_cov_1.221477	2	375	0.704	100	375	3	2	0.7	2	1.06
NODE_97_length_374_cov_1.020202	2.0053	374	0.7005	100	374	4	1	0.7133	2	0.64
NODE_98_length_373_cov_1.344595	2.6247	373	0.6568	100	373	4	3	0.6394	3	1.16
NODE_99_length_373_cov_1.216216	2.0241	373	0.7078	100	373	2	3	0.698	2	1.09
NODE_100_length_372_cov_0.738983	1.207	372	0.6935	100	372	2	1	0.6889	1	0.41
NODE_101_length_370_cov_0.993174	1.6189	370	0.7324	100	370	2	2	0.7412	2	0.49
NODE_102_length_370_cov_0.631399	1.2162	370	0.7081	100	370	2	1	0.7111	1	0.42
NODE_103_length_369_cov_0.753425	2.0407	369	0.7398	100	369	3	2	0.7387	2	0.8
NODE_104_length_368_cov_0.862543	1.6332	368	0.6793	100	368	1	3	0.6905	2	0.65
NODE_105_length_368_cov_0.756014	1.2255	368	0.6793	100	368	2	1	0.694	1	0.42
NODE_106_length_368_cov_0.666667	1.8505	368	0.7011	100	368	3	2	0.6981	1	0.98
NODE_107_length_367_cov_0.734483	1.2262	367	0.673	100	367	2	1	0.6711	1	0.42
NODE_108_length_366_cov_0.892734	1.9262	366	0.6093	100	366	3	3	0.6043	2	0.84
NODE_109_length_366_cov_0.813149	1.6448	366	0.6667	100	366	1	3	0.6661	1	0.75
NODE_110_length_366_cov_0.726644	1.235	366	0.7077	100	366	2	1	0.7168	1	0.43
NODE_111_length_364_cov_0.759582	1.6511	364	0.5962	100	364	2	2	0.5907	2	0.62
NODE_112_length_364_cov_0.742160	1.2418	364	0.5934	100	364	2	1	0.5841	1	0.43
NODE_113_length_363_cov_1.013986	1.6501	363	0.6804	100	363	2	2	0.6912	1	0.83
NODE_114_length_363_cov_0.807692	2.0606	363	0.6639	100	363	3	2	0.6484	2	0.66
NODE_115_length_361_cov_1.605634	3.3435	361	0.615	100	361	5	3	0.6181	3	1.23
NODE_116_length_360_cov_1.162544	2.5028	360	0.6861	100	360	1	5	0.6704	3	0.87
NODE_117_length_360_cov_0.780919	1.2556	360	0.6917	100	360	2	1	0.6991	1	0.44
NODE_118_length_358_cov_1.206406	2.0978	358	0.6453	100	358	3	2	0.6418	2	1.13
NODE_119_length_355_cov_1.575540	2.5408	355	0.6592	100	355	3	3	0.6796	1	1.76
NODE_120_length_355_cov_0.967626	2.5042	355	0.6225	100	355	3	3	0.5969	2	0.92
NODE_121_length_352_cov_0.923636	1.7074	352	0.7244	100	352	2	2	0.7238	2	0.66
NODE_122_length_352_cov_0.843636	1.7102	352	0.6534	100	352	2	2	0.6661	1	0.8
NODE_123_length_350_cov_2.076923	3.4429	350	0.6829	100	350	4	4	0.6722	3	1.74
NODE_124_length_350_cov_1.446886	2.5771	350	0.6629	100	350	4	2	0.6552	3	1.16
NODE_125_length_350_cov_1.175824	2.1571	350	0.6829	100	350	3	2	0.6887	2	1.02
NODE_126_length_350_cov_0.805861	1.2886	350	0.6914	100	350	2	1	0.694	1	0.46
NODE_127_length_349_cov_0.661765	1.6705	349	0.6504	100	349	1	3	0.6561	2	0.65
NODE_128_length_348_cov_0.929889	1.727	348	0.7155	100	348	2	2	0.7221	1	0.89
NODE_129_length_347_cov_1.059259	1.7291	347	0.4813	100	347	2	2	0.4833	2	0.75
NODE_130_length_347_cov_0.988889	1.7291	347	0.6167	100	347	2	2	0.615	2	0.61
NODE_131_length_347_cov_0.833333	2.245	347	0.536	100	347	3	3	0.5366	2	1.37
NODE_132_length_346_cov_2.167286	3.474	346	0.578	100	346	5	3	0.6007	3	1.67
NODE_133_length_346_cov_0.684015	1.1994	346	0.685	100	346	2	1	0.6578	1	0.4
NODE_134_length_345_cov_1.563433	2.6145	345	0.658	100	345	3	3	0.6574	2	0.99
NODE_135_length_345_cov_1.272388	2.4116	345	0.5565	100	345	3	3	0.5493	3	1.11
NODE_136_length_345_cov_1.033582	2.1797	345	0.5681	100	345	2	3	0.5705	2	0.64
NODE_137_length_345_cov_0.865672	1.6	345	0.658	100	345	2	2	0.6558	1	0.85
NODE_138_length_344_cov_0.846442	1.7355	344	0.7355	100	344	2	2	0.7353	1	0.89
NODE_139_length_344_cov_0.805243	1.7326	344	0.7209	100	344	2	2	0.7102	2	0.81
NODE_140_length_342_cov_1.098113	1.7515	342	0.652	100	342	2	2	0.6483	2	0.78
NODE_141_length_341_cov_0.837121	1.3255	341	0.6217	100	341	2	1	0.6128	1	0.47
NODE_142_length_341_cov_0.837121	1.3255	341	0.6481	100	341	2	1	0.6527	1	0.47
NODE_143_length_340_cov_0.688213	1.3265	340	0.7029	100	340	1	2	0.7051	1	0.47
NODE_144_length_339_cov_0.671756	2.1652	339	0.6903	100	339	2	3	0.6853	2	0.73
NODE_145_length_338_cov_0.842912	1.3343	338	0.7101	100	338	2	1	0.7051	1	0.48
NODE_146_length_337_cov_1.111538	3.0148	337	0.4955	100	337	6	1	0.5234	3	0.95
NODE_147_length_336_cov_1.606178	3.1012	336	0.5685	100	336	3	4	0.5751	3	0.94
NODE_148_length_336_cov_0.938224	1.7917	336	0.6548	100	336	2	2	0.6545	2	0.75
NODE_149_length_336_cov_0.907336	1.7887	336	0.7143	100	336	2	2	0.7238	2	0.7
NODE_150_length_336_cov_0.845560	1.6845	336	0.6935	100	336	2	2	0.6766	2	0.7
NODE_151_length_335_cov_1.670543	2.6716	335	0.5224	100	335	3	3	0.5084	3	0.97
NODE_152_length_335_cov_1.131783	1.791	335	0.6657	100	335	1	3	0.6683	2	0.82
NODE_153_length_335_cov_0.848837	1.3433	335	0.6627	100	335	2	1	0.6644	1	0.48
NODE_154_length_335_cov_0.848837	1.3433	335	0.6537	100	335	2	1	0.6444	1	0.48
NODE_155_length_333_cov_1.062500	2.8228	333	0.7538	100	333	4	4	0.7463	2	1.21
NODE_156_length_333_cov_0.851562	2.1411	333	0.7207	100	333	3	2	0.7093	2	0.58
NODE_157_length_333_cov_0.675781	1.4444	333	0.6757	100	333	2	2	0.6694	1	0.66
NODE_158_length_332_cov_1.435294	2.2651	332	0.6205	100	332	2	3	0.6303	2	0.72
NODE_159_length_331_cov_0.858268	1.3595	331	0.4804	100	331	1	2	0.4956	1	0.48
NODE_160_length_330_cov_0.632411	1.7636	330	0.6636	100	330	0	4	0.6611	2	0.81
NODE_161_length_329_cov_1.154762	1.8237	329	0.6687	100	329	2	2	0.655	2	0.85
NODE_162_length_329_cov_0.972222	1.6839	329	0.6474	100	329	1	3	0.6625	2	0.68
NODE_163_length_329_cov_0.861111	1.3617	329	0.696	100	329	2	1	0.6896	1	0.49
NODE_164_length_328_cov_1.167331	2.189	328	0.5122	100	328	2	3	0.5167	2	1.2
NODE_165_length_328_cov_1.155378	2.689	328	0.6707	100	328	3	3	0.656	3	0.9
NODE_166_length_328_cov_0.880478	2.125	328	0.5427	100	328	2	4	0.5366	2	0.56
NODE_167_length_328_cov_0.840637	2.0091	328	0.6372	100	328	3	2	0.6404	2	0.98
NODE_168_length_327_cov_1.080000	1.7706	327	0.7187	100	327	2	2	0.7237	2	0.69
NODE_169_length_327_cov_0.952000	1.6697	327	0.7187	100	327	2	2	0.7198	1	0.9
NODE_170_length_327_cov_0.788000	1.3792	327	0.6177	100	327	2	1	0.604	1	0.49
NODE_171_length_327_cov_0.680000	1.737	327	0.7003	100	327	2	3	0.6901	2	0.75
NODE_172_length_326_cov_1.265060	3.2423	326	0.638	100	326	4	3	0.6594	2	1.88
NODE_173_length_326_cov_0.851406	1.3896	326	0.6963	100	326	2	1	0.6998	1	0.49
NODE_174_length_325_cov_0.887097	1.3877	325	0.6338	100	325	1	2	0.6098	1	0.49
NODE_175_length_324_cov_0.874494	1.6451	324	0.679	100	324	2	2	0.6754	1	0.73
NODE_176_length_323_cov_1.227642	2.6904	323	0.6223	100	323	3	4	0.6078	3	1.08
NODE_177_length_323_cov_0.890244	1.8452	323	0.6656	100	323	3	2	0.6678	1	1.11
NODE_178_length_322_cov_0.848980	2.3323	322	0.646	100	322	3	3	0.6298	2	0.88
NODE_179_length_322_cov_0.848980	1.7329	322	0.736	100	322	1	3	0.7383	2	0.54
NODE_180_length_322_cov_0.742857	2.1863	322	0.6522	100	322	2	3	0.6264	2	1.22
NODE_181_length_320_cov_0.901235	1.4094	320	0.7188	100	320	1	2	0.7073	1	0.5
NODE_182_length_318_cov_1.199170	1.8836	318	0.5912	100	318	3	1	0.5967	2	0.83
NODE_183_length_317_cov_0.916667	1.4227	317	0.6972	100	317	2	1	0.6829	1	0.5
NODE_184_length_316_cov_1.230126	2.2373	316	0.6772	100	316	3	3	0.6832	2	1.01
NODE_185_length_315_cov_1.852941	2.8667	315	0.6159	100	315	3	3	0.6058	2	1.45
NODE_186_length_315_cov_1.121849	1.9016	315	0.7492	100	315	2	2	0.7479	2	0.52
NODE_187_length_315_cov_0.882353	1.4317	315	0.6571	100	315	2	1	0.6519	1	0.5
NODE_188_length_315_cov_0.857143	1.673	315	0.6984	100	315	2	2	0.7078	2	0.6
NODE_189_length_315_cov_0.668067	1.4349	315	0.7175	100	315	1	2	0.7212	1	0.5
NODE_190_length_315_cov_0.609244	0.9556	315	0.6413	82.5397	260	1	1	0.6578	1	0.55
NODE_191_length_314_cov_1.033755	1.9045	314	0.6242	100	314	2	2	0.6171	2	0.74
NODE_192_length_313_cov_1.521186	2.869	313	0.6741	100	313	4	2	0.667	3	0.88
NODE_193_length_313_cov_1.432203	2.3962	313	0.655	100	313	4	1	0.6493	2	0.59
NODE_194_length_313_cov_1.224576	1.9073	313	0.508	100	313	2	2	0.4975	2	0.91
NODE_195_length_313_cov_1.207627	2.3898	313	0.6422	100	313	2	3	0.6613	2	1.29
NODE_196_length_313_cov_1.131356	2.3962	313	0.722	100	313	2	3	0.7333	2	1.36
NODE_197_length_313_cov_0.927966	1.4409	313	0.623	100	313	1	2	0.615	1	0.5
NODE_198_length_313_cov_0.872881	1.9169	313	0.6454	100	313	1	3	0.6433	2	0.84
NODE_199_length_312_cov_1.089362	1.9327	312	0.6699	100	312	1	3	0.66	1	0.98
NODE_200_length_312_cov_0.931915	1.4423	312	0.6154	100	312	1	2	0.6098	1	0.5
NODE_201_length_312_cov_0.676596	1.4519	312	0.6058	100	312	2	1	0.6159	1	0.5
NODE_202_length_311_cov_1.363248	2.4051	311	0.6688	100	311	2	3	0.6751	2	0.58
NODE_203_length_311_cov_0.940171	1.9325	311	0.7138	100	311	3	1	0.7148	2	0.64
NODE_204_length_310_cov_1.184549	2.4194	310	0.5839	100	310	2	3	0.5827	2	1.15
NODE_205_length_310_cov_0.862661	1.9032	310	0.7355	100	310	2	2	0.7463	2	0.53
NODE_206_length_309_cov_0.991379	1.7443	309	0.7087	100	309	2	2	0.718	2	0.79
NODE_207_length_309_cov_0.948276	1.9482	309	0.7023	100	309	1	3	0.7076	2	0.77
NODE_208_length_308_cov_1.116883	2.8929	308	0.5487	100	308	4	5	0.5163	2	2.47
NODE_209_length_308_cov_0.969697	2.6786	308	0.5649	100	308	4	2	0.5516	3	0.79
NODE_210_length_307_cov_1.269565	1.9609	307	0.6482	100	307	2	2	0.6645	2	0.74
NODE_211_length_306_cov_0.768559	1.8954	306	0.7288	100	306	3	1	0.7438	2	0.52
NODE_212_length_306_cov_0.633188	1.4673	306	0.6569	100	306	2	1	0.6667	1	0.51
NODE_213_length_305_cov_1.311404	2.318	305	0.6689	100	305	3	2	0.6719	2	0.66
NODE_214_length_305_cov_0.956140	1.4721	305	0.718	100	305	1	2	0.7127	1	0.51
NODE_215_length_305_cov_0.951754	1.977	305	0.6852	100	305	1	3	0.6965	2	0.87
NODE_216_length_304_cov_2.114537	3.8717	304	0.5691	100	304	5	4	0.5777	4	1.55
NODE_217_length_304_cov_1.167401	1.9836	304	0.7007	100	304	3	1	0.7065	2	0.74
NODE_218_length_304_cov_0.762115	1.4803	304	0.5461	100	304	1	2	0.5444	1	0.51
NODE_219_length_303_cov_0.946903	1.9736	303	0.6304	100	303	3	1	0.6156	2	0.83
NODE_220_length_302_cov_1.568889	2.4801	302	0.745	100	302	4	1	0.761	2	1.36
NODE_221_length_301_cov_0.982143	1.5017	301	0.6844	100	301	2	1	0.6858	2	0.51
NODE_222_length_301_cov_0.968750	1.4983	301	0.6379	100	301	2	1	0.6452	1	0.51
NODE_223_length_301_cov_0.892857	1.9934	301	0.7043	100	301	2	2	0.6955	2	0.68
NODE_224_length_300_cov_0.739910	1.4967	300	0.6733	100	300	2	1	0.6622	1	0.51
NODE_225_length_300_cov_0.632287	1.82	300	0.6867	100	300	3	1	0.6489	2	0.77
NODE_226_length_299_cov_1.648649	2.5117	299	0.6923	100	299	2	3	0.6924	3	1.12
NODE_227_length_298_cov_1.348416	2.2953	298	0.6644	100	298	3	2	0.6711	2	0.78
NODE_228_length_298_cov_1.067873	2.0168	298	0.7081	100	298	0	4	0.7027	2	0.51
NODE_229_length_298_cov_0.986425	2.0168	298	0.5671	100	298	2	2	0.5674	2	0.84
NODE_230_length_297_cov_1.381818	2.5084	297	0.4512	100	297	2	4	0.4456	2	1.33
NODE_231_length_296_cov_1.068493	1.8311	296	0.4223	100	296	2	2	0.4059	1	1.01
NODE_232_length_296_cov_1.009132	1.527	296	0.7432	100	296	2	1	0.7412	2	0.54
NODE_233_length_296_cov_0.981735	1.9426	296	0.6791	100	296	3	1	0.6872	2	0.8
NODE_234_length_296_cov_0.808219	1.5203	296	0.5338	100	296	2	1	0.5222	2	0.53
NODE_235_length_295_cov_1.165138	1.9051	295	0.6949	100	295	3	1	0.7072	2	0.48
NODE_236_length_294_cov_1.649770	3.0306	294	0.6497	100	294	4	2	0.6588	3	0.94
NODE_237_length_294_cov_0.976959	2.1633	294	0.6565	100	294	3	2	0.6658	2	0.4
NODE_238_length_294_cov_0.857143	1.5272	294	0.6429	100	294	1	2	0.6481	2	0.54
NODE_239_length_294_cov_0.857143	1.5408	294	0.6871	100	294	2	1	0.6887	2	0.56
NODE_240_length_294_cov_0.820276	1.5374	294	0.6565	100	294	3	0	0.6659	2	0.55
NODE_241_length_293_cov_1.722222	3.3618	293	0.587	100	293	4	4	0.6376	4	2.18
NODE_242_length_293_cov_1.657407	2.5666	293	0.7065	100	293	2	3	0.7154	3	1.4
NODE_243_length_293_cov_0.925926	1.5427	293	0.6314	100	293	2	1	0.6394	2	0.56
NODE_244_length_293_cov_0.884259	2.0444	293	0.5495	100	293	2	2	0.5543	2	0.76
NODE_245_length_291_cov_1.023364	1.5464	291	0.6598	100	291	1	2	0.6689	2	0.56
NODE_246_length_291_cov_0.897196	1.457	291	0.732	100	291	1	2	0.7206	1	0.5
NODE_247_length_291_cov_0.803738	1.6838	291	0.6048	100	291	3	2	0.625	2	0.66
NODE_248_length_290_cov_1.380282	2.5966	290	0.6069	100	290	2	3	0.5963	3	1.17
NODE_249_length_290_cov_1.037559	1.5586	290	0.6655	100	290	2	1	0.6681	2	0.58
NODE_250_length_290_cov_1.032864	1.5552	290	0.7138	100	290	2	1	0.7073	2	0.57
NODE_251_length_290_cov_0.957746	1.5	290	0.6724	100	290	2	1	0.6563	1	0.51
NODE_252_length_290_cov_0.868545	1.5552	290	0.7414	100	290	2	1	0.7384	2	0.57
NODE_253_length_289_cov_1.547170	2.4775	289	0.6747	100	289	3	2	0.669	2	0.91
NODE_254_length_289_cov_1.523585	3.1246	289	0.6609	100	289	3	3	0.6645	3	0.86
NODE_255_length_289_cov_1.216981	2.7509	289	0.7197	100	289	4	3	0.7283	2	1.43
NODE_256_length_289_cov_1.198113	2.6055	289	0.7128	100	289	2	3	0.7185	3	1.26
NODE_257_length_289_cov_1.037736	1.5606	289	0.692	100	289	2	1	0.694	2	0.58
NODE_258_length_289_cov_0.919811	1.5606	289	0.6471	100	289	1	2	0.6585	2	0.57
NODE_259_length_289_cov_0.872642	1.5675	289	0.699	100	289	1	2	0.7174	2	0.59
NODE_260_length_289_cov_0.693396	1.5571	289	0.6228	100	289	1	2	0.6378	2	0.58
NODE_261_length_288_cov_1.672986	2.8333	288	0.4201	100	288	3	3	0.3946	2	1.51
NODE_262_length_288_cov_1.289100	2.0243	288	0.691	100	288	2	2	0.693	2	0.8
NODE_263_length_288_cov_1.184834	2.0833	288	0.7431	100	288	3	1	0.7342	2	0.87
NODE_264_length_288_cov_1.047393	1.5694	288	0.4444	100	288	1	2	0.4602	2	0.59
NODE_265_length_288_cov_0.890995	1.5625	288	0.7257	100	288	2	1	0.7089	2	0.58
NODE_266_length_288_cov_0.597156	1.375	288	0.7326	100	288	2	1	0.7261	1	0.49
NODE_267_length_287_cov_1.380952	2.0906	287	0.5819	100	287	2	2	0.625	2	1.04
NODE_268_length_287_cov_1.038095	1.5645	287	0.662	100	287	1	2	0.6615	2	0.58
NODE_269_length_287_cov_1.014286	1.5714	287	0.6725	100	287	2	1	0.6741	2	0.6
NODE_270_length_287_cov_0.738095	1.9686	287	0.7108	100	287	2	2	0.6977	2	0.47
NODE_271_length_286_cov_1.746411	2.6294	286	0.7028	100	286	3	2	0.7088	3	0.76
NODE_272_length_286_cov_1.047847	1.5734	286	0.5455	100	286	1	2	0.54	2	0.59
NODE_273_length_286_cov_1.043062	1.5734	286	0.4755	100	286	1	2	0.4533	2	0.59
NODE_274_length_286_cov_0.593301	1.5664	286	0.6818	100	286	2	2	0.6942	1	0.73
NODE_275_length_285_cov_1.408654	2.1088	285	0.5965	100	285	2	2	0.6007	2	1.03
NODE_276_length_285_cov_1.389423	2.1123	285	0.7123	100	285	3	1	0.7027	2	0.88
NODE_277_length_285_cov_0.975962	1.5825	285	0.5719	100	285	2	1	0.5686	2	0.6
NODE_278_length_285_cov_0.927885	1.5789	285	0.4246	100	285	2	1	0.4178	2	0.59
NODE_279_length_285_cov_0.697115	1.3719	285	0.6211	100	285	2	1	0.6173	1	0.49
NODE_280_length_284_cov_1.115942	2.4437	284	0.662	100	284	3	3	0.6542	2	0.84
NODE_281_length_283_cov_1.509709	2.4664	283	0.6184	100	283	3	2	0.6103	2	0.87
NODE_282_length_283_cov_1.305825	2.1272	283	0.7138	100	283	3	1	0.7076	2	0.81
NODE_283_length_282_cov_0.956098	1.5922	282	0.6596	100	282	1	2	0.6615	2	0.61
NODE_284_length_281_cov_0.857843	1.7189	281	0.6548	100	281	2	2	0.6253	1	0.86
NODE_285_length_281_cov_0.725490	1.0747	281	0.6868	100	281	1	1	0.6921	1	0.27
NODE_286_length_281_cov_0.710784	1.0712	281	0.7011	89.6797	252	1	1	0.691	1	0.52
NODE_287_length_280_cov_1.305419	2.15	280	0.4786	100	280	2	2	0.4817	2	1.02
NODE_288_length_280_cov_0.891626	1.6036	280	0.6821	100	280	1	2	0.6978	2	0.61
NODE_289_length_280_cov_0.724138	1.075	280	0.65	100	280	1	1	0.6478	1	0.27
NODE_290_length_280_cov_0.714286	2.9714	280	0.5964	100	280	3	3	0.5979	3	0.93
NODE_291_length_279_cov_0.975248	1.6165	279	0.7348	100	279	1	2	0.7184	2	0.63
NODE_292_length_279_cov_0.896040	2.0609	279	0.6057	100	279	4	1	0.5878	2	1.06
NODE_293_length_279_cov_0.722772	1.0753	279	0.6703	100	279	1	1	0.6667	1	0.27
NODE_294_length_278_cov_1.805970	3.2338	278	0.6367	100	278	3	3	0.6229	4	1.35
NODE_295_length_278_cov_1.009950	1.6259	278	0.554	100	278	1	2	0.573	2	0.64
NODE_296_length_278_cov_0.726368	1.0791	278	0.5791	100	278	2	0	0.5781	1	0.28
NODE_297_length_278_cov_0.726368	1.0791	278	0.6223	100	278	1	1	0.6267	1	0.28
NODE_298_length_278_cov_0.726368	1.0791	278	0.723	100	278	2	0	0.7333	1	0.28
NODE_299_length_277_cov_1.100000	1.6282	277	0.7292	100	277	1	2	0.7428	2	0.64
NODE_300_length_277_cov_0.955000	2.3827	277	0.4946	100	277	3	3	0.4958	3	1.18
NODE_301_length_277_cov_0.855000	1.6209	277	0.6173	100	277	2	1	0.612	2	0.63
NODE_302_length_277_cov_0.735000	1.0866	277	0.6823	100	277	2	0	0.6877	1	0.29
NODE_303_length_277_cov_0.735000	1.0866	277	0.6895	100	277	1	1	0.6744	1	0.29
NODE_304_length_277_cov_0.725000	1.0794	277	0.6209	100	277	1	1	0.6221	1	0.28
NODE_305_length_276_cov_1.090452	2.0833	276	0.6812	100	276	2	2	0.6643	2	0.88
NODE_306_length_276_cov_1.040201	1.6304	276	0.7355	100	276	1	2	0.7267	2	0.64
NODE_307_length_276_cov_1.025126	2.1812	276	0.7391	100	276	1	3	0.7313	2	0.83
NODE_308_length_276_cov_0.879397	2.1232	276	0.6486	100	276	4	1	0.6331	2	0.78
NODE_309_length_276_cov_0.738693	1.6196	276	0.6377	100	276	2	2	0.6555	1	0.9
NODE_310_length_276_cov_0.738693	1.0906	276	0.4964	100	276	1	1	0.495	1	0.29
NODE_311_length_276_cov_0.738693	1.0906	276	0.7101	100	276	1	1	0.7076	1	0.29
NODE_312_length_276_cov_0.733668	1.087	276	0.7464	100	276	1	1	0.7467	1	0.29
NODE_313_length_276_cov_0.728643	1.0833	276	0.6486	100	276	1	1	0.6488	1	0.28
NODE_314_length_276_cov_0.728643	1.0906	276	0.7283	100	276	1	1	0.7409	1	0.29
NODE_315_length_276_cov_0.723618	2.1087	276	0.7319	100	276	3	1	0.7525	2	0.83
NODE_316_length_276_cov_0.723618	1.0833	276	0.7101	100	276	1	1	0.7157	1	0.28
NODE_317_length_275_cov_1.494949	2.1964	275	0.6073	100	275	2	2	0.6159	2	0.61
NODE_318_length_275_cov_1.474747	2.1818	275	0.6909	89.0909	245	2	2	0.7033	2	1.1
NODE_319_length_275_cov_1.146465	1.9491	275	0.6945	100	275	2	2	0.6903	1	1.13
NODE_320_length_275_cov_0.742424	1.0945	275	0.6364	100	275	1	1	0.6346	1	0.3
NODE_321_length_275_cov_0.742424	1.6436	275	0.7309	100	275	1	2	0.75	2	0.65
NODE_322_length_275_cov_0.742424	1.0945	275	0.5673	100	275	2	0	0.5748	1	0.3
NODE_323_length_275_cov_0.742424	1.0945	275	0.5273	100	275	1	1	0.5249	1	0.3
NODE_324_length_274_cov_0.741117	1.0949	274	0.4891	100	274	1	1	0.4767	1	0.3
NODE_325_length_274_cov_0.741117	1.0949	274	0.7153	100	274	1	1	0.7067	1	0.3
NODE_326_length_274_cov_0.741117	1.0985	274	0.6752	100	274	1	1	0.6744	1	0.3
NODE_327_length_274_cov_0.741117	1.0949	274	0.6496	100	274	1	1	0.6533	1	0.3
NODE_328_length_274_cov_0.736041	1.0912	274	0.5693	100	274	1	1	0.5719	1	0.29
NODE_329_length_273_cov_1.122449	1.652	273	0.6923	100	273	1	2	0.6874	2	0.66
NODE_330_length_273_cov_0.795918	1.6447	273	0.6447	100	273	1	2	0.637	2	0.65
NODE_331_length_273_cov_0.755102	1.1062	273	0.6484	100	273	1	1	0.649	1	0.31
NODE_332_length_273_cov_0.750000	1.3919	273	0.652	100	273	1	2	0.6474	1	0.59
NODE_333_length_273_cov_0.750000	1.1026	273	0.6484	100	273	1	1	0.6512	1	0.31
NODE_334_length_273_cov_0.744898	1.0989	273	0.5934	100	273	1	1	0.5833	1	0.31
NODE_335_length_273_cov_0.734694	1.0989	273	0.641	100	273	1	1	0.64	1	0.31
NODE_336_length_272_cov_1.297436	2.2132	272	0.6801	100	272	3	1	0.6993	2	1
NODE_337_length_272_cov_0.758974	1.1103	272	0.7096	100	272	1	1	0.7185	1	0.32
NODE_338_length_272_cov_0.753846	1.5441	272	0.6801	100	272	1	2	0.6452	2	0.51
NODE_339_length_272_cov_0.748718	1.1029	272	0.5699	100	272	1	1	0.5567	1	0.31
NODE_340_length_272_cov_0.748718	1.1029	272	0.7353	100	272	1	1	0.7333	1	0.31
NODE_341_length_272_cov_0.743590	1.1066	272	0.5919	100	272	1	1	0.5914	1	0.32
NODE_342_length_271_cov_1.505155	2.2214	271	0.6347	100	271	2	2	0.6196	2	0.92
NODE_343_length_271_cov_1.371134	2.2288	271	0.631	100	271	2	2	0.6308	2	0.65
NODE_344_length_271_cov_1.139175	1.6679	271	0.69	100	271	2	1	0.6991	2	0.68
NODE_345_length_271_cov_1.128866	1.6605	271	0.6716	100	271	1	2	0.6689	2	0.67
NODE_346_length_271_cov_1.041237	1.6642	271	0.5609	100	271	1	2	0.5543	2	0.67
NODE_347_length_271_cov_0.757732	1.1107	271	0.6384	100	271	1	1	0.6412	1	0.32
NODE_348_length_271_cov_0.752577	1.1107	271	0.6605	100	271	1	1	0.6678	1	0.32
NODE_349_length_271_cov_0.752577	1.107	271	0.6827	100	271	1	1	0.68	1	0.32
NODE_350_length_270_cov_1.336788	2.0963	270	0.6519	100	270	2	2	0.6519	2	0.99
NODE_351_length_270_cov_1.000000	1.6778	270	0.7667	100	270	2	1	0.7748	2	0.68
NODE_352_length_270_cov_0.829016	2.0889	270	0.7185	100	270	1	3	0.7038	2	0.8
NODE_353_length_270_cov_0.766839	1.1185	270	0.4111	100	270	1	1	0.394	1	0.33
NODE_354_length_270_cov_0.761658	1.1148	270	0.6852	100	270	1	1	0.6811	1	0.33
NODE_355_length_270_cov_0.756477	1.1111	270	0.6667	100	270	2	0	0.6667	1	0.32
NODE_356_length_270_cov_0.756477	1.1148	270	0.6704	100	270	1	1	0.6744	1	0.33
NODE_357_length_270_cov_0.751295	1.1111	270	0.6556	100	270	1	1	0.6633	1	0.32
NODE_358_length_270_cov_0.751295	1.1074	270	0.6556	100	270	1	1	0.65	1	0.32
NODE_359_length_270_cov_0.751295	1.1074	270	0.6926	100	270	1	1	0.6867	1	0.32
NODE_360_length_269_cov_2.072917	4.2677	269	0.6989	100	269	5	3	0.719	5	2
NODE_361_length_269_cov_1.718750	2.7546	269	0.6059	100	269	3	2	0.5924	3	1.09
NODE_362_length_269_cov_1.140625	1.6766	269	0.6543	100	269	2	1	0.6497	2	0.68
NODE_363_length_269_cov_1.140625	1.6729	269	0.6617	100	269	2	1	0.6622	2	0.68
NODE_364_length_269_cov_1.036458	2.3978	269	0.632	100	269	2	3	0.6403	2	1.47
NODE_365_length_269_cov_0.770833	1.6803	269	0.6543	100	269	2	1	0.6452	2	0.68
NODE_366_length_268_cov_1.523560	2.2351	268	0.6493	100	268	2	2	0.6427	3	1.12
NODE_367_length_268_cov_1.157068	1.6866	268	0.7351	100	268	2	1	0.7367	2	0.69
NODE_368_length_268_cov_1.141361	1.6791	268	0.6679	100	268	1	2	0.6733	2	0.68
NODE_369_length_268_cov_1.125654	1.6642	268	0.709	100	268	2	1	0.7063	2	0.67
NODE_370_length_268_cov_0.968586	2.2537	268	0.694	100	268	2	2	0.702	2	0.68
NODE_371_length_268_cov_0.774869	1.1269	268	0.6455	100	268	1	1	0.649	1	0.34
NODE_372_length_268_cov_0.769634	1.1231	268	0.5373	100	268	1	1	0.5515	1	0.34
NODE_373_length_268_cov_0.769634	1.1269	268	0.6866	100	268	1	1	0.6755	1	0.34
NODE_374_length_268_cov_0.769634	1.1269	268	0.694	100	268	1	1	0.702	1	0.34
NODE_375_length_268_cov_0.764398	1.1231	268	0.5784	100	268	1	1	0.588	1	0.34
NODE_376_length_268_cov_0.759162	1.6828	268	0.7015	100	268	1	2	0.7162	2	0.69
NODE_377_length_268_cov_0.722513	1.1194	268	0.7015	100	268	0	2	0.7067	1	0.33
NODE_378_length_267_cov_1.152632	1.6854	267	0.6105	100	267	1	2	0.5907	2	0.69
NODE_379_length_267_cov_0.778947	1.1311	267	0.7378	100	267	1	1	0.7384	1	0.34
NODE_380_length_267_cov_0.773684	1.1273	267	0.6592	100	267	1	1	0.6645	1	0.34
NODE_381_length_267_cov_0.768421	1.1236	267	0.603	100	267	1	1	0.58	1	0.34
NODE_382_length_267_cov_0.768421	1.1236	267	0.633	100	267	1	1	0.63	1	0.34
NODE_383_length_267_cov_0.768421	1.1236	267	0.633	100	267	1	1	0.6333	1	0.34
NODE_384_length_267_cov_0.763158	1.6854	267	0.6442	100	267	2	1	0.6422	2	0.68
NODE_385_length_267_cov_0.763158	1.6891	267	0.6105	100	267	2	1	0.5876	2	0.69
NODE_386_length_267_cov_0.647368	1.5019	267	0.6929	100	267	1	2	0.6903	2	0.51
NODE_387_length_266_cov_1.772487	2.8233	266	0.5113	100	266	3	2	0.5007	3	1.54
NODE_388_length_266_cov_0.947090	2.1842	266	0.5714	100	266	2	2	0.5399	2	0.84
NODE_389_length_266_cov_0.857143	1.6241	266	0.6917	100	266	1	2	0.6807	2	0.6
NODE_390_length_266_cov_0.783069	1.6015	266	0.6316	100	266	2	2	0.6419	1	0.75
NODE_391_length_266_cov_0.777778	1.703	266	0.6692	100	266	2	2	0.6799	1	1.15
NODE_392_length_266_cov_0.777778	1.1316	266	0.6617	100	266	1	1	0.6645	1	0.34
NODE_393_length_266_cov_0.772487	1.1278	266	0.6316	100	266	1	1	0.6467	1	0.34
NODE_394_length_265_cov_2.218085	3.4	265	0.4755	100	265	3	3	0.4772	4	1.89
NODE_395_length_265_cov_1.542553	2.9887	265	0.6906	100	265	4	2	0.6885	2	1.01
NODE_396_length_265_cov_1.271277	2.2	265	0.6604	100	265	1	3	0.6267	2	0.8
NODE_397_length_265_cov_1.079787	1.7019	265	0.6679	100	265	2	1	0.6851	2	0.7
NODE_398_length_265_cov_0.787234	1.5698	265	0.6491	100	265	1	2	0.6504	2	0.5
NODE_399_length_265_cov_0.781915	1.1358	265	0.6642	100	265	1	1	0.6645	1	0.35
NODE_400_length_265_cov_0.771277	1.1283	265	0.7358	100	265	1	1	0.7358	1	0.34
NODE_401_length_265_cov_0.739362	1.1321	265	0.5774	100	265	2	0	0.5667	1	0.34
NODE_402_length_265_cov_0.734043	1.1019	265	0.7132	100	265	1	1	0.6987	1	0.31
NODE_403_length_264_cov_1.016043	1.7045	264	0.5455	100	264	1	2	0.5244	2	0.7
NODE_404_length_264_cov_0.903743	1.7045	264	0.6402	100	264	2	1	0.6244	2	0.69
NODE_405_length_264_cov_0.786096	1.1439	264	0.6667	100	264	1	1	0.6689	1	0.36
NODE_406_length_264_cov_0.786096	1.1439	264	0.697	100	264	1	1	0.6954	1	0.36
NODE_407_length_264_cov_0.780749	1.1364	264	0.6023	100	264	1	1	0.6067	1	0.35
NODE_408_length_264_cov_0.780749	1.1364	264	0.697	100	264	0	2	0.69	1	0.35
NODE_409_length_264_cov_0.770053	1.1364	264	0.6061	100	264	1	1	0.6033	1	0.35
NODE_410_length_264_cov_0.700535	1.9886	264	0.6742	100	264	3	2	0.655	2	1.02
NODE_411_length_263_cov_1.129032	2.5095	263	0.6198	100	263	1	4	0.6182	3	0.58
NODE_412_length_263_cov_0.795699	1.1483	263	0.6084	100	263	1	1	0.6126	1	0.36
NODE_413_length_263_cov_0.795699	1.1483	263	0.6768	100	263	1	1	0.6921	1	0.36
NODE_414_length_263_cov_0.790323	1.1483	263	0.7034	100	263	1	1	0.7053	1	0.36
NODE_415_length_263_cov_0.779570	1.1407	263	0.6388	100	263	1	1	0.6367	1	0.35
NODE_416_length_262_cov_0.989189	1.874	262	0.7137	83.9695	220	3	1	0.6945	2	1.03
NODE_417_length_262_cov_0.789189	1.1489	262	0.7023	100	262	1	1	0.7143	1	0.36
NODE_418_length_262_cov_0.783784	2.2863	262	0.4237	100	262	2	2	0.4274	2	0.71
NODE_419_length_262_cov_0.735135	1.1412	262	0.6603	62.2137	163	1	1	0.6756	2	0.94
NODE_420_length_261_cov_1.190217	1.7241	261	0.7318	100	261	1	2	0.7444	2	0.72
NODE_421_length_261_cov_0.902174	1.7241	261	0.6513	100	261	2	1	0.62	2	0.72
NODE_422_length_261_cov_0.864130	2.1111	261	0.6743	100	261	2	2	0.6806	2	0.56
NODE_423_length_261_cov_0.804348	1.1571	261	0.7165	100	261	1	1	0.7185	1	0.37
NODE_424_length_261_cov_0.798913	1.1533	261	0.7203	100	261	1	1	0.7243	1	0.37
NODE_425_length_261_cov_0.793478	1.1494	261	0.6782	100	261	1	1	0.6744	1	0.36
NODE_426_length_261_cov_0.793478	1.1494	261	0.4291	100	261	1	1	0.4367	1	0.36
NODE_427_length_261_cov_0.788043	1.1494	261	0.705	100	261	1	1	0.71	1	0.36
NODE_428_length_261_cov_0.788043	1.1494	261	0.5977	100	261	1	1	0.5967	1	0.36
NODE_429_length_260_cov_1.786885	2.7385	260	0.6808	100	260	1	4	0.6798	3	1.62
NODE_430_length_260_cov_1.448087	2.8885	260	0.55	100	260	3	2	0.5566	3	1.03
NODE_431_length_260_cov_0.923497	1.7346	260	0.6808	100	260	1	2	0.6807	2	0.72
NODE_432_length_260_cov_0.808743	1.1615	260	0.6346	100	260	1	1	0.6325	1	0.37
NODE_433_length_260_cov_0.803279	1.1615	260	0.6538	100	260	1	1	0.649	1	0.37
NODE_434_length_260_cov_0.803279	1.1577	260	0.6731	100	260	1	1	0.6645	1	0.37
NODE_435_length_260_cov_0.803279	2.8077	260	0.5615	100	260	3	3	0.5507	2	1.01
NODE_436_length_260_cov_0.797814	1.1577	260	0.6231	100	260	1	1	0.6512	1	0.37
NODE_437_length_260_cov_0.797814	1.1577	260	0.6731	100	260	1	1	0.6678	1	0.37
NODE_438_length_260_cov_0.792350	1.6	260	0.7308	100	260	3	0	0.719	2	0.54
NODE_439_length_260_cov_0.792350	1.15	260	0.6346	100	260	1	1	0.6355	1	0.36
NODE_440_length_260_cov_0.748634	1.1538	260	0.5808	100	260	2	0	0.58	1	0.37
NODE_441_length_260_cov_0.715847	1.1615	260	0.6923	100	260	1	1	0.6854	1	0.37
NODE_442_length_260_cov_0.693989	1.1538	260	0.5269	100	260	0	2	0.5233	1	0.37
NODE_443_length_259_cov_1.170330	1.7452	259	0.7027	100	259	1	2	0.708	2	0.72
NODE_444_length_259_cov_1.038462	1.7452	259	0.6988	100	259	1	2	0.6947	2	0.73
NODE_445_length_259_cov_1.000000	1.8919	259	0.7259	100	259	2	2	0.7265	2	0.55
NODE_446_length_259_cov_0.994505	1.7375	259	0.7181	100	259	2	1	0.7267	2	0.72
NODE_447_length_259_cov_0.807692	1.1622	259	0.6023	100	259	2	0	0.6179	1	0.37
NODE_448_length_259_cov_0.807692	1.1622	259	0.6486	100	259	1	1	0.6512	1	0.37
NODE_449_length_259_cov_0.796703	1.1583	259	0.6911	100	259	1	1	0.6833	1	0.37
NODE_450_length_258_cov_2.000000	2.8992	258	0.6589	100	258	2	3	0.6707	4	1.57
NODE_451_length_258_cov_1.624309	2.3372	258	0.6705	100	258	3	1	0.66	3	1.18
NODE_452_length_258_cov_1.099448	1.6705	258	0.6434	100	258	1	2	0.6386	2	0.64
NODE_453_length_258_cov_0.812155	1.1667	258	0.6395	100	258	1	1	0.6291	1	0.38
NODE_454_length_258_cov_0.812155	1.1667	258	0.7054	100	258	1	1	0.7076	1	0.38
NODE_455_length_258_cov_0.812155	1.7519	258	0.6744	100	258	3	0	0.6593	2	0.73
NODE_456_length_258_cov_0.806630	2.1124	258	0.6783	100	258	2	2	0.6833	2	0.47
NODE_457_length_258_cov_0.806630	1.1628	258	0.6628	100	258	0	2	0.6633	1	0.38
NODE_458_length_258_cov_0.801105	1.1589	258	0.6202	100	258	1	1	0.6221	1	0.37
NODE_459_length_258_cov_0.734807	1.1705	258	0.6085	100	258	1	1	0.606	1	0.38
NODE_460_length_257_cov_1.550000	2.3424	257	0.6381	100	257	2	2	0.6213	2	1.02
NODE_461_length_257_cov_1.372222	2.3346	257	0.6459	100	257	3	1	0.6533	3	1.17
NODE_462_length_257_cov_1.194444	3.2335	257	0.7549	100	257	4	2	0.7547	3	0.82
NODE_463_length_257_cov_1.155556	1.7471	257	0.607	100	257	2	1	0.5991	2	0.72
NODE_464_length_257_cov_1.105556	2.1712	257	0.7315	100	257	2	2	0.7103	2	0.49
NODE_465_length_257_cov_1.005556	1.7588	257	0.5875	100	257	3	0	0.5774	2	0.74
NODE_466_length_257_cov_0.905556	1.7549	257	0.7704	100	257	2	1	0.7561	2	0.73
NODE_467_length_257_cov_0.877778	1.8132	257	0.6576	100	257	2	2	0.6803	2	0.79
NODE_468_length_257_cov_0.811111	1.1673	257	0.6381	100	257	1	1	0.6467	1	0.38
NODE_469_length_257_cov_0.727778	1.1089	257	0.6848	100	257	1	1	0.6811	1	0.32
NODE_470_length_257_cov_0.716667	1.1518	257	0.6693	100	257	1	1	0.6722	1	0.37
NODE_471_length_256_cov_1.413408	2.4961	256	0.6875	100	256	3	2	0.6539	2	1.51
NODE_472_length_256_cov_1.078212	1.7578	256	0.6875	100	256	2	1	0.6792	2	0.73
NODE_473_length_256_cov_0.821229	1.1758	256	0.7461	100	256	1	1	0.7475	1	0.39
NODE_474_length_256_cov_0.821229	1.1758	256	0.6641	100	256	2	0	0.6645	1	0.39
NODE_475_length_256_cov_0.815642	1.1758	256	0.5938	100	256	1	1	0.6047	1	0.39
NODE_476_length_256_cov_0.810056	1.168	256	0.707	100	256	1	1	0.6933	1	0.38
NODE_477_length_256_cov_0.810056	1.1719	256	0.6797	100	256	1	1	0.6833	1	0.38
NODE_478_length_256_cov_0.759777	1.1758	256	0.5547	100	256	1	1	0.5648	1	0.39
NODE_479_length_255_cov_1.213483	2.1137	255	0.6667	100	255	2	2	0.6698	2	0.7
NODE_480_length_255_cov_1.140449	2.651	255	0.651	100	255	3	2	0.6368	3	0.7
NODE_481_length_255_cov_0.960674	1.5765	255	0.6549	100	255	2	1	0.6493	1	0.65
NODE_482_length_255_cov_0.837079	1.7608	255	0.7373	100	255	2	1	0.745	2	0.73
NODE_483_length_255_cov_0.820225	1.1765	255	0.6118	100	255	1	1	0.6067	1	0.39
NODE_484_length_255_cov_0.814607	1.1725	255	0.4314	100	255	1	1	0.4314	1	0.38
NODE_485_length_255_cov_0.803371	1.1686	255	0.7176	100	255	1	1	0.7114	1	0.38
NODE_486_length_255_cov_0.764045	1.1804	255	0.5255	100	255	1	1	0.5249	1	0.39
NODE_487_length_255_cov_0.752809	1.1804	255	0.5294	100	255	1	1	0.5216	1	0.39
NODE_488_length_254_cov_2.011299	3.5512	254	0.7362	100	254	3	3	0.7373	4	1.96
NODE_489_length_254_cov_1.649718	2.3622	254	0.7283	100	254	1	3	0.7317	2	0.89
NODE_490_length_254_cov_1.604520	2.3425	254	0.7323	100	254	2	2	0.7345	3	1.21
NODE_491_length_254_cov_1.220339	1.7598	254	0.563	100	254	2	1	0.5727	2	0.75
NODE_492_length_254_cov_1.135593	1.7717	254	0.6693	100	254	0	3	0.6778	2	0.74
NODE_493_length_254_cov_1.129944	1.7717	254	0.6772	100	254	1	2	0.68	2	0.74
NODE_494_length_254_cov_0.830508	1.185	254	0.6969	100	254	1	1	0.6977	1	0.39
NODE_495_length_254_cov_0.824859	1.185	254	0.6614	100	254	1	1	0.6578	1	0.39
NODE_496_length_253_cov_1.244318	1.7787	253	0.7391	100	253	2	1	0.7244	2	0.74
NODE_497_length_253_cov_1.153409	1.7866	253	0.664	100	253	2	1	0.6527	2	0.75
NODE_498_length_253_cov_0.829545	1.1858	253	0.7036	100	253	1	1	0.6967	1	0.4
NODE_499_length_253_cov_0.829545	1.7787	253	0.6008	100	253	1	2	0.6289	2	0.75
NODE_500_length_253_cov_0.823864	1.1818	253	0.6087	100	253	1	1	0.6067	1	0.39
NODE_501_length_252_cov_0.862857	1.7579	252	0.6508	100	252	1	2	0.6386	2	0.72
NODE_502_length_252_cov_0.834286	1.1984	252	0.631	100	252	1	1	0.6358	1	0.41
NODE_503_length_252_cov_0.834286	1.1905	252	0.6587	100	252	1	1	0.65	1	0.4
NODE_504_length_252_cov_0.800000	1.1905	252	0.4444	100	252	1	1	0.4467	1	0.4
NODE_505_length_252_cov_0.737143	1.1944	252	0.7341	100	252	1	1	0.7409	1	0.4
NODE_506_length_251_cov_1.942529	4.9841	251	0.5697	100	251	6	4	0.534	6	2.79
NODE_507_length_251_cov_1.270115	1.8008	251	0.6454	100	251	1	2	0.6327	2	0.76
NODE_508_length_251_cov_1.097701	1.988	251	0.6096	100	251	2	2	0.5972	1	1.27
NODE_509_length_251_cov_0.844828	1.1992	251	0.6135	100	251	1	1	0.6246	1	0.41
NODE_510_length_251_cov_0.844828	1.1992	251	0.6733	100	251	1	1	0.6711	1	0.41
NODE_511_length_251_cov_0.718391	2.3904	251	0.753	100	251	2	2	0.7433	2	0.81
NODE_512_length_251_cov_0.683908	1.1952	251	0.6494	100	251	1	1	0.66	1	0.4
NODE_513_length_251_cov_0.614943	1.0916	251	0.5817	82.0717	206	1	1	0.5648	1	0.67
NODE_514_length_250_cov_1.254335	1.796	250	0.652	100	250	2	1	0.6659	2	0.76
NODE_515_length_250_cov_1.254335	2.392	250	0.708	100	250	2	2	0.709	2	0.81
NODE_516_length_250_cov_1.236994	2.392	250	0.752	100	250	1	3	0.7262	3	1.18
NODE_517_length_250_cov_0.849711	1.204	250	0.74	100	250	1	1	0.7475	1	0.41
NODE_518_length_250_cov_0.803468	1.684	250	0.724	100	250	2	2	0.7173	2	0.69
NODE_519_length_250_cov_0.716763	1.112	250	0.68	100	250	0	2	0.691	1	0.32
NODE_520_length_250_cov_0.710983	1.196	250	0.696	100	250	1	1	0.7023	1	0.4
NODE_521_length_250_cov_0.682081	1.192	250	0.676	100	250	1	1	0.6867	1	0.4
NODE_522_length_249_cov_0.970930	2.1767	249	0.6225	100	249	2	2	0.6256	2	0.67
NODE_523_length_249_cov_0.848837	1.2048	249	0.4659	100	249	1	1	0.4733	1	0.41
NODE_524_length_249_cov_0.848837	1.2048	249	0.6827	100	249	1	1	0.6767	1	0.41
NODE_525_length_249_cov_0.848837	1.2048	249	0.6225	100	249	1	1	0.6167	1	0.41
NODE_526_length_249_cov_0.848837	1.2088	249	0.6225	100	249	1	1	0.6379	1	0.41
NODE_527_length_249_cov_0.750000	2.2851	249	0.6948	100	249	2	4	0.6432	2	1.57
NODE_528_length_248_cov_0.941520	1.8105	248	0.7137	100	248	1	2	0.7016	2	0.75
NODE_529_length_248_cov_0.923977	1.9476	248	0.6008	100	248	3	2	0.5942	2	0.79
NODE_530_length_248_cov_0.859649	1.2137	248	0.7339	100	248	1	1	0.7409	1	0.42
NODE_531_length_248_cov_0.859649	1.2137	248	0.6129	100	248	1	1	0.598	1	0.42
NODE_532_length_248_cov_0.859649	1.2137	248	0.6331	100	248	1	1	0.6246	1	0.42
NODE_533_length_248_cov_0.853801	1.7984	248	0.629	100	248	1	2	0.6173	2	0.74
NODE_534_length_248_cov_0.842105	1.2056	248	0.6492	100	248	1	1	0.6622	1	0.41
NODE_535_length_248_cov_0.836257	1.1976	248	0.7137	100	248	1	1	0.7104	1	0.4
NODE_536_length_248_cov_0.795322	1.7177	248	0.7258	100	248	2	1	0.7416	2	0.66
NODE_537_length_248_cov_0.695906	2.4194	248	0.6976	100	248	1	3	0.715	3	1.2
NODE_538_length_248_cov_0.672515	1.2137	248	0.7177	100	248	1	1	0.7309	1	0.42
NODE_539_length_247_cov_2.147059	3.6032	247	0.5263	100	247	4	3	0.5258	4	2.11
NODE_540_length_247_cov_1.723529	2.7733	247	0.7126	100	247	3	2	0.7007	3	1.43
NODE_541_length_247_cov_1.288235	1.8219	247	0.668	100	247	2	1	0.6778	2	0.78
NODE_542_length_247_cov_0.935294	1.8219	247	0.6721	100	247	0	3	0.6578	2	0.77
NODE_543_length_247_cov_0.870588	1.2227	247	0.6518	100	247	1	1	0.6623	1	0.42
NODE_544_length_247_cov_0.858824	1.7247	247	0.6356	100	247	2	2	0.6244	1	1.07
NODE_545_length_247_cov_0.858824	1.8259	247	0.664	100	247	1	2	0.6652	2	0.76
NODE_546_length_247_cov_0.852941	1.2105	247	0.7085	100	247	1	1	0.7124	1	0.41
NODE_547_length_247_cov_0.805882	1.2146	247	0.6923	100	247	2	0	0.7	1	0.42
NODE_548_length_247_cov_0.711765	1.2146	247	0.7045	100	247	1	1	0.6987	1	0.42
NODE_549_length_246_cov_2.609467	3.6748	246	0.6382	100	246	3	3	0.6294	5	2.08
NODE_550_length_246_cov_1.715976	2.4309	246	0.6382	100	246	2	2	0.6455	2	0.83
NODE_551_length_246_cov_1.568047	2.9675	246	0.5122	100	246	3	3	0.5096	2	1.15
NODE_552_length_246_cov_1.106509	3.4512	246	0.561	100	246	4	3	0.5441	4	2.21
NODE_553_length_246_cov_1.076923	1.6789	246	0.7154	100	246	2	1	0.7264	2	0.72
NODE_554_length_246_cov_0.923077	1.8211	246	0.6463	100	246	2	1	0.6169	2	0.76
NODE_555_length_246_cov_0.875740	1.2276	246	0.6463	100	246	1	1	0.6358	1	0.43
NODE_556_length_246_cov_0.869822	1.2236	246	0.7276	100	246	1	1	0.7276	1	0.42
NODE_557_length_246_cov_0.863905	1.2195	246	0.687	100	246	1	1	0.6833	1	0.42
NODE_558_length_246_cov_0.857988	1.2154	246	0.687	100	246	1	1	0.68	1	0.42
NODE_559_length_246_cov_0.798817	1.2195	246	0.6179	100	246	1	1	0.6367	1	0.42
NODE_560_length_246_cov_0.686391	1.2154	246	0.6504	100	246	1	1	0.6789	1	0.42
NODE_561_length_246_cov_0.674556	1.565	246	0.6829	100	246	2	1	0.6831	1	0.66
NODE_562_length_245_cov_1.601190	2.3551	245	0.6531	100	245	2	2	0.6638	3	1.26
NODE_563_length_245_cov_0.875000	1.2286	245	0.7184	100	245	1	1	0.7176	1	0.43
NODE_564_length_245_cov_0.875000	1.2286	245	0.7388	100	245	1	1	0.7442	1	0.43
NODE_565_length_245_cov_0.875000	1.2286	245	0.6898	100	245	1	1	0.6744	1	0.43
NODE_566_length_245_cov_0.869048	1.2245	245	0.6694	100	245	1	1	0.6667	1	0.42
NODE_567_length_245_cov_0.755952	3.4571	245	0.5633	100	245	4	5	0.5177	3	2.3
NODE_568_length_244_cov_1.305389	1.8484	244	0.6639	100	244	2	1	0.663	2	0.77
NODE_569_length_244_cov_1.000000	1.9467	244	0.5492	100	244	2	2	0.5315	1	1.11
NODE_570_length_244_cov_0.880240	1.2336	244	0.5738	100	244	1	1	0.5615	1	0.43
NODE_571_length_244_cov_0.880240	1.8484	244	0.6844	100	244	2	2	0.7029	1	1.03
NODE_572_length_244_cov_0.868263	1.2295	244	0.6885	100	244	1	1	0.6867	1	0.43
NODE_573_length_244_cov_0.856287	1.2213	244	0.709	100	244	0	2	0.702	1	0.42
NODE_574_length_243_cov_1.319277	1.856	243	0.6872	100	243	1	2	0.6918	2	0.78
NODE_575_length_243_cov_1.234940	1.8519	243	0.5103	100	243	2	1	0.5	2	0.78
NODE_576_length_243_cov_0.879518	1.2387	243	0.7078	100	243	1	1	0.7143	1	0.43
NODE_577_length_243_cov_0.873494	1.2305	243	0.6626	100	243	2	0	0.6622	1	0.43
NODE_578_length_243_cov_0.867470	1.2346	243	0.6337	100	243	1	1	0.6167	1	0.43
NODE_579_length_243_cov_0.825301	1.8189	243	0.6831	100	243	2	1	0.694	2	0.74
NODE_580_length_243_cov_0.759036	1.2387	243	0.6872	100	243	1	1	0.6811	1	0.43
NODE_581_length_242_cov_2.515152	4.6736	242	0.6942	100	242	4	4	0.7064	4	1.8
NODE_582_length_242_cov_1.824242	3.0992	242	0.6612	100	242	2	3	0.6853	4	1.65
NODE_583_length_242_cov_0.896970	1.2479	242	0.657	100	242	1	1	0.649	1	0.44
NODE_584_length_242_cov_0.890909	1.2438	242	0.686	100	242	1	1	0.6711	1	0.44
NODE_585_length_242_cov_0.890909	1.2438	242	0.6653	100	242	2	0	0.6578	1	0.44
NODE_586_length_242_cov_0.884848	1.2397	242	0.6901	100	242	1	1	0.6854	1	0.43
NODE_587_length_242_cov_0.884848	1.2397	242	0.5496	100	242	1	1	0.5767	1	0.43
NODE_588_length_242_cov_0.884848	1.2397	242	0.6653	100	242	1	1	0.67	1	0.43
NODE_589_length_242_cov_0.884848	1.2397	242	0.6777	100	242	1	1	0.6733	1	0.43
NODE_590_length_242_cov_0.878788	1.2397	242	0.7355	100	242	1	1	0.7467	1	0.43
NODE_591_length_242_cov_0.878788	1.2355	242	0.7107	100	242	1	1	0.6957	1	0.43
NODE_592_length_242_cov_0.878788	1.2355	242	0.6405	100	242	1	1	0.6421	1	0.43
NODE_593_length_242_cov_0.769697	1.2438	242	0.6529	100	242	1	1	0.6545	1	0.44
NODE_594_length_241_cov_2.402439	4.278	241	0.6846	100	241	4	3	0.6825	4	1.6
NODE_595_length_241_cov_1.792683	2.4979	241	0.7054	100	241	2	2	0.7043	2	0.88
NODE_596_length_241_cov_1.774390	2.4855	241	0.527	100	241	2	2	0.5426	3	1.12
NODE_597_length_241_cov_1.067073	1.8631	241	0.7261	100	241	1	2	0.7327	2	0.78
NODE_598_length_241_cov_0.896341	1.2531	241	0.7469	100	241	1	1	0.7483	1	0.44
NODE_599_length_241_cov_0.890244	1.2448	241	0.668	100	241	1	1	0.6567	1	0.44
NODE_600_length_241_cov_0.859756	1.249	241	0.4689	100	241	0	2	0.4784	1	0.44
NODE_601_length_241_cov_0.658537	1.0871	241	0.668	100	241	1	1	0.6523	1	0.29
NODE_602_length_240_cov_2.693252	3.7583	240	0.725	100	240	2	4	0.7184	3	1.69
NODE_603_length_240_cov_2.312883	4.075	240	0.5125	100	240	4	4	0.5297	4	1.25
NODE_604_length_240_cov_1.773006	2.8417	240	0.7083	100	240	2	3	0.6946	3	1.56
NODE_605_length_240_cov_1.361963	1.8875	240	0.7125	100	240	1	2	0.7086	2	0.79
NODE_606_length_240_cov_1.012270	2.5083	240	0.6917	100	240	3	1	0.6927	3	1.23
NODE_607_length_240_cov_0.895706	1.25	240	0.6625	100	240	1	1	0.6633	1	0.44
NODE_608_length_240_cov_0.889571	1.875	240	0.7167	100	240	1	2	0.7244	2	0.79
NODE_609_length_240_cov_0.815951	1.25	240	0.6417	100	240	1	1	0.6333	1	0.44
NODE_610_length_240_cov_0.674847	1.1	240	0.6	100	240	1	1	0.6146	1	0.31
NODE_611_length_239_cov_1.351852	1.887	239	0.6653	100	239	1	2	0.6652	2	0.79
NODE_612_length_239_cov_1.296296	2.431	239	0.6402	98.3264	235	3	1	0.6556	2	1
NODE_613_length_239_cov_0.913580	1.2636	239	0.6067	100	239	1	1	0.6225	1	0.45
NODE_614_length_239_cov_0.907407	1.2594	239	0.6695	100	239	1	1	0.6877	1	0.44
NODE_615_length_239_cov_0.901235	1.2552	239	0.6192	100	239	1	1	0.6133	1	0.44
NODE_616_length_239_cov_0.901235	1.2552	239	0.4226	100	239	1	1	0.4367	1	0.44
NODE_617_length_239_cov_0.820988	1.2008	239	0.6862	100	239	1	1	0.6867	1	0.41
NODE_618_length_239_cov_0.759259	1.7866	239	0.59	100	239	2	2	0.5765	1	1.2
NODE_619_length_239_cov_0.703704	1.2594	239	0.6695	100	239	1	1	0.6645	1	0.44
NODE_620_length_238_cov_1.658385	2.521	238	0.6429	100	238	2	2	0.6467	2	0.89
NODE_621_length_238_cov_1.000000	3.7101	238	0.6723	100	238	3	3	0.6618	4	1.51
NODE_622_length_238_cov_0.913043	1.2647	238	0.605	100	238	1	1	0.6047	1	0.45
NODE_623_length_238_cov_0.913043	1.2647	238	0.6471	100	238	1	1	0.6379	1	0.45
NODE_624_length_238_cov_0.913043	1.2647	238	0.6471	100	238	2	0	0.6645	1	0.45
NODE_625_length_238_cov_0.894410	1.2563	238	0.7311	100	238	2	0	0.7342	1	0.44
NODE_626_length_238_cov_0.888199	1.5714	238	0.4832	100	238	2	1	0.4866	1	0.67
NODE_627_length_238_cov_0.850932	1.2605	238	0.605	100	238	0	2	0.5933	1	0.45
NODE_628_length_238_cov_0.838509	1.2605	238	0.6681	100	238	1	1	0.6633	1	0.45
NODE_629_length_238_cov_0.763975	1.1639	238	0.6807	100	238	1	1	0.6957	1	0.38
NODE_630_length_237_cov_1.368750	1.903	237	0.5738	100	237	0	3	0.5787	2	0.8
NODE_631_length_237_cov_1.106250	1.8017	237	0.6456	100	237	1	2	0.6464	2	0.78
NODE_632_length_237_cov_0.968750	1.903	237	0.6203	100	237	1	2	0.5987	2	0.8
NODE_633_length_237_cov_0.918750	1.27	237	0.6835	100	237	1	1	0.6811	1	0.45
NODE_634_length_237_cov_0.912500	1.2658	237	0.6709	100	237	1	1	0.68	1	0.45
NODE_635_length_237_cov_0.912500	1.2658	237	0.5823	100	237	1	1	0.5967	1	0.45
NODE_636_length_237_cov_0.906250	1.2616	237	0.4473	100	237	1	1	0.4415	1	0.45
NODE_637_length_237_cov_0.906250	1.7342	237	0.6709	100	237	2	2	0.6496	1	0.98
NODE_638_length_237_cov_0.875000	1.2743	237	0.6962	100	237	1	1	0.7053	1	0.45
NODE_639_length_237_cov_0.731250	1.2616	237	0.7046	100	237	2	0	0.7143	1	0.45
NODE_640_length_236_cov_2.754717	3.8178	236	0.6483	100	236	2	4	0.6204	4	1.91
NODE_641_length_236_cov_1.817610	2.5339	236	0.7246	100	236	2	2	0.7224	2	0.9
NODE_642_length_236_cov_1.515723	2.5508	236	0.6992	100	236	2	2	0.701	2	0.91
NODE_643_length_236_cov_1.364780	2.5339	236	0.7076	100	236	2	2	0.7057	2	0.9
NODE_644_length_236_cov_0.924528	1.2754	236	0.6737	100	236	1	1	0.6744	1	0.45
NODE_645_length_236_cov_0.924528	1.2754	236	0.589	100	236	1	1	0.6179	1	0.45
NODE_646_length_236_cov_0.918239	1.9068	236	0.7161	100	236	2	1	0.7311	2	0.8
NODE_647_length_236_cov_0.918239	1.2797	236	0.6314	100	236	1	1	0.6325	1	0.46
NODE_648_length_236_cov_0.918239	1.2712	236	0.7373	100	236	1	1	0.73	1	0.45
NODE_649_length_236_cov_0.918239	1.2712	236	0.6949	100	236	1	1	0.69	1	0.45
NODE_650_length_236_cov_0.918239	1.2712	236	0.5593	100	236	1	1	0.58	1	0.45
NODE_651_length_236_cov_0.911950	1.2669	236	0.6737	100	236	1	1	0.6622	1	0.45
NODE_652_length_236_cov_0.899371	1.2585	236	0.6568	100	236	0	2	0.6412	1	0.44
NODE_653_length_236_cov_0.805031	1.2754	236	0.5508	100	236	1	1	0.5382	1	0.45
NODE_654_length_236_cov_0.761006	1.2712	236	0.5508	100	236	2	0	0.56	1	0.45
NODE_655_length_235_cov_1.493671	2.8511	235	0.6426	100	235	2	3	0.6388	2	1.68
NODE_656_length_235_cov_1.386076	2.5617	235	0.4638	100	235	2	2	0.4319	3	1.19
NODE_657_length_235_cov_1.379747	2.4213	235	0.5191	100	235	2	2	0.5132	2	0.97
NODE_658_length_235_cov_1.107595	1.9149	235	0.7447	100	235	2	1	0.7444	2	0.8
NODE_659_length_235_cov_0.981013	1.9277	235	0.7702	100	235	2	1	0.7638	2	0.81
NODE_660_length_235_cov_0.930380	1.2809	235	0.7106	100	235	1	1	0.701	1	0.46
NODE_661_length_235_cov_0.930380	1.9106	235	0.5787	100	235	1	2	0.5857	2	0.81
NODE_662_length_235_cov_0.930380	1.2851	235	0.617	100	235	1	1	0.6225	1	0.46
NODE_663_length_235_cov_0.892405	1.2553	235	0.6809	100	235	1	1	0.6611	1	0.44
NODE_664_length_235_cov_0.873418	1.2766	235	0.6638	100	235	1	1	0.66	1	0.45
NODE_665_length_234_cov_1.821656	2.5769	234	0.5983	100	234	2	2	0.6103	3	1.2
NODE_666_length_234_cov_1.401274	1.9274	234	0.7564	100	234	2	1	0.7472	2	0.81
NODE_667_length_234_cov_1.388535	1.9188	234	0.7051	100	234	1	2	0.6949	2	0.8
NODE_668_length_234_cov_1.375796	1.9188	234	0.6368	100	234	2	1	0.6281	2	0.81
NODE_669_length_234_cov_1.108280	1.7308	234	0.688	100	234	2	1	0.6716	2	0.76
NODE_670_length_234_cov_1.063694	2.0299	234	0.6667	100	234	2	2	0.6568	1	1.28
NODE_671_length_234_cov_1.038217	1.6838	234	0.6496	100	234	2	1	0.632	2	0.74
NODE_672_length_234_cov_1.019108	1.9316	234	0.7179	100	234	2	1	0.7235	2	0.81
NODE_673_length_234_cov_0.936306	1.2863	234	0.7051	100	234	2	0	0.7043	1	0.46
NODE_674_length_234_cov_0.929936	1.2821	234	0.7479	100	234	2	0	0.7633	1	0.46
NODE_675_length_234_cov_0.910828	1.2692	234	0.6538	100	234	1	1	0.6611	1	0.45
NODE_676_length_234_cov_0.834395	1.2821	234	0.6581	100	234	1	1	0.6433	1	0.46
NODE_677_length_234_cov_0.789809	1.9231	234	0.7393	100	234	1	2	0.7378	2	0.81
NODE_678_length_234_cov_0.707006	1.1624	234	0.6197	100	234	1	1	0.6379	1	0.38
NODE_679_length_233_cov_1.435897	2.5923	233	0.4464	100	233	2	2	0.4487	2	0.93
NODE_680_length_233_cov_1.378205	1.9313	233	0.6352	100	233	2	1	0.6311	2	0.81
NODE_681_length_233_cov_1.358974	1.9356	233	0.7082	100	233	1	2	0.7058	2	0.81
NODE_682_length_233_cov_1.012821	1.9313	233	0.515	100	233	2	1	0.5178	2	0.81
NODE_683_length_233_cov_1.000000	1.9399	233	0.5966	100	233	1	2	0.5907	2	0.81
NODE_684_length_233_cov_0.948718	1.9142	233	0.7082	100	233	2	1	0.7152	2	0.81
NODE_685_length_233_cov_0.942308	1.2918	233	0.6009	100	233	1	1	0.6179	1	0.46
NODE_686_length_233_cov_0.935897	1.2918	233	0.6824	100	233	1	1	0.6944	1	0.46
NODE_687_length_233_cov_0.929487	1.2833	233	0.6524	100	233	1	1	0.6589	1	0.46
NODE_688_length_233_cov_0.743590	1.2918	233	0.6438	76.824	179	2	0	0.6146	2	0.82
NODE_689_length_232_cov_1.374194	1.9483	232	0.7112	100	232	1	2	0.6969	2	0.82
NODE_690_length_232_cov_0.948387	1.2974	232	0.6164	100	232	1	1	0.6113	1	0.46
NODE_691_length_232_cov_0.948387	1.931	232	0.625	100	232	1	2	0.6295	2	0.81
NODE_692_length_232_cov_0.864516	1.2414	232	0.7414	100	232	1	1	0.7425	1	0.43
NODE_693_length_232_cov_0.851613	1.5647	232	0.5172	100	232	2	1	0.5124	1	0.69
NODE_694_length_232_cov_0.761290	1.2974	232	0.6379	100	232	2	0	0.6312	1	0.46
NODE_695_length_232_cov_0.625806	1.7198	232	0.6897	100	232	3	1	0.6943	2	0.79
NODE_696_length_231_cov_2.811688	3.8788	231	0.6623	100	231	3	3	0.6652	3	1.37
NODE_697_length_231_cov_1.428571	2.368	231	0.632	100	231	2	2	0.6317	2	0.73
NODE_698_length_231_cov_1.383117	2.5931	231	0.6926	100	231	2	2	0.6828	3	1.23
NODE_699_length_231_cov_0.954545	1.303	231	0.6537	100	231	1	1	0.6645	1	0.47
NODE_700_length_231_cov_0.954545	1.303	231	0.684	100	231	0	2	0.7043	1	0.47
NODE_701_length_231_cov_0.948052	1.2987	231	0.6667	100	231	1	1	0.6667	1	0.46
NODE_702_length_231_cov_0.948052	1.303	231	0.6234	91.342	211	1	1	0.6246	1	0.62
NODE_703_length_231_cov_0.948052	1.2987	231	0.6407	100	231	1	1	0.6367	1	0.46
NODE_704_length_231_cov_0.948052	1.71	231	0.671	100	231	2	1	0.6541	2	0.58
NODE_705_length_231_cov_0.883117	1.3074	231	0.7229	100	231	1	1	0.7285	1	0.47
NODE_706_length_231_cov_0.798701	1.1991	231	0.6407	100	231	1	1	0.6379	1	0.41
NODE_707_length_231_cov_0.727273	1.303	231	0.7186	100	231	2	0	0.7243	1	0.47
NODE_708_length_231_cov_0.662338	1.2987	231	0.632	100	231	1	1	0.6233	1	0.46
NODE_709_length_230_cov_1.411765	1.9522	230	0.7217	100	230	2	1	0.7238	2	0.81
NODE_710_length_230_cov_1.320261	2.2174	230	0.5174	100	230	2	2	0.5216	2	0.64
NODE_711_length_230_cov_1.150327	2.5304	230	0.6174	100	230	3	3	0.6254	3	0.92
NODE_712_length_230_cov_0.986928	1.6652	230	0.7	100	230	2	1	0.7102	2	0.74
NODE_713_length_230_cov_0.967320	1.313	230	0.7217	100	230	1	1	0.7252	1	0.47
NODE_714_length_230_cov_0.960784	1.9304	230	0.6957	100	230	2	2	0.704	2	0.83
NODE_715_length_230_cov_0.960784	1.3087	230	0.6087	100	230	1	1	0.598	1	0.47
NODE_716_length_230_cov_0.954248	1.3043	230	0.5435	100	230	1	1	0.5567	1	0.47
NODE_717_length_230_cov_0.954248	1.3043	230	0.6565	100	230	1	1	0.6567	1	0.47
NODE_718_length_230_cov_0.947712	2.6087	230	0.687	100	230	2	2	0.6817	2	0.93
NODE_719_length_230_cov_0.810458	1.3087	230	0.6565	100	230	1	1	0.6512	1	0.47
NODE_720_length_230_cov_0.803922	1.313	230	0.7	100	230	1	1	0.6987	1	0.47
NODE_721_length_230_cov_0.803922	1.313	230	0.7348	100	230	1	1	0.7318	1	0.47
NODE_722_length_230_cov_0.673203	1.8087	230	0.6348	100	230	1	2	0.6133	2	0.71
NODE_723_length_230_cov_0.660131	1.313	230	0.6435	100	230	2	0	0.6391	1	0.47
NODE_724_length_229_cov_2.052632	3.5895	229	0.6987	100	229	2	4	0.6694	4	1.48
NODE_725_length_229_cov_1.440789	1.9694	229	0.6987	100	229	2	1	0.7162	2	0.81
NODE_726_length_229_cov_1.434211	3.441	229	0.5066	100	229	3	3	0.4962	2	1.82
NODE_727_length_229_cov_0.973684	1.3188	229	0.4847	100	229	1	1	0.4768	1	0.47
NODE_728_length_229_cov_0.967105	1.3144	229	0.7074	100	229	0	2	0.6944	1	0.47
NODE_729_length_229_cov_0.967105	1.3144	229	0.6943	100	229	1	1	0.7043	1	0.47
NODE_730_length_229_cov_0.960526	1.31	229	0.6507	100	229	1	1	0.64	1	0.47
NODE_731_length_229_cov_0.960526	1.31	229	0.6507	100	229	1	1	0.6333	1	0.47
NODE_732_length_229_cov_0.960526	1.3144	229	0.4847	100	229	1	1	0.5183	1	0.47
NODE_733_length_229_cov_0.960526	1.3144	229	0.559	100	229	1	1	0.5581	1	0.47
NODE_734_length_229_cov_0.960526	1.3144	229	0.6114	100	229	1	1	0.6246	1	0.47
NODE_735_length_229_cov_0.960526	1.31	229	0.7118	100	229	1	1	0.7167	1	0.47
NODE_736_length_229_cov_0.960526	1.3144	229	0.6376	100	229	1	1	0.6478	1	0.47
NODE_737_length_229_cov_0.960526	1.31	229	0.7249	100	229	1	1	0.7233	1	0.47
NODE_738_length_229_cov_0.875000	1.31	229	0.7424	100	229	1	1	0.7367	1	0.47
NODE_739_length_229_cov_0.828947	1.5721	229	0.6987	100	229	2	1	0.6944	1	0.69
NODE_740_length_229_cov_0.828947	1.3144	229	0.7249	100	229	1	1	0.7276	1	0.47
NODE_741_length_229_cov_0.782895	1.3144	229	0.7249	100	229	1	1	0.7209	1	0.47
NODE_742_length_229_cov_0.717105	1.31	229	0.6507	100	229	2	0	0.65	1	0.47
NODE_743_length_78_cov_9798.000000	0	78	1	0	0	0	0	0	0	0

## Sheet: 48N (hybrid assembly)
#ID	Avg_fold	Length	Ref_GC	Covered_percent	Covered_bases	Plus_reads	Minus_reads	Read_GC	Median_fold	Std_Dev
NODE_1+_length_2782207_cov_1	49.6878	2782207	0.6704	100	2782207	368177	368193	0.6674	49	9.81
NODE_2+_length_443792_cov_0.899164	43.8175	443792	0.6577	100	443792	51110	51104	0.6561	44	7.87
NODE_3+_length_298783_cov_0.796406	39.4521	298783	0.6635	100	298783	31471	31462	0.662	39	7.64
NODE_4+_length_244815_cov_1.10659	49.5904	244815	0.5836	100	244815	30090	30088	0.5817	49	8.84
NODE_5+_length_110523_cov_1.09885	46.0347	110523	0.5518	98.5931	108968	12326	12336	0.5505	47	10.73
NODE_8_9_6+_length_24788_cov_22.4206 halovirus	1033.64	24788	0.6064	100	24788	65149	65120	0.606	1041	78.07
