# Supplementary material for: A previously undescribed archaeal virus suppresses host immunity
Source: EMBO Rep. 2025 Nov 17;26(24):6159–78. doi: 10.1038/s44319-025-00540-3 (PMC12714723; doi:10.1038/s44319-025-00540-3)
Supplement: Supplementary file 4 — Dataset EV2 [file 44319_2025_540_MOESM4_ESM.xlsx]

## Sheet: Spernatant proteomics proteins
Accession	Description	Gene Symbol/comment	Exp. q-value: Combined	Sum PEP Score	Coverage [%]	# Peptides	# PSMs	# Unique Peptides	Abundance: S2 Sample	Abundance: S3 Sample	Abundance: S1 Sample	mean	mean/aa	IBAQ		Score Sequest HT:S2	Score Sequest HT: S3	Score Sequest HT: S1	# Peptides S2	# Peptides S3	# Peptides S1	# AAs	MW [kDa]	calc. pI	Biological Process	Cellular Component	Molecular Function	Pfam IDs	Entrez Gene ID	Gene ID
P_00001	transcription factor	tbp; tbp2	0.004	2.175	4	1	2	1	11560595	9635406	7563979	9586660	51541.2			0		0	1		1	186	19.9	4.36	protein metabolism;RNA metabolism OR transcription;other metabolic processes;other biological processes		nucleic acid binding activity;other molecular function	Pf00352	8924973	A0A0K1ITB7; A0A2P4NVP7; A0A371KE68; A0A371KWJ4; A0A371L2D4; A0A371LH44; A0A371LMM2; A0A371M321; A0A371MEI0; A0A371MF71; A0A371MYB3; A0A498EG00; A0A498EXK2; A0A558GAZ9; A0A6C0UUA3; A0A842PQE9; D4H071; hale:G3A49_11745; hgi:ABY42_08445; hvo:HVO_1727; L5NVW5; L9VGC6; M0FSF5; M0GDQ0; M0GGA6; M0GR94; M0H5K6; M0IC94; P_00001
P_00020	hypothetical protein		0	49.055	17	9	43	9	2.91053e+08	195907217	1.32465e+08	2.06475e+08	264373			17.46	12.55	8.97	9	7	7	781	82.5	5.27		plasma membrane;other membranes	other molecular function	Pf13231		A0A371KE75; A0A371L2C6; P_00020
P_00021	Spermidine/putrescine import ATP-binding protein PotA		0	21.708	21	4	9	4	36342072	1.6904e+07	7.7431e+06	2.03297e+07	52127.5			4.25	0	2.72	2	2	2	390	41.9	4.4	transport	plasma membrane;other membranes	transporter activity;other molecular function	Pf00005, Pf08402	80787254	A0A371KDZ0; A0A371KVS3; A0A371L289; A0A498EJC8; A0A498ELZ9; A0A842PQ37; M0ICT6; P_00021
P_00023	Major ferric iron-binding protein precursor		0	69.733	35	8	77	8	1.07897e+09	798047304	4.31582e+08	7.69534e+08	1.98333e+06			48.93	46.75	35.06	7	6	8	388	42	4.31				Pf13343	79191180	A0A371KEC2; A0A371KWH1; A0A371L2G8; A0A498EFY1; A0A498EJN6; A0A558G509; A0A6C0V0H4; A0A842PPZ4; hale:G3A49_11635; M0GV80; P_00023
P_00037	PRC-barrel domain protein		0	15.132	36	3	19	3	96913420	120797943	5.93723e+07	9.23612e+07	952177			5.94	10.55	9.74	3	3	3	97	10.8	4.28				Pf05239	8924597	A0A0D6JPI9; A0A371KEN4; A0A371KW39; A0A371L2J9; A0A384KK60; A0A498E8P6; A0A498F4Q0; A0A558GE15; A0A6C0UTB5; A0A842PQK8; D4H036; hale:G3A49_11565; hvo:HVO_1691; L5NXX9; L9VH96; M0FQ24; M0G1R1; M0GBY8; M0GQ81; M0IE09; M0IYL6; P_00037
P_00042	Major Facilitator Superfamily protein		0	4.192	3	1	3	1	11501267	23627634	4483647	1.32042e+07	30354.4			0	0		1	1		435	45.2	8.1	transport	other membranes	transporter activity			A0A371KE08; A0A371L2B4; P_00042
P_00050	translation initiation factor IF-2 subunit beta		0	8.688	30	2	3	2	5945548	6683166	3.73261e+06	5.45378e+06	40398.3			2.19	0		1	2		135	14.9	4.68	protein metabolism;other metabolic processes		nucleic acid binding activity	Pf01873	80787225	A0A371KEH1; A0A371KVR8; A0A371L2C4; A0A498E7Z0; A0A498ERA9; A0A558GE16; A0A6C0UW16; hale:G3A49_11500; L5NJI1; M0GS92; M0IA93; P_00050
P_00053	Magnesium transport protein CorA	corA	0	16.24	21	6	8	6	39796771	3.4671e+07	2.0693e+07	3.17202e+07	97003.8			0	0	0	4	3	1	327	37.3	4.55	transport	plasma membrane;other membranes	transporter activity	Pf01544	80787222	A0A371KEB5; A0A371KVQ0; A0A371L2H8; A0A498EJA3; A0A498ELW3; A0A558G8E4; A0A6C0UU56; A0A842PQ99; hale:G3A49_11485; L5NYB5; M0IE23; P_00053
P_00055	hypothetical protein		0	70.484	49	8	130	8	5.02083e+09	5804995441	2.69136e+09	4.50573e+09	2.08599e+07			97.16	101.81	81.48	8	8	8	216	23.2	4.58				Pf20127	8924102	A0A371KEF3; A0A371KVQ9; A0A371L2K0; A0A498EGF9; A0A498EP54; A0A558G8F1; A0A6C0UY48; A0A842PPW7; D4GZN7; hale:G3A49_11480; hvo:HVO_1673; P_00055
P_00067	Group 1 truncated hemoglobin GlbN		0	6.254	11	1	2	1	8.17181e+06	3.56761e+06	5.7801e+06	5.83984e+06	48665.3			0		1.91	1		1	120	12.8	4.35			other molecular function	Pf01152		A0A371KEG7; A0A371KVQ1; A0A371L2K9; A0A498EUT8; A0A498EXF4; A0A558FPT1; A0A842PQ30; L5N2F1; M0GU97; P_00067
P_00068	DisA bacterial checkpoint controller nucleotide-binding protein	dacZ	0.004	2.556	4	1	1	1	5.33285e+06	3.82467e+06	2.80281e+06	3.98678e+06	14820.7			0			1			269	28.9	4.73			other molecular function	Pf02457, Pf19294	80787208	A0A371KE53; A0A371KWC7; A0A371L2X3; A0A498EFV2; A0A498ESF8; A0A558FPR7; A0A6C0UU45; A0A842PQH3; hale:G3A49_11410; M0GQF8; M0ICY0; P_00068
P_00074	hypothetical protein		0	8.215	15	1	2	1	5419047	10683726	4.37394e+06	6.82557e+06	54171.2				1.96	2.62		1	1	126	13.7	3.92						A0A371KED3; A0A371KVP6; A0A371L2G7; A0A498E934; A0A498EJB5; A0A842PQ81; P_00074
P_00093	FKBP-type peptidyl-prolyl cis-trans isomerase SlyD		0	7.169	9	1	7	1	15154276	17821222	7508557	13494685	43531.2			4.11	2.45	0	1	1	1	310	34.1	3.76			other molecular function	Pf00254		A0A371KE60; A0A371KVY2; A0A371L2H2; A0A498EDA3; A0A498EM92; A0A842PPX9; A0A847TPZ1; P_00093
P_00094	hypothetical protein		0	9.588	31	2	6	2	1.5395e+08	1.34418e+08	6.58173e+07	1.18062e+08	1.34161e+06			0	0	0	1	1	2	88	9.4	4.82		other membranes			8925769	A0A371KEF6; A0A371KVM8; A0A371L2I6; A0A384KZE9; A0A498E911; A0A498EJA0; A0A558GD20; A0A6C0UT44; A0A842PQ62; D4GZ65; hale:G3A49_11280; hvo:HVO_1636; L9VEZ9; M0GQE5; M0IE61; P_00094
P_00101	hypothetical protein		0.004	2.699	3	1	1	1								0			1			531	56.4	4.68						A0A371KEM3; P_00101
P_00105	chromosome segregation protein		0	57.864	20	9	46	9	1.87504e+08	1.76457e+08	7.38886e+07	1.4595e+08	219804			22.66	11.36	20.01	8	9	8	664	70.9	4.01						A0A371KEG3; P_00105
P_00107	hypothetical protein		0.003	3.265	7	2	11	2	73102098	83863656	37090098	64685284	196016			3.38	1.68	0	2	1	1	330	33.6	4.44						A0A371KEK0; A0A371L2I9; A0A842PQC2; P_00107
P_00124	Malate-2H(+)/Na(+)-lactate antiporter		0	4.171	2	1	2	1	7.45953e+06	8.37116e+06	4624735	6.81847e+06	12865			0	0		1	1		530	55.9	4.77		plasma membrane;other membranes		Pf03553	44083971	A0A371KEP4; A0A371KVJ4; A0A371L2T3; A0A498E7S1; A0A498ER42; A0A558GES3; A0A6C0UT66; hale:G3A49_11140; M0GQM8; M0ICG9; P_00124
P_00126	hypothetical protein		0	83.842	34	7	66	7	2.20704e+09	3.16072e+09	8.81713e+08	2.08316e+09	5.98609e+06			43.57	52.24	40.89	7	6	6	348	37.2	4.36				Pf13379		A0A371KE93; A0A842PQ34; P_00126
P_00129	hypothetical protein		0.004	2.329	10	1	5	1	13856450	13289768	4521462	1.05559e+07	70372.6			0	0		1	1		150	16.6	5						P_00129
P_00130	hypothetical protein		0.004	2.34	41	1	1	1	1.76878e+06	9472038		5.62041e+06	114702				0			1		49	5.5	4.22						A0A384LJ42; A0A8T5CBG0; D4GZ28; hvo:HVO_1599; L9VEW7; M0FQB8; M0G1X3; M0GBQ7; P_00130
P_00132	hypothetical protein		0	7.004	10	1	6	1	25962492	20813722	13432371	2.00695e+07	154381			2.53	4.22	4.83	1	1	1	130	13.7	4.45						A0A371KEA6; A0A371L330; A0A842PQA8; P_00132
P_00135	Ribosomal RNA small subunit methyltransferase F		0.004	2.42	4	1	1	1	6.11496e+06	4.73591e+06	1.70934e+06	4.18674e+06	12313.9			0			1			340	37.3	4.69						P_00135
P_00137	heat shock protein GrpE	grpE	0	11.311	17	2	4	2	13369954	39676229	8713032	20586405	89118.6			0	4.86		1	2		231	25	4.25	protein metabolism;other metabolic processes	other cell component	other molecular function	Pf01025	8925530	A0A371KEI5; A0A371KVT8; A0A371L386; A0A384KQP7; A0A498ED61; A0A498EM52; A0A558GER3; A0A6C0UT29; A0A842PQ25; hale:G3A49_11080; hvo:HVO_1592; L5NVR6; L9VF72; M0GSK7; M0IAE4; P_00137; Q1XBW3
P_00139	Chaperone protein DnaK		0	69.438	26	14	68	14	650510278	616782238	3.3552e+08	5.34271e+08	830903			33.55	40.25	23.66	10	11	11	643	69.3	4.22						P_00139
P_00146	hypothetical protein		0.004	2.441	33	1	2	1	4884043	6655121	3.40607e+06	4.98175e+06	55974.7				0			1		89	9.3	4.42		other membranes			80787132	A0A371KER6; A0A371KVH2; A0A371L481; A0A498E7Q5; A0A498ER21; A0A558GET5; A0A6C0UT26; A0A842PPT0; hale:G3A49_11035; L5NRM3; M0FL78; M0G053; M0G9S0; M0GSL6; M0IAF1; P_00146
P_00151	NADH dehydrogenase-like protein		0	25.192	21	5	10	5	6.239e+07	1.12147e+08	48749646	7.44288e+07	187478			9.49	1.92	1.72	4	2	2	397	42.8	4.4		other cell component	other molecular function	Pf07992	80787127	A0A371KEF0; A0A371KVG4; A0A371L2M7; A0A498EG71; A0A498ENX7; A0A558GEQ2; A0A6C0UW96; A0A842PPV5; hale:G3A49_11010; L5NT35; M0GSL8; M0IAF5; P_00151
P_00152	Winged helix-turn-helix transcription repressor, HrcA DNA-binding		0	20.94	39	5	20	5	8.4204e+07	6.05285e+07	4.80988e+07	6.42771e+07	363147			1.79	1.77	4.35	4	3	5	177	19.4	4.74	other biological processes		nucleic acid binding activity	Pf03444	80787126	A0A371KEQ9; A0A371KVG9; A0A371L2Q8; A0A498EFL3; A0A498EJC7; A0A558GER5; A0A6C0UTW8; A0A830DS98; A0A842PQ82; hale:G3A49_11005; L5NRX5; M0FNB8; M0G230; M0GBM6; M0GQR2; M0IAI3; M0IQC5; M0IYW4; P_00152
P_00159	DNA topoisomerase VI subunit B	top6B	0	9.314	6	3	3	3	7.34491e+06	2966830	2.78398e+06	4.36524e+06	5470.22			0		1.91	1		2	798	87.4	4.72	cell organization and biogenesis;DNA metabolism;other metabolic processes		nucleic acid binding activity;other molecular function	Pf02518, Pf09239, Pf18000		A0A371KEL3; A0A371KVG8; A0A498E8V3; A0A498EJ44; P_00159
P_00170	hypothetical protein		0	11.204	24	3	9	3	27289344	3.5069e+07	1.39419e+07	2.54334e+07	213726			2.23	1.63	2	3	2	2	119	12.9	4.37				Pf04475	8926441	A0A2P4NP83; A0A371KEM1; A0A371KVF9; A0A371L2Q3; A0A384LFX9; A0A498EJ35; A0A498ELL0; A0A558GES0; A0A6C0UVQ3; A0A842PQ66; D4GYY9; hale:G3A49_10920; hvo:HVO_1560; L5NWL8; L9VEY4; M0FLJ9; M0FYP7; M0GCP4; M0GSN6; M0IED6; P_00170
P_00176	TraB family protein		0	13.721	8	4	13	4	5.37589e+07	44112590	2.42283e+07	4.06999e+07	72548.9			1.71	0	2.26	4	3	2	561	59	4.56		other membranes		Pf01963		A0A371KF46; A0A371L363; P_00176
P_00178	Helix-turn-helix domain protein		0	104.59	54	7	82	7	616520246	847642908	3.31362e+08	5.98508e+08	2.90538e+06			83.44	76.99	52.7	7	7	7	206	20.9	4.65	other biological processes	other membranes	other molecular function	Pf12840		A0A371KEV3; A0A371KVE7; A0A371L4B3; A0A498ED17; A0A498EQZ4; A0A842PPY1; P_00178
P_00182	Alginate O-acetyl transferase AlgF		0	8.46	5	1	2	1	8283173	5758895	1.77123e+06	5.2711e+06	11191.3			2.88			1			471	47.8	4.01				Pf14344		A0A371KES2; A0A371KVD2; A0A498EFI3; A0A498ENU8; P_00182
P_00184	hypothetical protein		0	48.272	53	8	48	8	4.12622e+08	3.26073e+08	1.91789e+08	3.10161e+08	1.53545e+06			27.49	20.56	20.58	5	8	5	202	22.3	4.91						A0A371KEV8; P_00184
P_00186	PTS-dependent dihydroxyacetone kinase, dihydroxyacetone-binding subunit DhaK		0	48.464	32	10	48	10	333186154	2.97775e+08	1.85641e+08	2.72201e+08	819882			18.15	26.82	19.3	10	8	9	332	34.9	4.21	other metabolic processes		kinase activity	Pf02733		A0A371KF52; A0A371L2U5; P_00186
P_00187	PTS-dependent dihydroxyacetone kinase, ADP-binding subunit DhaL	dhaL	0	4.786	6	1	5	1	14204301	28022008	8633098	1.69531e+07	73073.9			0	1.8	1.88	1	1	1	232	24.8	4.48	other metabolic processes		kinase activity	Pf02734	8924999	A0A371KEF4; A0A371KWY1; A0A371L2W3; A0A384KAX5; A0A498E7M2; A0A498F4E4; A0A6C0V028; A0A842PPP0; A0A8T5CD34; D4GYI9; hale:G3A49_10845; hvo:HVO_1545; L9VEW8; M0FLL4; M0FY28; M0GCM9; M0GSP5; P_00187
P_00191	Glycerol kinase		0	10.343	8	3	8	3	28163221	29440316	1.23591e+07	2.33209e+07	47496.7			0	1.69	1.61	2	3	2	491	54.8	4.49						P_00191
P_00200	hypothetical protein		0.004	2.47	3	1	2	1	11604539	1.32658e+07	5.51509e+06	1.01285e+07	31454.8			0	0		1	1		322	32.8	6.54		other membranes		Pf04018	80787078	A0A371KEG0; A0A371KVN1; A0A371L4D6; A0A498E8R6; A0A498ELZ2; A0A842PQ40; M0GQQ6; P_00200
P_00202	Oligosaccharyl transferase STT3 subunit		0	93.612	19	17	120	17	1.76553e+09	1.57067e+09	7.68851e+08	1.36835e+09	1.29824e+06			77.63	46.13	57.32	17	15	15	1054	113.6	4.55	protein metabolism;other metabolic processes	other membranes	other molecular function	Pf02516, Pf18079		A0A371KET2; A0A371L3E2; P_00202
P_00206	hypothetical protein		0	48.633	10	4	48	4	958346901	7.42036e+08	3.67966e+08	6.8945e+08	1.50535e+06			46.89	47.05	31.64	4	3	4	458	50.8	6.35						P_00206
P_00210	hypothetical protein		0	18.379	36	6	17	6	1.95248e+08	1.70597e+08	8.60284e+07	1.50625e+08	630228			4.65	4.51	2.07	5	4	3	239	26.2	4.98	other metabolic processes		other molecular function	Pf05050		A0A371KEQ2; A0A371L2S6; A0A842PQ31; P_00210
P_00215	hypothetical protein		0	7.4	14	2	6	2	30360561	1.7877e+07	1.01242e+07	1.94539e+07	85324.3			2.03	0	0	2	2	1	228	25.1	5.02						A0A371KEZ0; A0A371L2T6; A0A842PPX2; P_00215
P_00231	Phosphoenolpyruvate-protein phosphotransferase	ptsP	0.002	4.099	4	2	3	2	11496188	2.85564e+06	3.09112e+06	5.81431e+06	10290.8			0	0		2	1		565	60.2	4.21	other metabolic processes;transport	other cell component	other molecular function	Pf00391, Pf02896, Pf05524		A0A371KES1; A0A371L2U8; P_00231
P_00232	PTS system mannose-specific EIIBCA component		0	27.197	54	4	23	4	612170613	1233100516	3.3912e+08	7.28131e+08	4.60842e+06			9.38	10.74	7.45	4	4	4	158	16.2	4.49	transport		transporter activity	Pf02302	80787047	A0A371KEI8; A0A371KVJ2; A0A371L4G2; A0A498E8N9; A0A498ELW2; A0A558G172; A0A6C0UTP7; hale:G3A49_10625; L5NUN0; P_00232
P_00235	hypothetical protein		0	46.25	67	9	45	9	310336363	320100355	1.3995e+08	2.56796e+08	1.74691e+06			21.31	16.84	17.88	7	6	8	147	16.1	4.59				Pf19113	80787044	A0A371KEV9; A0A371KVD5; A0A371L3F6; A0A498EFY7; A0A498EIU0; A0A558FTA1; A0A6C0USU8; A0A842PPZ0; hale:G3A49_10615; M0GQX6; M0IAS1; P_00235
P_00239	Starvation-sensing protein RspA		0	8.541	7	2	3	2	1.54906e+07	1.98469e+07	8.51936e+06	1.4619e+07	35483				1.77	0		2	1	412	45.8	4.59	other metabolic processes		other molecular function	Pf02746, Pf13378		A0A371KFA6; A0A371L2Z5; P_00239
P_00246	Putative universal stress protein		0	10.446	15	2	6	2	3.07702e+07	2.67578e+07	1.22787e+07	2.32689e+07	142754			0	0	2.35	2	2	1	163	17.6	4.42				Pf00582		A0A371KEM7; P_00246
P_00248	hypothetical protein		0	10.153	6	2	7	2	2.77233e+07	27107490	12176803	2.23359e+07	40833.4			6.22	3.64	1.89	2	2	1	547	57.3	5.81		other membranes				A0A371KEK6; P_00248
P_00250	Thermonuclease precursor		0	12.664	11	2	6	2	24809905	28516817	6331147	1.9886e+07	60813.3			3.84	4.02	0	2	2	1	327	33.9	4.35			nucleic acid binding activity;other molecular function	Pf00565, Pf00932		A0A371KEK2; A0A371L319; A0A842PPQ3; P_00250
P_00263	Periplasmic binding protein		0	16.349	11	3	18	2	16771111	8661542	5.21081e+06	1.02145e+07	24974.3			9.87	14.47	5.36	3	2	2	409	45.5	4.3				Pf01497	80787016	A0A371KET5; A0A371KVG7; A0A371L4I4; A0A498E8K2; A0A498ELT5; A0A558G8I8; A0A842PPL9; A0A847TTF8; L5NN19; M0IEM7; P_00263
P_00284	putative 3-hydroxybutyryl-CoA dehydrogenase		0.004	2.531	6	1	1	1		2.20691e+06	1.00097e+06	1.60394e+06	5608.19				0			1		286	30.8	4.49	other metabolic processes		other molecular function	Pf00725, Pf02737		A0A371KFE9; A0A371L344; P_00284
P_00285	putative ABC transporter ATP-binding protein YxlF		0	9.57	7	2	6	2	2.39649e+07	1.63331e+07	1.2193e+07	1.7497e+07	53021.2			4.17	1.93	1.89	2	1	1	330	36.3	4.73		plasma membrane;other membranes	other molecular function	Pf00005		A0A371KEN2; A0A371KWP5; A0A371L3F4; A0A498E7C8; A0A498EQR1; A0A6C0UXJ4; A0A842PPK1; hale:G3A49_10375; P_00285
P_00306	hypothetical protein		0.009	1.91	4	1	1	1	27922308	34142560	12084363	2.47164e+07	113901					0			1	217	23.4	4.02		other membranes				A0A371KEP8; A0A371KV20; A0A371L3G2; A0A498EU81; A0A498EWQ4; A0A842PPI4; P_00306
P_00315	Membrane lipoprotein TmpC precursor		0	270.196	57	18	330	18	1.52653e+10	2.65589e+10	8.32156e+09	1.67152e+10	4.42202e+07			305.46	426.29	255	15	17	18	378	39.4	4.13		plasma membrane;other membranes		Pf02608	80786965	A0A371KFH8; A0A371KV10; A0A371L376; A0A498EF73; A0A498EIY5; A0A558G8T4; A0A6C0UXG6; A0A842PPT8; hale:G3A49_10210; L5NNJ8; M0GUY1; M0IAX0; P_00315
P_00316	Galactose/methyl galactoside import ATP-binding protein MglA		0	121.246	52	18	96	18	7.70343e+08	7.23634e+08	3.23789e+08	6.05922e+08	1.16748e+06			30.18	36.22	43.22	15	15	13	519	56.8	4.67		plasma membrane;other membranes	other molecular function	Pf00005	80786964	A0A371KEQ7; A0A371KV09; A0A371L3G5; A0A498EU73; A0A498EWP4; A0A6C0UZR4; A0A842PPH3; hale:G3A49_10205; L5NYL3; M0IB06; P_00316
P_00317	inner membrane ABC transporter permease protein YjfF		0	5.653	4	1	4	1	32037940	40953728	11474783	2.81555e+07	66719.2			2.32	2.49	0	1	1	1	422	43.7	4.64	transport	plasma membrane;other membranes	transporter activity	Pf02653		A0A371KF88; P_00317
P_00318	L-arabinose transporter permease protein		0.003	3.033	3	1	2	1	24242542	38547448	22397490	2.83958e+07	77372.8				0	1.9		1	1	367	38.4	6.57	transport	plasma membrane;other membranes	transporter activity	Pf02653	79190885	A0A371KEY3; A0A371KVP7; A0A371L4N1; A0A498EB98; A0A498ERA8; A0A558G8U0; A0A6C0USN4; hale:G3A49_10195; L5NX27; M0GT17; M0IDL9; P_00318
P_00334	nascent polypeptide-associated complex protein	nac	0	14.841	31	3	9	3	2.25769e+07	39752722	2.87185e+07	3.03494e+07	238972			4.27	3.87	7.01	1	3	2	127	13.4	4.07	transport		nucleic acid binding activity	Pf01849		A0A371KES4; A0A371KV42; A0A371L377; A0A498EFP7; A0A498ENF8; A0A558GDW1; A0A6C0UTF5; A0A842PP71; hale:G3A49_10115; P_00334
P_00339	hypothetical protein		0	6.579	18	2	3	2	6.73898e+06	7.91268e+06	3.96949e+06	6.20705e+06	50056.9			3.58	0		2	1		124	12.8	4.37				Pf01906	80786941	A0A371KET9; A0A371KV08; A0A371L3C4; A0A498E7Y7; A0A498F466; A0A6C0USL9; A0A842PPJ5; hale:G3A49_10090; L5NWV1; M0IBT3; P_00339
P_00341	Long-chain-fatty-acid--CoA ligase FadD13	menE	0	13.993	11	4	10	4	3.34723e+07	2.97572e+07	1.3655e+07	2.56282e+07	39488.7			2.06	1.63	1.95	3	3	2	649	68	4.22	other metabolic processes		other molecular function	Pf00501, Pf13193		A0A371KF56; P_00341
P_00371	FUN14 family protein		0.003	3.533	8	1	5	1	15872317	13652057	7301013	12275129	112616			1.65	1.95	0	1	1	1	109	11.2	5.31		other membranes		Pf04930	80786909	A0A371KF30; A0A371KUY0; A0A371L4R9; A0A498EB56; A0A498F445; A0A558GCL7; A0A6C0UZL7; A0A842PPG7; hale:G3A49_09935; L5NJ05; M0GRP9; M0ID24; P_00371
P_00372	Shwachman-Bodian-Diamond syndrome (SBDS) protein		0	5.375	11	2	5	2	1.33086e+07	13367009	8.43439e+06	1.17033e+07	49173.6			0	0	0	2	1	1	238	26.5	4.45	cell organization and biogenesis			Pf01172, Pf09377, Pf20268	80786908	A0A371KEX5; A0A371KWG6; A0A371L3G4; A0A498E7W1; A0A498EQJ8; A0A558GCH9; A0A6C0UTB3; A0A842PPG8; hale:G3A49_09930; M0GRL5; M0I951; P_00372
P_00374	Thioredoxin C-1	trxA; trxA2	0	13.53	34	3	15	3	76228168	74933132	2.9366e+07	6.01758e+07	542124			6.43	6.31	5.21	3	2	3	111	12.1	4.27			other molecular function	Pf00085	8925521	A0A371KF85; A0A371KV59; A0A371L389; A0A384LH65; A0A498ECI9; A0A498EIL0; A0A558GCJ2; A0A6C0USH8; A0A842PPD1; D4GXL8; hale:G3A49_09920; hvo:HVO_1342; L5NKA0; L9UTD0; M0GPS8; M0IBC5; P_00374
P_00378	replication factor A		0	8.089	10	3	5	3	2.1051e+07	2.00499e+07	7.99523e+06	1.63654e+07	38326.4			2.16	0	0	3	1	1	427	45.9	4.36					44083723	A0A371KEX0; A0A371KUU8; A0A371L3B0; A0A498EFK7; A0A498EWJ7; A0A558GCJ3; A0A6C0USF2; A0A842PPA1; hale:G3A49_09900; L5NZ08; M0I986; P_00378
P_00379	hypothetical protein		0	5.228	3	1	1	1								0			1			641	66.7	3.65						A0A371KFP5; P_00379
P_00407	hypothetical protein		0	27.306	47	7	19	7	1.31432e+08	141987676	42424168	1.05281e+08	451850			13.73	4.13	4.83	5	5	2	233	25.1	5.54						A0A371KF04; A0A371L3C0; P_00407
P_00415	2-oxoglutarate oxidoreductase subunit KorA		0	15.402	8	3	14	3	3.68364e+07	4.07772e+07	1.76892e+07	3.17676e+07	50344.8			2.38	3.89	3.45	2	3	2	631	68.5	4.49	other metabolic processes		other molecular function	Pf01558, Pf01855, Pf17147		A0A371KF11; A0A371KUS1; A0A371L3C3; A0A498ER27; A0A498EU06; A0A842PP89; P_00415
P_00416	2-oxoglutarate oxidoreductase subunit KorB	porB	0	23.425	33	7	24	7	1.82718e+08	134045414	6.72358e+07	1.28e+08	410255			4.45	0	5.75	7	3	6	312	34.5	4.98	other metabolic processes		other molecular function	Pf02775	8925244	A0A371KF83; A0A371KVF3; A0A371L4V1; A0A371MLL7; A0A384LP56; A0A498EEZ3; A0A498F423; A0A6C0UZH6; A0A830E847; A0A842PNZ8; A0A8T5C8F4; D4GXE9; hale:G3A49_09720; hvo:HVO_1304; L5NFK3; L9UV37; M0FLI0; M0FWM6; M0GC40; M0GRU6; M0ID71; M0IPC2; M0JFP5; P_00416
P_00420	triosephosphate isomerase	tpiA	0.004	2.451	6	1	3	1	2.82148e+07	2.97841e+07	13619917	2.3873e+07	111556			0	0	0	1	1	1	214	21.3	4.26	other metabolic processes	other cell component	other molecular function	Pf00121		A0A371KF14; A0A371KV24; A0A371L3C6; A0A498ECF1; A0A498EIC5; P_00420
P_00421	transcription factor		0.003	2.95	8	1	2	1	12471622	13348038	209787	8.67648e+06	50153.1			0	0		1	1		173	18.9	4.84			nucleic acid binding activity	Pf01381		A0A371KFT1; A0A371KUS4; A0A371L3D9; A0A498E868; A0A498EN79; A0A558GCR6; A0A6C0UV20; A0A842PPB4; hale:G3A49_09695; P_00421
P_00426	Fructose dehydrogenase large subunit		0	6.008	9	2	3	2	6996402	8762170	4.3555e+06	6.70469e+06	12746.6			0		0	2		1	526	56.8	4.93			other molecular function	Pf00732, Pf05199, Pf13450		A0A371KFD0; A0A371L3L5; P_00426
P_00427	hypothetical protein		0.004	2.445	9	1	2	1								0	0		1	1		205	21.6	4.46				Pf13618	8925735	A0A371KF22; A0A371KWB5; A0A371L3Y5; A0A384LKV9; A0A498E7R0; A0A498ELD2; A0A842PP63; A0A8T5C958; D4GXD3; hvo:HVO_1293; L9UTH9; P_00427
P_00431	OsmC-like protein		0	10.68	19	2	9	2	9.04157e+07	101410599	5.19383e+07	8.12549e+07	615567			5.55	6.35	2.04	2	2	1	132	14.2	3.85				Pf02566	80786848	A0A371KF19; A0A558GCV5; A0A842PPA7; A0A847TSZ5; M0FJI3; M0FYM0; M0GDZ4; M0GTR5; P_00431
P_00440	Bacillibactin exporter		0.004	2.494	2	1	1	1	6552941	6682103	2970176	5401740	12446.4				0			1		434	44.4	4.86	transport	other membranes	transporter activity	Pf12832		A0A371KFJ4; A0A371L3F1; P_00440
P_00446	Inosine-5'-monophosphate dehydrogenase	guaB	0.003	3.814	3	1	3	1	3809938	8457390	5.18504e+06	5.81746e+06	11681.6			0	0		1	1		498	53.3	4.51	other metabolic processes		other molecular function	Pf00478, Pf00571		A0A371KFA9; A0A371KVC7; A0A371L3I1; A0A498EEW0; A0A498F3Z6; A0A842PP87; P_00446
P_00448	Sensor histidine kinase TmoS		0	14.724	23	3	11	3	2.94745e+07	14279938	1.36571e+07	1.91372e+07	97638.6			4.8	3.32	4.09	3	2	2	196	22	4.26	signal transduction		nucleic acid binding activity	Pf00072, Pf08663	80786823	A0A371KF39; A0A371KW93; A0A371L3H9; A0A498E7P0; A0A498ELB2; A0A558G8B8; A0A6C0UT45; A0A842PNX5; hale:G3A49_09545; L5NYI0; M0FLN9; M0G0P3; M0GBT1; M0GPU3; M0IC54; P_00448
P_00456	Bacterial membrane flanked domain protein		0	21.295	30	3	10	3	8.15143e+07	9.8897e+07	9.79341e+07	9.27818e+07	427566			10.71	4.98	5.3	2	3	1	217	23.4	4.22		other membranes		Pf03703		A0A371KFB0; A0A371L3I2; P_00456
P_00457	Bacterial membrane flanked domain protein		0	4.39	18	2	2	2	8.55898e+06	1.00762e+07	9.53315e+06	9.38944e+06	47421.4			0	0		1	1		198	20.9	4.88		other membranes		Pf03703		A0A371KF40; P_00457
P_00459	hypothetical protein		0	61.447	32	14	49	14	3.38227e+08	2.83032e+08	1.17922e+08	2.46394e+08	412029			28.04	12.23	13.21	12	10	7	598	62.6	4.64		other membranes		Pf07584, Pf13519		A0A371KFF7; P_00459
P_00460	von Willebrand factor type A domain protein		0	40.356	18	11	24	11	8.32545e+07	8.75818e+07	4.41864e+07	7.16742e+07	87621.3			3.85	5.78	2.65	7	8	5	818	85.4	4.64		other membranes		Pf00092		A0A371KF51; A0A842PNW4; P_00460
P_00461	chromosome segregation protein		0	42.953	56	7	34	7	1.486e+08	2.1329e+08	1.0753e+08	1.56473e+08	755910			17.53	17.37	14.01	4	6	6	207	23.3	4.2						A0A371KFL8; P_00461
P_00462	hypothetical protein		0	10.059	12	3	8	3	22632985	37218323	2.57342e+07	2.85285e+07	92926.7			1.94	1.88	3.54	2	1	3	307	31.8	4.21		other membranes				A0A371KF55; A0A371KUY4; A0A371L3J6; A0A498ECB5; A0A498EI87; P_00462
P_00463	ATPase family associated with various cellular activities (AAA)	moxR2	0	27.14	32	8	21	8	73107578	83834946	27720646	61554390	182114			7.55	7.67	0	6	7	3	338	37.4	4.67			other molecular function	Pf07726, Pf17863	8924931	A0A371KFX2; A0A371KUN5; A0A371L501; A0A384L4G1; A0A498E832; A0A498EN34; A0A6C0USA8; A0A8T5BV36; D4GX65; hale:G3A49_09480; hvo:HVO_1257; L9UTN5; M0IBN1; P_00463
P_00470	AhpC/TSA family protein		0.003	3.81	13	1	2	1									0	0		1	1	187	20.6	4.03	other biological processes		other molecular function	Pf00578		A0A371KFH3; A0A371KUM9; A0A371L3K4; A0A498EAY1; A0A498EQA4; A0A842PP58; P_00470
P_00475	Disulfide bond formation protein D precursor		0	45.468	29	6	100	6	4.29484e+09	3.98415e+09	2.29377e+09	3.52425e+09	1.55253e+07			81.7	68.55	81	5	5	6	227	24.2	4.48			other molecular function	Pf13462		A0A371KFY2; A0A371KUM5; A0A371L508; A0A498E824; A0A498EN25; A0A842PP13; P_00475
P_00476	thiol-disulfide oxidoreductase		0	29.939	42	5	25	5	1.89589e+08	2.45676e+08	1.01917e+08	1.79061e+08	913575			16.1	10.9	14.86	4	4	4	196	20.2	4.35	cell organization and biogenesis		other molecular function	Pf08534		A0A371KF62; A0A371L3R4; A0A6C0UUW4; hale:G3A49_09420; P_00476
P_00477	Cytochrome C biogenesis protein transmembrane region		0.004	2.182	5	1	1	1	4.86209e+06	5.25034e+06	3.15382e+06	4.42208e+06	19226.5				0			1		230	22.7	7.39	cell organization and biogenesis	other membranes		Pf02683	80786795	A0A371KFP3; A0A371KUL2; A0A371L435; A0A498EFC8; A0A498EWA7; A0A558GAP5; A0A842PPA0; A0A847TNZ2; L5NC50; M0GMZ4; M0I9J7; P_00477
P_00478	hypothetical protein		0	128.929	62	20	139	19	1.3292e+09	1.1207e+09	6.34299e+08	1.02807e+09	2.37979e+06			71.71	70.09	45.73	19	17	17	432	47.2	4.79						A0A371KFD6; P_00478
P_00479	SCO1/SenC		0	158.155	67	12	194	12	6.446e+09	6083190020	2.4842e+09	5.00446e+09	2.24415e+07			158.56	170.73	103.8	12	11	10	223	24.5	4.42			other molecular function	Pf02630		A0A371KF63; P_00479
P_00480	Fe2+ transport protein		0	167.14	46	12	238	12	5.31545e+09	4.65903e+09	2.15624e+09	4.04357e+09	1.14549e+07			178.64	179.97	130.71	12	12	12	353	37.5	4.5				Pf10634		A0A371KFE6; A0A371L3K3; P_00480
P_00484	hypothetical protein		0	45.503	17	4	54	4	3.41284e+09	1.22684e+09	1.26761e+09	1.9691e+09	5.04897e+06			76.18	18.73	31.22	4	3	4	390	38.4	4.22						P_00484
P_00493	Plastocyanin precursor		0	147.261	27	14	160	14	2.16443e+09	2.04749e+09	1.28307e+09	1.83166e+09	2.23101e+06		118	130.61	115.95	108.76	13	12	14	821	83.5	4.15			other molecular function	Pf00127, Pf16502		A0A371KF82; A0A371L3K8; P_00493
P_00506	Archaebacterial flagellin	arlG	0.005	2.096	10	1	1	1									0			1		149	15.6	4.09	other biological processes	other membranes	other molecular function	Pf01917, Pf07705	8926202	A0A371KFR6; A0A371KW49; A0A371L3Y6; A0A384KU06; A0A498E7J3; A0A498EI92; A0A842PP91; A0A8T5CTG1; D4GWY8; hvo:HVO_1215; L5NVJ1; L9UT54; P_00506
P_00509	Circadian clock protein kinase KaiC		0.009	1.954	6	1	1	1								1.62			1			246	27.6	4.45			other molecular function	Pf06745	80786764	A0A371KF91; A0A371KUJ4; A0A371L3U6; A0A498E7Z3; A0A498EIF6; A0A558GDY8; A0A6C0UVE5; A0A830DSK0; A0A842PP68; hale:G3A49_09260; L5NVV0; M0FJP4; M0FYV6; M0GDT3; M0GPS0; M0ICD7; M0IPD7; M0IVQ1; P_00509
P_00510	flagellin		0	62.589	26	3	98	3	7006201775	24376184482	7.6835e+09	1.3022e+10	5.91907e+07			61.03	108.16	90.97	3	3	3	220	22.7	3.95	other biological processes	other membranes;other cell component	other molecular function	Pf01917	80786763	A0A371KFS5; A0A371KUQ3; A0A371L466; A0A498EKR9; A0A498EW76; A0A558GE14; A0A6C0USZ5; A0A842PP25; hale:G3A49_09255; P_00510
P_00511	flagellin		0	118.113	41	10	915	10	1.17307e+11	2.3826e+11	8.23833e+10	1.45983e+11	6.85368e+08			501.01	721.87	379	9	10	9	213	22.3	4.37	other biological processes	other membranes;other cell component	other molecular function	Pf01917	80786762	A0A371KFG8; A0A371KUJ0; A0A371L3N7; A0A498EFA3; A0A498ERB2; A0A558GDZ0; A0A6C0UWY8; A0A842PP24; hale:G3A49_09250; M0GN21; M0I9M3; P_00511
P_00512	Helix-turn-helix domain protein		0.003	3.712	13	1	2	1	3.07747e+06	5.27057e+06	1.69296e+06	3.347e+06	29883.9			0	0		1	1		112	13.1	4.75				Pf12840	8926348	A0A0D6JRL7; A0A0K1ISL4; A0A1H7IGV0; A0A2P4NNG3; A0A371KF89; A0A371KUH3; A0A371L3N3; A0A371M1R1; A0A371MZR1; A0A384LKA9; A0A498EEP8; A0A498EQL2; A0A558GDY5; A0A6C0UZ97; A0A830DTS4; A0A842PP19; D4GWX9; hale:G3A49_09245; hgi:ABY42_05915; hvo:HVO_1209; L5NWP0; L9UTQ4; M0FNT9; M0FWN5; M0GFR6; M0GMX2; M0H0H2; M0HEA2; M0HMT7; M0I5R5; M0I9Q2; M0IRD6; M0ITT8; P_00512
P_00519	Aerobic respiration control sensor protein ArcB		0	7.401	6	3	3	3	8731395	17582426	9.25101e+06	1.18549e+07	16744.3				0			3		708	77.9	5.16	protein metabolism;other metabolic processes;signal transduction;other biological processes	other membranes	kinase activity	Pf00512, Pf00989, Pf02518, Pf08447, Pf16927		A0A371KFA0; A0A371L3V6; P_00519
P_00522	Putative universal stress protein		0	17.015	45	5	21	5	8.44445e+07	75327366	4.90177e+07	6.95965e+07	479976			8.47	3.48	5.55	4	4	4	145	15.6	4.75				Pf00582	8924223	A0A371KFA1; A0A371KUG5; A0A371L3P1; A0A384K8H7; A0A498EEP0; A0A498EQJ9; A0A842PP09; A0A8T5CJH1; D4GWW0; hvo:HVO_1198; L9UTR3; P_00522
P_00528	Leucine-, isoleucine-, valine-, threonine-, and alanine-binding protein precursor		0	18.791	10	2	15	2	176364672	211316815	59231837	148971108	335521			18.38	18.65	12.29	2	1	2	444	46.5	3.89						P_00528
P_00533	Polyketide cyclase / dehydrase and lipid transport		0	5.727	22	3	3	3	1.94923e+07	13395661	1.01103e+07	1.43328e+07	100229			0	0		2	1		143	16.4	4.86				Pf10604	8923932	A0A371KFJ9; A0A371KUF9; A0A371L3Q1; A0A384LF28; A0A498EEN2; A0A498EQI9; A0A558GDZ3; A0A6C0UZ79; D4GWU2; hale:G3A49_09140; hvo:HVO_1187; L5NYF0; L9UTU6; M0GQ18; M0IBX1; P_00533
P_00536	Late embryogenesis abundant protein		0	47.834	26	9	63	9	5.65689e+08	496508208	2.67431e+08	4.43209e+08	1.16023e+06			27.01	18.52	28.93	8	8	9	382	40.7	4.27	stress response			Pf03168		A0A371KFV1; P_00536
P_00543	hypothetical protein		0	25.18	25	6	38	6	257534021	2.17195e+08	133478196	2.02736e+08	807712			7.32	9.51	8.52	6	5	6	251	27.6	5.11		other membranes		Pf19119	80786731	A0A371KFC4; A0A371KUG7; A0A371L3R6; A0A498EF83; A0A498ER85; A0A558G790; A0A6C0USW4; A0A842PNY9; hale:G3A49_09095; M0GQ26; M0IBX8; P_00543
P_00544	hypothetical protein		0.003	3.836	4	1	2	1	5.38354e+06	5.11157e+06	136012	3.54371e+06	15749.8			0	0		1	1		225	24.4	4.63				Pf09883	8925044	A0A371KFK8; A0A371KUF0; A0A371L3R1; A0A384KZG3; A0A498EEM3; A0A498EQH9; A0A558G791; A0A842PNP5; A0A847TUK6; D4GWS6; hvo:HVO_1175; L9UTF6; M0GPV0; M0ICG8; P_00544
P_00545	transcription initiation factor E subunit alpha	tfe; tfeA	0.003	3.035	5	1	4	1	9567707	12259194	7172821	9666574	54923.7			0	1.68	0	1	1	1	176	20.6	4.23	RNA metabolism OR transcription;other metabolic processes;other biological processes		nucleic acid binding activity	Pf02002	8925563	A0A371KFP4; A0A371KUE5; A0A371L3R5; A0A384KTV5; A0A498ETQ3; A0A498F3T5; A0A558G7A0; A0A6C0UZ70; A0A842PNW7; D4GWS5; hale:G3A49_09085; hvo:HVO_1174; L5NZU4; L9UT88; M0FLX2; M0G117; M0GBJ6; M0GRU2; M0IDN5; M0ISV3; M0IWJ1; P_00545
P_00557	twin arginine translocase protein A	tatA	0	5.643	12	1	14	1	1186483712	1139955200	650275072	9.92238e+08	1.06692e+07			13.5	10.44	8.8	1	1	1	93	9.9	3.93	transport	plasma membrane;other membranes	transporter activity	Pf02416	80786717	A0A371KFW8; A0A371L3S0; A0A558G795; A0A6C0US21; A0A842PNM7; hale:G3A49_09025; L5NS64; M0FNY3; M0FWU8; M0GFM7; M0GN09; M0I9V3; P_00557
P_00566	hypothetical protein		0	10.18	9	4	21	4	82868719	6.69071e+07	3.9212e+07	6.29959e+07	125240			2.08	0	0	3	4	3	503	54.1	4.42		other membranes				A0A371KFR5; A0A371KUD5; A0A371L3T0; A0A498EEK4; A0A498EQF9; P_00566
P_00568	hypothetical protein		0.004	2.543	17	1	1	1	5365792	7101676	1913621	4.7937e+06	68481.4				0			1		70	7.6	4.16						A0A371KFE4; P_00568
P_00570	30S ribosomal protein S15P		0.003	3.128	13	1	1	1									0			1		152	17.2	4.84						P_00570
P_00573	30S ribosomal protein S3Ae	rps3ae	0	12.797	28	4	9	4	27278333	62572669	1.47281e+07	3.48597e+07	159177			0	2.03	1.8	2	4	1	219	24.6	4.93	protein metabolism;other metabolic processes	translational apparatus;other cell component	other molecular function	Pf01015		A0A371KFE2; P_00573
P_00574	Plastocyanin precursor		0	12.316	20	1	12	1	160017520	133137944	67021484	1.20059e+08	811209			12.33	22.97	17.06	1	1	1	148	15.4	4.28			other molecular function	Pf00127		A0A371KFY5; P_00574
P_00578	Acyl-CoA dehydrogenase		0	4.783	4	1	1	1									0			1		380	41.3	4.6			other molecular function	Pf00441, Pf02770, Pf02771		A0A371KFS2; A0A371L3T8; L5NGZ1; P_00578
P_00584	hypothetical protein		0	352.971	55	38	419	38	6.77127e+09	7.75483e+09	4.01743e+09	6181173480	7.98601e+06			250.23	309.44	215.61	37	36	36	774	82.2	4.35						A0A371KFZ2; P_00584
P_00585	hypothetical protein		0	35.685	50	3	26	3	93958760	205006124	9.82236e+07	1.32396e+08	1.31085e+06			9.37	24.65	12.18	3	3	3	101	11.7	4.58					8924592	A0A0D6JR57; A0A0K1IS39; A0A2P4NN99; A0A371KFN6; A0A371KUN8; A0A371L406; A0A371LIM4; A0A371LKR4; A0A371M2D5; A0A371MD00; A0A371MN37; A0A371MZU9; A0A384KU86; A0A498E7T2; A0A498EI83; A0A558G883; A0A6C0URX6; A0A830DY24; A0A842PNU5; D4GW85; hale:G3A49_08885; hgi:ABY42_05525; hvo:HVO_1133; L5NSM0; L9UTZ3; M0FKG8; M0FZ90; M0GFK7; M0GKF1; M0GM88; M0GYG0; M0I7R1; M0IP72; M0IWN0; P_00585
P_00586	Adenylosuccinate synthetase	purA	0.004	2.545	2	1	2	1	5.16547e+06	9829176	1.15817e+06	5.38427e+06	12154.1			0		2.06	1		1	443	48.1	4.58	other metabolic processes	other cell component	other molecular function	Pf00709		A0A371KFG5; A0A371L4I1; P_00586
P_00587	hypothetical protein	trm112	0	5.486	59	2	6	2	28780112	33439969	10455813	24225298	397136			2.06	4.53	0	1	2	1	61	6.9	3.99	other metabolic processes		other molecular function	Pf03966	8926350	A0A0D6JRV9; A0A1H7I4P4; A0A371KFN9; A0A371KUC4; A0A371L3V0; A0A371LHV8; A0A371LKQ4; A0A371MCY3; A0A830E748; A0A8T5CHR7; D4GW82; hvo:HVO_1131; P_00587
P_00593	Cysteine--tRNA ligase	cysS	0	6.805	8	2	4	2	7.1023e+06		3.84152e+06	5.47191e+06	11076.7			0	0	0	1	1	1	494	55.2	4.56	protein metabolism;RNA metabolism OR transcription;other metabolic processes	other cell component	other molecular function	Pf01406, Pf09190		A0A371KFG1; A0A371L3W8; P_00593
P_00597	Antilisterial bacteriocin subtilosin biosynthesis protein AlbA	ahbC	0	22.339	25	6	19	6	5.61246e+07	3.96389e+07	2.77557e+07	4.1173e+07	102421			0	2.24	0	6	5	4	402	44.4	4.67			other molecular function	Pf04055, Pf13186, Pf13353	8925918	A0A371KFQ1; A0A371KUB6; A0A384KUA3; A0A498EKJ0; A0A498EW01; A0A6C0UV70; A0A8T5C9L8; D4GW66; hale:G3A49_08825; hvo:HVO_1121; L5NY42; L9UTJ6; M0I9C4; P_00597
P_00598	Phenylacetic acid degradation B		0.004	2.412	6	1	1	1	5.85787e+06		65831.6	2.96185e+06	27172.9			0			1			109	11.7	4.51				Pf06243		A0A371KHU5; A0A558FTE3; A0A6C0UZP0; A0A842PNJ5; D4GW62; hale:G3A49_08820; hvo:HVO_1120; P_00598
P_00599	Plastocyanin precursor		0	11.83	15	2	37	2	943129267	6.95389e+08	2.56013e+08	6.31511e+08	3.65035e+06			12.29	10.73	9.99	2	2	2	173	17.8	4.41			other molecular function	Pf00127		A0A371KFU0; A0A371KUB4; A0A498EF34; A0A498ER33; P_00599
P_00605	cell division protein FtsZ	cetZ	0	16.815	12	4	37	2	4.93128e+07	2.78054e+07	3.04421e+07	3.58534e+07	92168.2			14.45	13.33	18.33	3	4	3	389	40.9	4.89	other biological processes	cytoskeleton;other cell component	other molecular function	Pf00091, Pf21011	80786669	A0A371KFH2; A0A371KVW4; A0A371L3X8; A0A498E7B9; A0A498EHZ0; A0A842PNX0; A0A847TN55; M0GMA8; M0I7S6; P_00605
P_00606	Hemin import ATP-binding protein HmuV		0	68.51	40	12	55	12	4.82123e+08	6.15254e+08	1.73139e+08	4.23505e+08	889717			20.66	22.97	28.23	10	12	11	476	49.1	4.54		plasma membrane;other membranes	other molecular function	Pf00005		A0A371KG08; P_00606
P_00608	Vitamin B12-binding protein precursor		0	128.015	25	7	137	7	3479570688	4.52067e+09	1.96266e+09	3.32096e+09	8.60354e+06			166.31	143.53	91.06	7	7	7	386	40	4.22		non-structural extracellular;plasma membrane;other membranes;other cell component		Pf01497, Pf18204		A0A371KFI7; A0A371KUB7; A0A371L4J4; A0A498E7R6; A0A498EI65; A0A842PNS4; P_00608
P_00614	hypothetical protein		0	12.898	9	2	17	2	144397724	153919488	76914530	1.25077e+08	408749			13.49	9.76	11.59	2	2	2	306	31.2	4.84		other membranes				A0A371KGH4; A0A371KUA9; A0A371L484; A0A498EAL8; A0A498EKW1; P_00614
P_00622	hypothetical protein		0	16.602	11	2	19	2	675276600	655779760	400769304	5.77275e+08	3.13737e+06			13.21	9.79	9.3	2	2	2	184	18.8	4.73		non-structural extracellular;plasma membrane;other membranes;other cell component			79109829	A0A371KG22; A0A371L3Z6; A0A558G7Q4; A0A6C0UWP2; hale:G3A49_08700; P_00622
P_00626	Proteasome subunit beta precursor	psmA	0	15.743	25	6	22	5	81874999	97130930	4.364e+07	7.42153e+07	293341			2.02	0	1.67	6	5	4	253	27.7	4.53	protein metabolism;other metabolic processes	other cell component	other molecular function	Pf00227, Pf10584	80786647	A0A371KG27; A0A371KU91; A0A371L5E7; A0A498E6L1; A0A498EHT1; A0A842PNU9; M0FIT7; M0FZ73; M0GDG0; P_00626
P_00630	universal stress protein UspE		0	9.638	28	2	5	2	24412586	25287668	6917064	1.88724e+07	133847			0	2.41	0	2	2	1	141	15.2	4.98				Pf00582	8925903	A0A371KFX1; A0A371L3Z1; A0A384LA42; A0A842PNG8; A0A8T5C3R4; D4GW02; hvo:HVO_1087; L9URL2; P_00630
P_00635	Glutaredoxin-4	grx3	0.003	3.645	14	1	3	1	11551200	10168344	3.63581e+06	8.45178e+06	74138.5			0	1.93		1	1		114	12.8	4.23			other molecular function	Pf00462	8925961	A0A371KFK3; A0A371KU83; A0A371L412; A0A384LG06; A0A498E6K3; A0A498EHS3; A0A558G854; A0A6C0URV0; A0A842PNT6; D4GVS8; hale:G3A49_08635; hvo:HVO_1081; L5NZ49; L9US63; M0GPD7; M0I893; P_00635
P_00637	Sulfate adenylyltransferase subunit 2		0	6.489	9	2	3	2	1.2116e+07	1.55294e+07	3.97008e+06	1.05385e+07	32426.1			0	0	2.26	1	1	1	325	37.5	4.18			other molecular function	Pf01507	8924408	A0A371KFT6; A0A371KU88; A0A371L451; A0A384KUQ4; A0A498E7M9; A0A498EI33; A0A6C0URV7; A0A842PNQ0; A0A8T5CZE3; D4GVS4; hale:G3A49_08625; hvo:HVO_1079; L5P094; L9UTP2; M0GR89; M0I5L1; P_00637
P_00640	Glucose-1-phosphate adenylyltransferase		0.004	2.332	3	1	1	1	8114055	6696835	5.79543e+06	6.86877e+06	21331.6			0			1			322	35.8	4.2	other metabolic processes		other molecular function	Pf00483		A0A371KFY3; P_00640
P_00643	Molecular chaperone Hsp31 and glyoxalase 3		0	7.701	11	2	8	2	29850379	28725873	7.41009e+06	2.19954e+07	98194			0	1.86	3.68	2	2	2	224	23.9	4.12	other metabolic processes		other molecular function	Pf01965	80786629	A0A371KFL5; A0A371KU79; A0A371L424; A0A498EAG2; A0A498EKS9; A0A558GAT4; A0A6C0UYX9; A0A842PNV1; hale:G3A49_08595; L5NZQ2; M0GMI7; M0I5P9; P_00643
P_00655	Thioredoxin reductase		0	4.906	12	2	2	2	2.67826e+06	2.92885e+06	1.60102e+06	2.40271e+06	9276.87			0	0		1	1		259	27.9	4.53		other cell component	other molecular function	Pf00890, Pf07992		A0A371KG55; A0A371KUH8; A0A371L421; A0A498EBV0; A0A498EMJ8; A0A558GAS8; P_00655
P_00669	Quinone oxidoreductase 1		0	4.896	7	2	5	2	3.18455e+07	32749809	16853100	2.71495e+07	84054.1			2.03	0	0	2	1	1	323	33.8	4.21			other molecular function	Pf00107, Pf08240		A0A371KFW9; A0A371L4P9; P_00669
P_00674	DNA-directed RNA polymerase subunit L	rpo11; rpoL	0	4.73	17	1	3	1	5.89418e+06	8684137	3317746	5.96535e+06	62139.1			0	1.76		1	1		96	10.4	4.28	RNA metabolism OR transcription;other metabolic processes	other cell component	nucleic acid binding activity;other molecular function	Pf01193, Pf13656	8924897	A0A0K1IRP4; A0A2P4NN29; A0A371KG70; A0A371KUU1; A0A371L434; A0A371N057; A0A384KZ04; A0A498EEA5; A0A498EKQ3; A0A558GFH2; A0A6C0UWI3; A0A842PNS3; D4GVL8; hale:G3A49_08445; hgi:ABY42_05045; hvo:HVO_1042; L5NW86; L9URP7; M0FI41; M0FXE7; M0GB90; M0GPI7; M0I8D0; P_00674
P_00676	Chaperone protein DnaJ		0	36.941	21	7	36	7	653444316	691527929	3.855e+08	5.76824e+08	1.52599e+06			24.24	17.96	18.12	7	5	7	378	38.2	9.55		other membranes		Pf00226		A0A371KHV8; A0A842PNI9; P_00676
P_00682	Type IV secretion system protein PtlH		0	41.382	22	8	40	8	1.7003e+08	1.62523e+08	9.26117e+07	1.41722e+08	251279			16.02	21.84	15.28	7	7	7	564	64.3	4.75				Pf00437		A0A371KFX9; A0A371KU37; A0A371L4R1; A0A498EEU6; A0A498EQ50; A0A842PNI4; P_00682
P_00683	flagellar assembly protein J		0	10.488	6	3	8	3	25737914	22217392	1.60189e+07	2.13247e+07	30162.3			0	2.38	1.76	3	2	1	707	76.1	5.41		plasma membrane;other membranes		Pf00482		A0A371KG21; P_00683
P_00686	hypothetical protein		0	4.216	4	1	6	1	1.67323e+08	161691760	70733544	1.3325e+08	315011			0	6.96	2.1	1	1	1	423	43	3.76						P_00686
P_00689	twin arginine translocase protein A	tatA	0	34.448	57	5	31	5	310013926	3.66357e+08	1.8613e+08	2.875e+08	3.19445e+06			19.09	24.04	16.75	4	4	5	90	9.6	4.22	transport	plasma membrane;other membranes	transporter activity	Pf02416		A0A371KFP9; A0A371KU35; A0A498E6F6; A0A498EMG7; P_00689
P_00696	PBS lyase HEAT-like repeat protein		0	32.659	28	8	30	8	1.38156e+08	141673865	5.7971e+07	1.126e+08	268736			7.41	6.99	9.02	6	7	4	419	45.4	3.95			other molecular function	Pf13646		A0A371KG88; P_00696
P_00698	DHH family protein		0	4.973	5	2	2	2	5.61114e+06	5.69868e+06	3.05297e+06	4.7876e+06	7563.34			0			2			633	69.9	4.58			nucleic acid binding activity;other molecular function	Pf00575, Pf01336		A0A371KGP9; A0A371L458; L5NYV5; P_00698
P_00702	Cytochrome c oxidase subunit 2 precursor	coxB	0	19.335	15	2	21	2	1.56053e+08	239411520	101017964	1.65494e+08	656723			10.33	13.92	11.94	2	2	2	252	27.7	4.59	transport	other membranes	transporter activity;other molecular function	Pf00116, Pf02790	79190490	A0A371KFS7; A0A371KU19; A0A371L4B1; A0A498EK92; A0A498EQS7; A0A558GFL0; A0A6C0UUA2; A0A842PN99; hale:G3A49_08300; L5NZM4; M0GRF8; M0I5R9; P_00702
P_00710	Quinoprotein glucose dehydrogenase B precursor		0	124.745	63	15	94	15	1.5587e+09	1.61625e+09	8.4991e+08	1.34162e+09	2.89766e+06			52.43	63.39	47.24	13	12	13	463	48.5	4.39				Pf07995		A0A371KGR1; A0A371L464; P_00710
P_00711	putative ABC transporter ATP-binding protein YbhF		0	8.408	12	2	12	2	37810866	32231049	14997504	28346473	89421.1			6.84	4.28	2.24	2	2	2	317	32.7	4.39		plasma membrane;other membranes	other molecular function	Pf00005	80786560	A0A371KFS3; A0A371L4H9; A0A842PNG1; M0I9L5; P_00711
P_00713	hypothetical protein		0	11.111	14	1	12	1	77049064	65208977	37054768	5.97709e+07	635861			3.29	2.14	3.23	1	1	1	94	10	4.03					80786558	A0A371KG10; A0A371KU00; A0A371L5P5; A0A498E7G3; A0A498EQ26; A0A842PNF5; M0I5W3; P_00713
P_00717	succinyl-CoA synthetase subunit alpha		0	7.585	6	3	3	3	4.03646e+06	5.12364e+06	1.03051e+06	3.39687e+06	4873.55			0	0		1	2		697	74.5	4.11			other molecular function	Pf13380, Pf13549, Pf13607, Pf19045		A0A371KFU1; P_00717
P_00718	Phosphate acetyltransferase		0	7.277	9	3	9	3	50775146	36869318	1.55516e+07	3.43987e+07	91001.8			0	1.67	1.79	3	2	2	378	39.8	4.44				Pf07085, Pf13500	8925383	A0A371KGA6; A0A371KUQ0; A0A371L476; A0A384KY14; A0A498EE65; A0A498EHK0; A0A558GFI9; A0A6C0UX54; D4GVH6; hale:G3A49_04975; hvo:HVO_0999; L9URT3; M0GMS6; M0I5W8; P_00718
P_00721	Magnesium and cobalt efflux protein CorC		0.003	3.235	3	1	3	1	7.52969e+06	6731785	2794053	5.68518e+06	15490.9			0	0		1	1		367	39.1	4.51		other membranes		Pf00571, Pf01595		A0A371KFT0; A0A371KU06; A0A371L4I3; A0A498E6B1; A0A498EVN0; A0A842PNF1; P_00721
P_00722	hypothetical protein		0	12.36	9	3	24	3	137466002	118930776	61058879	1.05819e+08	306720			3.91	7.34	4.75	3	3	3	345	35.9	4.86		other membranes				A0A371KGC1; A0A371L487; P_00722
P_00723	Tetracycline resistance protein, class C		0	4.951	5	1	3	1	8369916	10015566	3122933	7.16947e+06	16406.1			0	0		1	1		437	44.8	5.12	transport	other membranes	transporter activity	Pf00083	80786548	A0A371KG20; A0A371KTZ5; A0A371L5Q0; A0A498E7F3; A0A498EQ19; A0A842PNE5; M0I5X3; P_00723
P_00737	NADH-quinone oxidoreductase subunit C/D		0	45.083	27	10	33	10	1.36865e+08	132148050	4.49267e+07	1.04647e+08	187875			5.81	2.16	4.96	6	7	7	557	63.4	4.53	transport	plasma membrane;other membranes	transporter activity;other molecular function	Pf00329, Pf00346	80786534	A0A371KG67; A0A371KTY4; A0A371L488; A0A498EE26; A0A498EKJ5; A0A558GFM4; A0A6C0UQQ3; A0A842PNB0; hale:G3A49_04885; M0GRL2; M0I5V2; P_00737
P_00738	NADH-quinone oxidoreductase subunit B	nuoB	0	4.907	21	2	2	2			4.58907e+06	4.58907e+06	19695.6			0		0	1		1	233	26.1	5.01	transport		transporter activity;other molecular function	Pf01058	8926437	A0A371KFV8; A0A371KTY7; A0A371L483; A0A384L4E3; A0A498EHK3; A0A498ET84; A0A558GFK9; A0A6C0UUQ3; D4GVF6; hale:G3A49_04880; hvo:HVO_0979; L5NXD4; L9URV0; M0GMW4; M0I5Y5; P_00738
P_00739	NAD(P)H-quinone oxidoreductase subunit 3	nuoA	0.003	3.723	11	1	1	1	16489931	15574412	11506762	1.45237e+07	105244			1.74			1			138	15.1	9.17	transport	other membranes	transporter activity	Pf00507	8923990	A0A371KGC5; A0A371KUN1; A0A371L492; A0A384KZ82; A0A498EE45; A0A498EHI4; A0A558GFL3; A0A6C0UX36; A0A842PNH8; D4GVF5; hale:G3A49_04875; hvo:HVO_0978; L5NY44; L9USF8; M0FMF5; M0FZK9; M0GD44; M0GMS0; M0I829; P_00739
P_00742	hypothetical protein		0	26.042	7	3	24	3	219336224	249437023	125303762	1.98026e+08	340250			11.73	18.91	11.62	3	3	3	582	62.8	4.94		plasma membrane;other membranes	other molecular function	Pf13231		A0A371KFU8; A0A371L4K6; A0A842PND4; P_00742
P_00744	Aspartate aminotransferase		0	6.244	9	2	5	2	238163923	280296416	1.24103e+08	2.14188e+08	557780			0	0	0	2	1	2	384	41.5	4.41	other metabolic processes		other molecular function	Pf00155		A0A371KG37; A0A371KTX5; A0A371L5R6; A0A498E7B7; A0A498EPZ6; A0A842PNC5; P_00744
P_00745	hypothetical protein		0	18.596	10	1	31	1	3221818883	2.94227e+09	1.543e+09	2.56903e+09	1.62597e+07			29.98	28.54	30.5	1	1	1	158	16.5	4.12		other membranes		Pf07790		A0A371KFW5; P_00745
P_00748	Methyl-accepting chemotaxis protein 2		0	4.298	4	2	6	2	7.40332e+06	9052168	177254099	6.45699e+07	65954.9			0	0	0	2	1	2	979	104.2	4.09	signal transduction	plasma membrane;other membranes		Pf00015, Pf00672, Pf02743		A0A371KFX0; P_00748
P_00755	Helix-turn-helix domain protein		0	18.971	89	7	15	7	6.45081e+07	3.42112e+07	1.0467e+07	3.63954e+07	293511			1.61	0	2.04	7	2	1	124	13.8	4.53				Pf12840	8926577	A0A371KFX5; A0A371KTX0; A0A371L4F8; A0A384LDE6; A0A498EJY2; A0A498F3E0; A0A558GDQ6; A0A6C0UPY7; A0A842PN69; D4GV69; hale:G3A49_04795; hvo:HVO_0962; L9UQZ3; M0FHK9; M0FZI8; M0GD26; M0GMB0; M0I841; P_00755
P_00758	hypothetical protein		0	9.493	66	3	9	3	45398981	74030764	31678629	50369458	751783			0	2.09	1.74	1	2	3	67	7.7	5.35					80786513	A0A371KFY0; A0A371KTX2; A0A498EHI0; A0A498ET65; A0A558GDN2; A0A6C0UUN2; A0A842PNB5; hale:G3A49_04780; L5NXX2; M0GKD2; M0I5X1; P_00758
P_00760	Putative oxidoreductase YdbC		0	6.822	6	1	2	1	1.52074e+06		2.21951e+06	1.87013e+06	6655.26			0		2.73	1		1	281	30.5	4.68			other molecular function	Pf00248		A0A371KFY6; A0A371L4C8; A0A558GDR2; A0A842PNB7; A0A847TU19; P_00760
P_00762	hypothetical protein		0	12.481	26	3	15	3	126237073	131562010	6.62451e+07	1.08015e+08	729829			5.46	10.04	6.15	2	3	1	148	15.5	10.26		other membranes				A0A371KFW7; P_00762
P_00766	Bacterial membrane flanked domain protein		0	11.655	27	3	15	3	46574830	51945082	2.71237e+07	4.18812e+07	253825			3.3	4.39	3.36	2	3	3	165	17.5	9.25						P_00766
P_00775	Cytochrome c oxidase subunit 1		0.003	3.788	5	2	11	2	131887976	1.11997e+08	65443852	1.0311e+08	174762			3.92	1.63	1.68	1	1	2	590	64.3	6.86	other metabolic processes;transport	other membranes	transporter activity;other molecular function	Pf00115		A0A371KGG8; A0A371KTW0; A0A371L4D8; A0A498E661; A0A498EHP5; A0A842PN42; P_00775
P_00776	Cytochrome c oxidase subunit 2		0	19.006	19	3	37	3	897460368	757142196	357131408	6.70578e+08	3.74625e+06			26.71	26.95	22.35	3	3	3	179	19.4	4.28	transport	other membranes	transporter activity;other molecular function	Pf00116	80786496	A0A371KG63; A0A371KU71; A0A371L5U9; A0A498EBJ3; A0A498EVI1; A0A558GDN8; A0A6C0UPW6; hale:G3A49_04690; L5NU66; M0GP81; M0I9S3; P_00776
P_00777	hypothetical protein		0	19.587	55	2	16	2	219264800	217214964	58540607	1.65007e+08	1.7011e+06			7.71	20.33	7.91	2	2	2	97	10	4.01						P_00777
P_00779	hypothetical protein		0	12.279	13	4	18	4	364840070	369440184	275956696	336745650	1.27555e+06			3.88	7.09	3.49	4	4	4	264	27.3	9.91		other membranes		Pf13386	80786493	A0A371KG65; A0A371KTU5; A0A371L502; A0A498EJW2; A0A498EPW5; A0A558GDL7; A0A6C0UQL4; hale:G3A49_04675; L5NVP3; M0GMC9; P_00779
P_00797	DoxX		0	21.732	18	4	21	4	2.33725e+08	2.15444e+08	1.25529e+08	1.91566e+08	1.00296e+06			7.87	13.12	11.63	2	3	2	191	21	5		other membranes		Pf07681	80786475	A0A371KGJ5; A0A371KU50; A0A371L4F4; A0A498EBH7; A0A498EVG2; A0A6C0UPN0; A0A842PN70; hale:G3A49_04585; P_00797
P_00799	Transmembrane exosortase (Exosortase_EpsH)	artA	0	11.406	7	2	12	2	62547044	69122574	37169875	56279831	185742			3.94	2.67	7.66	2	2	2	303	33.1	5.36	protein metabolism	plasma membrane;other membranes	other molecular function		79190392	A0A371KG12; A0A371KTS8; A0A371L4J0; A0A498EJT9; A0A498EPU7; L5NXH9; M0GKE1; P_00799
P_00800	Lactoylglutathione lyase		0	12.519	24	3	4	3	2.27812e+07	6.31093e+06	9.94168e+06	1.30113e+07	50236.6			1.86		0	3		1	259	29.9	4.34			other molecular function	Pf00903	79190391	A0A371KG82; A0A371KTT1; A0A371L522; A0A498EEJ0; A0A498F3A7; A0A558G9S1; A0A6C0UPU6; A0A830DUP2; A0A842PN39; hale:G3A49_04570; M0GME6; M0I8Q2; M0I9Z0; M0IWI7; P_00800
P_00802	hypothetical protein		0	5.406	16	2	5	2	31522718	33924552	45809696	3.70857e+07	227519			0	0	0	1	2	1	163	17.4	10.64		other membranes				A0A371KG16; A0A371KTT4; A0A371L4E3; A0A498EKE3; A0A498ET29; A0A842PNA3; P_00802
P_00805	hypothetical protein		0.003	3.204	10	1	5	1	40996400	23807286	12811386	2.58717e+07	213816			0	0	0	1	1	1	121	12.6	4.89		other membranes			80786467	A0A371KH13; A0A371KVC9; A0A371L4F5; A0A498E6R1; A0A498EM55; A0A558G9N8; A0A6C0UQB4; A0A842PN68; hale:G3A49_04545; M0GMF0; M0I8Q8; P_00805
P_00814	High-affinity branched-chain amino acid transport system permease protein LivH	livH1	0	5.303	5	1	2	1	9920030	7.47716e+06	6603605	8.00027e+06	24845.5			1.96		0	1		1	322	33.7	5.26	transport	plasma membrane;other membranes	transporter activity	Pf02653	8925571	A0A371KGI9; A0A371KUG8; A0A371L4F0; A0A384KRH4; A0A498EDX3; A0A498EHD2; A0A842PN74; A0A8T5CRX2; D4GUX3; hvo:HVO_0900; L9URX9; M0I891; P_00814
P_00815	Receptor family ligand binding region		0	95.813	42	11	70	11	4.16813e+08	6.51087e+08	1.65294e+08	4.11065e+08	882113			54.76	54.92	21.26	10	10	8	466	49.1	4.2						P_00815
P_00819	Acetyl-coenzyme A synthetase	acs	0	4.333	2	2	6	2	480488032	436114244	277781918	3.98128e+08	601402				0	0		2	1	662	74.3	4.46	other metabolic processes		other molecular function	Pf00501, Pf13193, Pf16177		A0A371KGA5; P_00819
P_00820	Methylmalonyl-CoA mutase		0.008	1.967	4	1	2	1								0		0	1		1	566	63	4.36			other molecular function	Pf01642	80786452	A0A371KG32; A0A371KTR0; A0A371L4L5; A0A498EJR8; A0A498EQI6; A0A6C0UPQ8; A0A842PN23; hale:G3A49_04470; M0GMG5; M0I8S2; P_00820
P_00821	NosL		0	71.146	31	13	71	13	3.75727e+08	2.7293e+08	1.39406e+08	2.62688e+08	409809			42.65	23.08	25.4	13	10	9	641	67.1	4.7				Pf05048, Pf05573		A0A371KGA1; A0A371L543; A0A842PN43; P_00821
P_00823	ABC-2 family transporter protein		0.003	3.43	7	1	1	1	7092847		2.89198e+06	4.99241e+06	18287.2			0			1			273	26.9	5.07	transport	plasma membrane;other membranes	transporter activity	Pf12679		A0A371KG35; A0A371L4G0; P_00823
P_00824	Flavohemoprotein		0.003	3.367	6	1	1	1	8396845	8777687	6.71525e+06	7.96326e+06	37211.5			0			1			214	21.7	3.94			other molecular function	Pf00970		A0A371KGJ8; A0A371L4F9; P_00824
P_00828	putative oxidoreductase/MSMEI_2347		0	25.332	27	5	11	5	95315530	6.82877e+07	3.96712e+07	6.77582e+07	245501			4.41	0	3.63	4	3	3	276	30.7	4.2						P_00828
P_00832	hypothetical protein		0	6.409	5	1	1	1	6113697	14990548	3.3743e+06	8.15951e+06	26578.2					2.7			1	307	36.3	4.74					80786440	A0A0D6JRY8; A0A371KGB1; A0A371KTQ1; A0A371L557; A0A498EEF9; A0A498EPR9; A0A6C0USA9; A0A830E9E8; A0A842PN71; hale:G3A49_04410; M0FFZ8; M0FZT9; M0GEX4; M0GPD2; M0I637; M0I7C4; M0IUD6; P_00832
P_00835	hypothetical protein		0	23.584	15	1	22	1	225214336	197925992	57480808	1.60207e+08	1.12033e+06			36.59	33.81	10.13	1	1	1	143	14.4	4.09						A0A371KGK6; A0A371L4G7; A0A847TR88; P_00835
P_00837	Ribonuclease		0	7.868	8	4	4	4	5045530		2.01624e+06	3.53089e+06	5517.01			0	0	0	1	1	2	640	71.9	5.14			nucleic acid binding activity	Pf00753, Pf07521, Pf07650, Pf10996, Pf17214	44082620	A0A371KH46; A0A371KV97; A0A371L4I9; A0A498E6N6; A0A498EH99; A0A558G7U2; A0A6C0UWT9; hale:G3A49_04385; L5NV33; M0GPD8; P_00837
P_00846	Transcriptional regulator MntR		0	4.561	8	1	2	1	3241526	1.05818e+06	1.31981e+06	1.87317e+06	12487.8				0	1.61		1	1	150	16.6	4.18	other biological processes		nucleic acid binding activity;other molecular function	Pf01325, Pf02742	8924708	A0A2P4NWG5; A0A371KG51; A0A371KTP9; A0A371L4H7; A0A384KGM9; A0A498EDU7; A0A498EHA4; A0A558GBC3; A0A6C0UUE7; A0A842PMX0; D4GUL0; hale:G3A49_04330; hvo:HVO_0863; L5P021; L9US13; M0GMG1; M0I9Z9; P_00846
P_00848	FeS cluster assembly protein SufB	sufB2; sufD	0	30.993	25	7	26	7	8.96938e+07	91173297	5.83387e+07	7.97353e+07	198346			6.59	6.34	7.74	6	6	7	402	44.7	4.23	cell organization and biogenesis			Pf01458, Pf19295	8926759	A0A371KG59; A0A371KTP6; A0A371L4J9; A0A384KEH4; A0A498E6M5; A0A498EM14; A0A558GBC5; A0A6C0UWS9; A0A842PMX7; D4GUK8; hale:G3A49_04320; hvo:HVO_0861; L5NZF7; L9UPY7; M0GKM1; M0I692; P_00848
P_00849	FeS cluster assembly protein SufB	sufB	0	19.027	18	6	14	6	137499261	8.24392e+07	4.74784e+07	8.9139e+07	187267			10.06	9.89	2.93	4	4	2	476	53.2	4.65	cell organization and biogenesis			Pf01458, Pf19295	80786422	A0A371KH55; A0A371L4V5; A0A558GBC4; A0A6C0UQ70; A0A842PN98; hale:G3A49_04315; M0GKJ2; M0I8C7; P_00849
P_00850	Vegetative protein 296		0	25.165	21	5	24	5	97120461	95686522	55985300	82930761	274605			13.71	11.48	13.98	4	5	3	302	33.6	4.31			other molecular function	Pf00005		A0A371KG52; P_00850
P_00863	hypothetical protein		0	16.221	17	3	23	3	109698910	111257936	5.59479e+07	9.23016e+07	334426			6.18	5.62	4.61	3	3	2	276	29.9	4.15		other membranes			80786408	A0A371KGQ6; A0A371KTM8; A0A371L630; A0A498EJM6; A0A498F356; A0A558GBA4; A0A6C0UPG9; A0A842PN40; hale:G3A49_04250; L5NUT0; M0GLM2; M0I6A0; P_00863
P_00865	hypothetical protein		0.003	3.702	10	1	5	1	25666024	24159022	12298935	2.0708e+07	160527			2.12	3.57	1.93	1	1	1	129	14.7	5.57		other membranes			80786406	A0A371KG66; A0A371KTN8; A0A371L587; A0A498EDP3; A0A498EK97; A0A558G142; A0A6C0US78; A0A842PN26; hale:G3A49_04240; L5NVD8; M0FFL3; M0FW74; M0FXL8; M0GNI4; M0I8W5; P_00865
P_00867	Cytochrome b	petD	0	19.301	24	5	19	5	188019435	160172732	4.58508e+07	1.31348e+08	517117			6.65	4.32	3.69	4	4	2	254	28.8	5.72		other membranes	other molecular function	Pf00032	8924536	A0A371KGI8; A0A371KTM6; A0A371L4K3; A0A384KTE6; A0A498EDS5; A0A498EH68; A0A558G192; A0A6C0USP8; A0A842PMV5; D4GUI1; hale:G3A49_04230; hvo:HVO_0841; L5NWW4; L9UNK8; M0FHL0; M0FU87; M0FZU3; M0GJL2; M0I662; P_00867
P_00870	hypothetical protein		0	6.798	8	1	13	1	375347628	4.12287e+08	281736297	3.56457e+08	2.42488e+06			13.48	7.53	6.32	1	1	1	147	16.2	5.97		other membranes			8926578	A0A371KG78; A0A371KTX9; A0A371L4L6; A0A384LGV9; A0A498E5W6; A0A498EV84; A0A558G164; A0A6C0UWQ9; A0A842PN80; D4GUH7; hale:G3A49_04215; hvo:HVO_0838; L5NVE2; L9UN45; M0GNI9; M0I8X0; P_00870
P_00872	Aminopeptidase YwaD precursor		0	4.64	4	1	1	1									0			1		435	46.9	4.63		other cytoplasmic organelle	other molecular function	Pf02225, Pf04389		A0A371KG74; P_00872
P_00884	UDP-D-galactose:(glucosyl)lipopolysaccharide-1,6-D-galactosyltransferase		0	5.015	9	2	5	2	13052910	1.45084e+07	7729725	1.17637e+07	33419.5			1.62	0	0	1	1	2	352	39.5	5.08			other molecular function	Pf00534, Pf13579		A0A371KGS6; P_00884
P_00889	Leucine efflux protein		0	6.316	6	1	5	1	30313986	36381616	20674056	2.91232e+07	128296			4.39	2.32	1.68	1	1	1	227	23.2	4.26						P_00889
P_00890	hypothetical protein		0	14.453	18	2	14	2	82903092	107059019	52381587	8.07812e+07	346701			8.61	10.6	8.57	2	2	2	233	24.4	4.74		other membranes		Pf01169	80786381	A0A371KG85; A0A371KV47; A0A371L4M7; A0A498E9T4; A0A498ELX6; A0A842PMT9; M0GLL6; P_00890
P_00898	Phosphoenolpyruvate synthase		0.008	2.036	1	1	1	1									0			1		761	83	4.63	other metabolic processes		kinase activity;other molecular function	Pf00391, Pf01326, Pf02896	80786373	A0A371KGG4; A0A371KU72; A0A371L4P1; A0A498EH55; A0A498ESU3; L5NVI4; M0GJP4; P_00898
P_00900	SNARE associated Golgi protein		0	8.635	6	1	13	1	69771214	5.67248e+07	3.24779e+07	5.29913e+07	281869			5.46	2.27	3.52	1	1	1	188	19.8	5		other membranes		Pf09335	8925309	A0A371KG93; A0A371KV35; A0A371L4N5; A0A384L539; A0A498E9S6; A0A498ELW9; A0A558G8R1; A0A6C0UPK4; A0A842PMT2; D4GUC4; hale:G3A49_04075; hvo:HVO_0810; L5NX14; L9UNL9; M0FFQ1; M0FW41; M0FXQ1; M0GLM5; M0I8H7; P_00900
P_00902	hypothetical protein		0	30.998	58	4	33	4	340508398	5.5338e+08	1.90736e+08	3.61541e+08	3.57962e+06			16.53	11.48	12.01	4	4	4	101	10.5	4.48						A0A371KGA4; A0A371KTT8; A0A371L4P5; A0A498E5T5; A0A498EV52; A0A6C0UQA8; hale:G3A49_04065; P_00902
P_00903	hypothetical protein		0	13.436	54	3	18	3	114620350	117735572	4.8835e+07	9.37303e+07	986635			9.27	5.99	3.62	3	3	2	95	10.1	5.36						A0A371KHB5; P_00903
P_00907	hypothetical protein		0	5.617	7	1	4	1	3.16104e+07	47599986	2.90677e+07	36092694	180463			2.16	3.75	2.11	1	1	1	200	20.8	4.55	protein metabolism	other membranes	other molecular function			A0A371KGA9; A0A371L5C6; P_00907
P_00908	Modulator of FtsH protease HflK		0	29.603	16	5	15	5	4.78637e+07	4.90918e+07	31596359	4.28506e+07	101063			1.61	5.61	4.75	3	4	5	424	46.4	4.37		other membranes		Pf01145		A0A371KGH3; A0A371L4Q2; A0A842PMR5; P_00908
P_00909	Helix-turn-helix domain protein		0	79.163	62	10	71	10	1.73189e+09	1108963970	6.04382e+08	1.14841e+09	5.54788e+06			48.77	48.6	16.43	10	10	8	207	22.4	5	other biological processes		other molecular function	Pf12802	80786361	A0A371KGM7; A0A371KTI8; A0A371L4Q5; A0A498EDN7; A0A498EH37; A0A558G7T6; A0A6C0US32; A0A842PMX5; hale:G3A49_04025; M0GLN6; M0I8I6; P_00909
P_00912	Non-canonical purine NTP phosphatase	yjjX	0.003	4.003	9	1	1	1		4.06245e+06	367356	2.2149e+06	12802.9				0			1		173	17.6	4.41	other metabolic processes		other molecular function	Pf01931		A0A371KGB4; A0A371KTS5; A0A371L4Q4; A0A498E5S5; A0A498EV43; A0A6C0UQ97; hale:G3A49_04010; P_00912
P_00926	Lon protease 2	lonB	0	41.484	17	7	36	7	1.86727e+08	188812798	1.13158e+08	1.62899e+08	234725			7.77	11.62	19.36	6	5	7	694	75.4	4.83	protein metabolism;other metabolic processes;other biological processes	plasma membrane;other membranes	other molecular function	Pf00158, Pf01078, Pf05362, Pf20436	80786344	A0A371KGK2; A0A371KTF8; A0A371L4V0; A0A498EE61; A0A498EPH1; A0A842PMW3; M0GJY4; P_00926
P_00931	60 kDa chaperonin		0	110.241	48	19	71	18	3.1483e+08	2.44737e+08	1.91464e+08	2.50344e+08	477755			26.41	15.49	30.29	17	9	11	524	55.2	4.59						P_00931
P_00934	Amidohydrolase		0.003	3.906	4	1	1	1	5956335	3.1859e+06	2463191	3.86848e+06	14118.5			0			1			274	30	5.05			other molecular function	Pf04909	8925049	A0A371KHF1; A0A371KTE4; A0A371L537; A0A384L7N5; A0A498E6V0; A0A498EV26; A0A558G958; A0A6C0UU65; A0A842PMW7; D4GTT0; hale:G3A49_03900; hvo:HVO_0775; L9UNP9; M0GLS6; M0I8L2; P_00934
P_00947	DoxX		0	38.897	26	5	67	2	399895208	3.30441e+08	161739922	2.97359e+08	1.69919e+06			35.25	34.89	22.93	5	5	5	175	18.9	6.54						P_00947
P_00952	hypothetical protein		0	37.469	73	7	53	7	344330254	393870254	2.60269e+08	3.32823e+08	5.94327e+06			16.05	22.38	20.9	6	7	7	56	6.5	7.75						A0A384LQL1; A0A8T5D240; D4GTQ1; hvo:HVO_0758; L5NU86; L9UND0; M0FHG9; M0FU00; M0G024; M0GI47; M0IAB2; P_00952
P_00954	putative manganese-dependent inorganic pyrophosphatase		0	34.336	23	5	22	5	101925542	1.01248e+08	4.66975e+07	8.32905e+07	211397			9.36	8.14	4.6	5	4	4	394	41.5	4.78		other membranes	nucleic acid binding activity	Pf01368, Pf02272		A0A371KGQ9; A0A842PN08; P_00954
P_00965	cell division protein FtsZ	cetZ	0	17.468	19	5	11	5	26463794	50025918	2.40523e+07	3.3514e+07	93094.4			1.94	2.77	4.6	3	4	4	360	37.1	4.51	other biological processes	other cell component	other molecular function	Pf00091, Pf21011	80786305	A0A371KGF8; A0A371KTB9; A0A498E6D0; A0A498EGY9; A0A558G8L2; A0A842PMM9; A0A847TRE3; M0GG75; M0I8P6; P_00965
P_00967	Type I phosphodiesterase / nucleotide pyrophosphatase		0	79.337	38	15	101	15	6.19439e+08	5.75654e+08	2.8794e+08	4.94344e+08	1.10099e+06			20.5	23.03	18.58	13	14	14	449	50.5	4.56				Pf01663	80786303	A0A371KGG3; A0A371KTB7; A0A371L4W1; A0A498EB36; A0A498EH69; A0A558G8L1; A0A842PMT7; A0A847TLN3; L5N7F8; M0GI62; P_00967
P_00971	hypothetical protein		0	14.892	18	4	12	4	69993490	3.48671e+07	3.51296e+07	4.66634e+07	141404			5.92	1.84	0	4	3	3	330	33.5	4.89		other membranes				A0A371KGP2; A0A371KTD8; A0A371L4Y6; A0A498EDD9; A0A498F2X1; A0A842PML2; P_00971
P_00974	hypothetical protein		0.003	3.605	13	1	3	1	6.01518e+06	29065084	3.37395e+06	12818071	84887.9			0	0		1	1		151	16.4	4.39				Pf03625		A0A371KGS1; P_00974
P_00975	hypothetical protein		0.004	2.872	14	1	3	1	50330160	46259596	24877162	4.0489e+07	710333			1.87	0	0	1	1	1	57	6.1	6.55						P_00975
P_00981	Inorganic pyrophosphatase	ipp; ppa	0	10.773	18	2	10	2	2.96579e+07	3.28648e+07	12398776	2.49738e+07	141095			4.8	3.96	1.97	2	2	1	177	20.4	4.16	other metabolic processes	other cell component	other molecular function	Pf00719	8925075	A0A371KH22; A0A371KTA4; A0A371L6E1; A0A384KZE2; A0A498EE09; A0A498EPC2; A0A558G7Z9; A0A6C0UWF9; A0A842PMP4; D4GT97; hale:G3A49_03685; hvo:HVO_0729; L5NDU6; L9UQG2; M0GG38; M0I975; P_00981
P_00986	Arsenical pump-driving ATPase		0	6.387	4	1	1	1			3.71984e+06	3.71984e+06	9094.97					2.67			1	409	43.9	4.23			other molecular function	Pf02374		A0A371KGT1; A0A371L4X7; P_00986
P_00988	hypothetical protein		0	33.977	23	3	33	3	6.62411e+08	2.12752e+09	598054326	1.12933e+09	6.49038e+06			24.4	16.98	29.79	3	2	3	174	18.6	6.52		other membranes	other molecular function	Pf04307	80786283	A0A371KGZ3; A0A371KTK1; A0A371L4Y9; A0A498E5K5; A0A498ELP2; A0A6C0UPC7; A0A842PMM8; hale:G3A49_03655; L5NQV2; M0GI53; M0I6G4; P_00988
P_00990	hypothetical protein		0	93.762	85	10	86	10	761526099	899879836	3.72467e+08	6.77958e+08	6.77958e+06			50.17	72.49	39.94	10	9	10	100	11.3	5.03					8924628	A0A371KGI1; A0A371KTA3; A0A371L4Y0; A0A384KF95; A0A498EB14; A0A498EH52; A0A558GBU0; A0A6C0US76; A0A842PMP5; D4GT84; hale:G3A49_03645; hvo:HVO_0720; L9UNV8; P_00990
P_00992	preprotein translocase subunit SecE	secE	0.004	2.267	14	1	3	1	15822996	14883183	6.08642e+06	1.22642e+07	215161				0	0		1	1	57	6.2	8.62	transport;other biological processes	plasma membrane;other membranes	transporter activity		8924344	A0A0K1IR99; A0A0W1SFX3; A0A371KGI5; A0A371KTB1; A0A371L4Y8; A0A371LCV1; A0A371LJP4; A0A371M188; A0A371MDG1; A0A371MPI0; A0A371N153; A0A384KGL2; A0A498EJA1; A0A498EQ29; A0A558GBT4; A0A643JVJ8; A0A643KB98; A0A6A8G674; A0A6A8GEW6; A0A6C0UU03; A0A6G0ED10; A0A6G1YXR0; A0A830DUZ7; A0A842PMN4; D4GT81; hale:G3A49_03635; hgi:ABY42_03415; hme:HFX_0677; hvo:HVO_0718; I3R2E0; L9UNH1; M0FHK2; M0FTW9; M0FWY3; …
P_00993	Cell division protein FtsZ	ftsZ	0	66.06	50	12	52	12	2.45876e+08	2.2204e+08	1.22619e+08	1.96845e+08	519380			16.57	14.93	7.19	10	11	8	379	39.8	4.37	cell cycle OR cell proliferation;cell organization and biogenesis	other cell component	other molecular function	Pf00091, Pf12327	80786278	A0A371KH32; A0A371KT83; A0A371L6F5; A0A498EDZ8; A0A498EPB1; A0A558GBW8; A0A6C0UWE6; A0A842PMJ5; hale:G3A49_03630; L5NR58; M0FHC8; M0FRN6; M0FWT8; M0GI58; M0I6G9; P_00993
P_00997	DNA polymerase IV		0	6.065	18	3	4	3	23436328	2.95374e+07	1.45806e+07	2.25181e+07	86608.2			0	0	0	1	2	1	260	28	3.57			other molecular function	Pf14520		A0A371KGU1; P_00997
P_01005	hypothetical protein		0	29.299	12	6	15	6	7.1167e+07	4.70578e+07	3.66508e+07	5.16252e+07	65597.5			4.41	1.79	2.34	5	3	3	787	83	6.16		other membranes		Pf10060		A0A371KGS5; A0A371L510; A0A842PMP0; P_01005
P_01006	hypothetical protein		0	12.321	58	3	10	3	38859602	2.80472e+07	1.70627e+07	2.79898e+07	325463			0	0	2.82	2	3	1	86	9.9	4.7					8923956	A0A371KGK0; A0A371KTW2; A0A371L5N6; A0A384KLR1; A0A498ENZ4; A0A498ESJ6; A0A558G7Y0; A0A6C0UP77; A0A842PMI0; D4GT52; hale:G3A49_03565; hvo:HVO_0703; L5NZD3; L9UQI7; M0FFD9; M0FTV6; M0FUQ3; M0GG59; M0I8U2; P_01006
P_01008	30S ribosomal protein S27e	rps27e	0	6.068	23	1	5	1	23257198	30647598	11208997	2.17046e+07	339134			0	0	1.78	1	1	1	64	6.7	4.35	protein metabolism;other metabolic processes	translational apparatus;other cell component	other molecular function	Pf01667	8925653	A0A0D6JSH2; A0A0K1IQW7; A0A2P4NKJ8; A0A371KGV6; A0A371KUR4; A0A371L500; A0A371LBR6; A0A371LJM9; A0A371M0C8; A0A371MBU4; A0A371MPP7; A0A371N120; A0A384LJL6; A0A3R7JFM7; A0A498E9I0; A0A498EGW3; A0A558G7W5; A0A6C0UP79; A0A830EA09; A0A842PMJ2; D4GT48; hale:G3A49_03555; hgi:ABY42_03325; hvo:HVO_0700; L5P0Y2; L9UNE8; M0FHD9; M0FRU3; M0FWV4; M0GI72; M0GNA2; M0HIB7; M0I1S9; M0I8U5; M0IAG6; M0IXG7; P_01008
P_01009	General stress protein 13	eif2a; tif2a	0	7.576	10	2	4	2	21639382	2.14698e+07	1.2952e+07	1.86871e+07	70252.1			2.21	2.17	2.8	1	2	1	266	29.5	4.46	protein metabolism;other metabolic processes		nucleic acid binding activity	Pf00575, Pf07541	8924733	A0A371KGJ9; A0A371KT78; A0A371L4Z5; A0A384L4Y3; A0A498E689; A0A498EGV0; A0A558G7Y3; A0A6C0URS7; A0A842PMK7; D4GT46; hale:G3A49_03550; hvo:HVO_0699; L5NYS2; L9UP02; M0FJI9; M0FVU2; M0FYV5; M0GK93; M0I6I8; P_01009
P_01016	S-methyl-5'-thioadenosine phosphorylase	mtnP	0.005	2.074	6	1	2	1	2.49088e+06	2.41532e+06	1.16685e+06	2.02435e+06	7078.14			0		0	1		1	286	31.2	4.54	other metabolic processes		other molecular function	Pf01048	80786255	A0A371KGT4; A0A371KT96; A0A371L525; A0A498ED98; A0A498F2S6; A0A558G7X1; A0A6C0UPR7; hale:G3A49_03520; M0I8V4; P_01016
P_01023	hypothetical protein		0	10.245	10	3	7	3	4.68384e+07	51224580	2.22751e+07	4.01127e+07	136438			0	0	0	3	2	1	294	30.1	5.29		other membranes		Pf11299		A0A371KH26; A0A371L516; P_01023
P_01025	hypothetical protein		0.003	3.39	11	2	5	2	282089947	236342043	1.06762e+08	2.08398e+08	902156			0	0	0	2	1	1	231	25.4	4.72						A0A371KHN4; A0A371L5C4; P_01025
P_01026	DNA topoisomerase 1	topA	0.003	3.759	4	2	2	2	3243998		2.30443e+06	2.77422e+06	3302.64			0		0	1		1	840	93.6	4.58	cell organization and biogenesis;DNA metabolism;other metabolic processes	other cell component	nucleic acid binding activity;other molecular function	Pf01131, Pf01396, Pf01751, Pf14520	8923941	A0A371KGL4; A0A371L519; A0A384LCM2; A0A558GAJ4; A0A6C0UPQ7; A0A842PMM6; D4GT20; hale:G3A49_03470; hvo:HVO_0681; L9UQK3; M0I8W6; P_01026
P_01031	Asparagine--tRNA ligase	aspS	0	27.677	22	8	41	8	5.93949e+08	4.63867e+08	3.22171e+08	4.59996e+08	1.0599e+06			9.9	7.13	7.86	7	5	8	434	48.7	4.49	protein metabolism;RNA metabolism OR transcription;other metabolic processes	other cell component	nucleic acid binding activity;other molecular function	Pf00152, Pf01336		A0A371KGL9; P_01031
P_01035	hypothetical protein		0.004	2.347	8	1	3	1	11374169	3.42553e+06	825165	5.20829e+06	31375.2			0	0	0	1	1	1	166	17.5	8.54						P_01035
P_01038	Glutathionyl-hydroquinone reductase YqjG		0.009	1.897	4	1	1	1										0			1	326	38.2	4.59			other molecular function	Pf13409, Pf13410		A0A371KGM3; A0A842PMF2; P_01038
P_01054	50S ribosomal protein L37Ae	rpl43e	0	17.782	31	2	10	2	4.47546e+07	74972026	25342763	4.83565e+07	543331			7.03	9.48	4.66	1	1	2	89	9.9	9.98	protein metabolism;other metabolic processes	translational apparatus	nucleic acid binding activity;other molecular function	Pf01780	8926809	A0A2P4NKK1; A0A371KGV4; A0A371KT37; A0A371L541; A0A384LQ83; A0A498E653; A0A498EGR4; A0A558G160; A0A6C0UP40; A0A842PMI1; D4GSR4; hale:G3A49_03340; hvo:HVO_0654; L5NKT8; L9UPK8; M0GFP3; M0IAL3; P_01054
P_01055	DNA-directed RNA polymerase subunit P	rpo12; rpoP	0.004	2.164	25	1	1	1	16126501	12080202	7.45548e+06	1.18874e+07	270168				0			1		44	5.1	8.19	RNA metabolism OR transcription;other metabolic processes	other cell component	nucleic acid binding activity;other molecular function	Pf03604	8924461	A0A0D6JTH0; A0A0K1IR47; A0A1H7GDD5; A0A2P4NKI9; A0A371KGZ9; A0A371KTD9; A0A371L544; A0A371LBT3; A0A371LJJ6; A0A371M086; A0A371MCQ5; A0A371MPU6; A0A371N166; A0A384KNZ2; A0A498E5D7; A0A498ELI2; A0A558G165; A0A6C0URN4; A0A842PMI6; D4GSR3; hale:G3A49_03335; hgi:ABY42_03115; hme:HFX_0625; hvo:HVO_0653; I3R289; L5NK60; L9UMK6; M0FEE4; M0FT00; M0FTA5; M0GFI3; M0GL99; M0GV36; M0HII6; M0HS40; M0HZE3; M0I5…
P_01057	prefoldin subunit beta	pfdB	0	19.371	77	5	10	5	28255893	3.06137e+07	17396255	2.54219e+07	200173			0	5.6	2.02	3	3	3	127	14	4.07	protein metabolism;other metabolic processes	other cell component	other molecular function	Pf01920	8926515	A0A371KH66; A0A371KT26; A0A371L548; A0A384KFJ3; A0A498E6H4; A0A498EUS2; A0A558G1B1; A0A6C0US19; A0A842PME0; D4GSR1; hale:G3A49_03325; hvo:HVO_0651; L5NLT3; L9UN24; M0GHJ9; M0I902; P_01057
P_01069	ATPase family associated with various cellular activities (AAA)	moxR1	0	9.933	16	3	6	3	1.03865e+07	1.05541e+07	5.65247e+06	8.86434e+06	28051.7			0	0	0	1	2	2	316	34.7	4.89			other molecular function	Pf07726, Pf17863	8924193	A0A371KGQ0; A0A371L5G1; A0A384LKG1; A0A842PMD2; A0A8T5D2C6; D4GSP6; hvo:HVO_0639; L9UMY5; P_01069
P_01073	hypothetical protein		0	17.2	12	3	14	3	87240432	86879380	44324600	72814804	223358			5.87	8.61	5.48	3	3	3	326	33.1	4.41						P_01073
P_01078	Oligopeptide transport system permease protein OppC		0.003	3.749	5	1	3	1	17765490	1.20958e+07	9.16316e+06	1.30082e+07	41826.9			0	0	0	1	1	1	311	33.1	4.98	transport	plasma membrane;other membranes		Pf00528, Pf12911	80786194	A0A371KH20; A0A371KTC6; A0A371L561; A0A498E5C0; A0A498ELG3; A0A558G4V0; A0A6C0UNX2; A0A842PME9; hale:G3A49_03225; L5NYI2; M0FGE4; M0FVC6; M0FX34; M0GHL2; M0I940; P_01078
P_01079	Dipeptide transport system permease protein DppB		0.003	3.033	4	2	4	2	79267740	89207385	50783203	7.30861e+07	215593			0	0		2	1		339	36.7	8.4	transport	plasma membrane;other membranes		Pf00528, Pf19300	80786193	A0A371KGR0; A0A371KT29; A0A371L5H0; A0A498EAT3; A0A498EGX6; A0A842PMC2; A0A847TT79; M0GJM8; P_01079
P_01080	Periplasmic dipeptide transport protein precursor		0	237.349	51	13	758	13	2.83508e+10	3.28618e+10	1.41722e+10	2.51283e+10	4.38539e+07			700.89	912.55	493.13	12	12	13	573	62.7	4.16	transport	plasma membrane;other membranes;other cell component		Pf00496		A0A371KH87; A0A371L567; P_01080
P_01081	Glutathione import ATP-binding protein GsiA		0	38.85	14	9	32	9	232912697	2.7106e+08	1.11109e+08	2.05027e+08	227808			5.78	13.76	6.52	7	7	6	900	97.8	4.45	transport	plasma membrane;other membranes	other molecular function	Pf00005, Pf08352		A0A371KGR8; A0A371KT34; A0A371L6N4; A0A498EJ11; A0A498EPN6; A0A842PMB1; L5NXS0; P_01081
P_01087	Sensor protein SrrB		0.002	4.093	3	1	3	1	6446819	6622567	4.69963e+06	5.923e+06	9988.2			0	0		1	1		593	64.9	5.55	other metabolic processes	other membranes	kinase activity	Pf02518, Pf08448, Pf16927		A0A371KGY6; P_01087
P_01089	ComEC family competence protein		0	79.237	28	6	77	6	944928861	936248634	382876550	7.54685e+08	1.57226e+06			47.74	59.58	42.89	6	6	6	480	50.2	4.39			other molecular function	Pf00753, Pf00932		A0A371KH97; A0A371KSZ8; A0A498E6E6; A0A498EUP5; A0A842PMF4; M0I9L0; P_01089
P_01133	Cell division protein FtsZ	ftsZ; ftsZ2	0	6.423	13	3	5	3	4307440		5.57904e+06	4.94324e+06	12358.1			0	0	0	1	2	2	400	42.5	4.75	cell cycle OR cell proliferation;cell organization and biogenesis;other biological processes	other membranes;other cell component	other molecular function	Pf00091, Pf12327	8926446	A0A371KH73; A0A371KT80; A0A371L5Z7; A0A498E557; A0A498EGK5; A0A558G4Y3; A0A6C0UW20; A0A842PM97; D4GSH7; hale:G3A49_02945; hvo:HVO_0581; L5NYJ1; L9UPR9; M0FEV4; M0FTH0; M0FV34; M0GGD5; M0I6W8; P_01133
P_01137	hypothetical protein		0	24.621	82	4	19	4	113495917	92359578	3.78853e+07	8.12469e+07	1.14432e+06			7.86	5.34	6.98	4	3	3	71	7.5	4.88				Pf09855	8926668	A0A371KHZ1; A0A371KSV4; A0A371L5A7; A0A384LEX5; A0A498EDL6; A0A498EUK5; A0A558G4X3; A0A6C0UNW7; A0A842PMH4; D4GSH3; hale:G3A49_02925; hvo:HVO_0577; L9UN49; M0FIR7; M0FUW3; M0FXF4; P_01137
P_01144	sensory histidine kinase CreC		0	25.318	27	7	32	7	223671289	245264529	1.33461e+08	2.00799e+08	572077			5.81	6.17	6.44	6	6	7	351	37	5.06	other metabolic processes	other membranes	kinase activity	Pf02518		A0A371KGX7; A0A371L5Z9; P_01144
P_01149	sn-glycerol-3-phosphate import ATP-binding protein UgpC		0	5.99	11	3	8	3	2.33901e+07	41400955	1.56417e+07	2.68109e+07	70741.2			0	0	0	3	2	2	379	41.7	4.83	transport	plasma membrane;other membranes	transporter activity;other molecular function	Pf00005, Pf08402		A0A371KGX2; A0A371KSU8; A0A371L5B7; A0A498EDK5; A0A498EPH5; A0A6C0URE0; A0A842PM62; hale:G3A49_02865; P_01149
P_01150	Cyclodextrin-binding protein precursor		0	99.056	28	9	79	9	1377001137	1.21361e+09	4.61413e+08	1.01734e+09	2.35496e+06			86.68	73.85	48.33	9	7	8	432	46.6	4.2						P_01150
P_01153	50S ribosomal protein L15e	rpl15e	0	9.47	15	3	11	3	104794878	96074994	55631852	8.55006e+07	436227			2.35	6.25	2.15	2	2	3	196	22.5	11.15	protein metabolism;other metabolic processes	translational apparatus;other cell component	other molecular function	Pf00827	8924568	A0A371KH47; A0A371KUC9; A0A371L6U1; A0A384LMR1; A0A498E970; A0A498EJL8; A0A558GDC4; A0A6C0UTE7; A0A842PM91; D4GSF6; hale:G3A49_02845; hvo:HVO_0561; L5NW07; L9UPT6; M0FHM3; M0FTI0; M0FWB1; M0GGF1; M0I6Y7; P_01153
P_01156	putative adenylyltransferase/sulfurtransferase MoeZ		0.003	3.472	4	1	1	1	3.68355e+06	867600	1.97817e+06	2.17644e+06	8060.89			0			1			270	28.7	4.39			other molecular function	Pf00899		A0A371KHF8; A0A371L5C2; P_01156
P_01160	hypothetical protein		0	61.423	38	9	54	9	1.48036e+09	1.28129e+09	1.80139e+08	9.80593e+08	2.36858e+06			21.45	23.01	15.13	8	9	7	414	42.8	4.49						P_01160
P_01168	hypothetical protein		0	10.381	29	3	7	3	2.67638e+07	41599805	8.99194e+06	2.57852e+07	182874			0	3	0	1	3	1	141	15.1	4.21						P_01168
P_01169	putative metabolite transport protein CsbC		0	9.165	6	2	5	2	9501889	4.39867e+07	8.30699e+06	2.05985e+07	43733.6			0	2.8	0	1	2	1	471	49.7	4.84	transport	other membranes	transporter activity	Pf00083		A0A371KGY9; A0A371KST6; A0A371L5D9; A0A498E697; A0A498EUH9; A0A842PMD6; P_01169
P_01172	Aconitate hydratase		0	35.945	20	10	16	10	8.18248e+07	8.28052e+07	5.47816e+07	7.31372e+07	77971.5			2.7	5.05	4.56	7	3	6	938	102.2	4.4			other molecular function	Pf00330, Pf00694		A0A371KHI6; A0A371L5E6; A0A842PM86; P_01172
P_01177	DNA protection during starvation protein	dpsA	0	9.384	31	3	5	3	18752247	2.3076e+07	7.16797e+06	1.63321e+07	92795.8			2	0	0	1	3	1	176	19.9	4.5			other molecular function	Pf00210	80786088	A0A0K1IQA9; A0A2P4NKZ6; A0A371KH70; A0A371L6V7; A0A371LZT5; A0A371MNM9; A0A371N1K3; A0A558G8Z0; A0A6C0UPM3; A0A842PM47; hale:G3A49_02740; hgi:ABY42_02460; L5NN76; M0GEJ0; M0HKQ2; M0I9T0; P_01177
P_01179	Trehalose import ATP-binding protein SugC		0	36.303	26	6	12	6	1.02629e+08	90534100	4.51682e+07	7.94437e+07	207425			5.8	11.06	8.07	2	4	5	383	41.9	4.21	transport	plasma membrane;other membranes	transporter activity;other molecular function	Pf00005, Pf08402	80786086	A0A371KH05; A0A371KSU7; A0A371L629; A0A498E520; A0A498EGP4; A0A6C0UVX8; A0A842PM25; hale:G3A49_02730; M0GGH2; M0I710; P_01179
P_01182	putative sugar-binding periplasmic protein precursor		0	101.713	21	5	301	5	2.25778e+10	2.19392e+10	1.03332e+10	1.82834e+10	4.24209e+07			279.04	274.93	222.46	5	5	5	431	45.3	4.01						P_01182
P_01186	hypothetical protein		0	4.341	5	1	2	1			3415148	3415148	12887.4			1.77		2.21	1		1	265	30.5	4.61						A0A371KH12; P_01186
P_01192	hypothetical protein		0	15.754	11	4	17	4	37518487	6.48502e+07	48622187	5.03303e+07	104203			1.71	2.92	6.24	3	4	3	483	50.8	4.4						P_01192
P_01193	hypothetical protein		0	14.441	12	1	13	1	41741712	104745008	51457896	6.59815e+07	488752			2.4	10.42	12.62	1	1	1	135	14.5	4.78		other membranes				A0A371KHI7; A0A371L5F3; A0A842PM14; D3JVC8; P_01193; Q48306
P_01208	hypothetical protein		0	6.025	23	1	6	1	42666132	27135116	1.71067e+07	2.89693e+07	419845			4.96	3.69	1.81	1	1	1	69	7.5	7.18		other membranes				A0A371KH16; A0A371KSS3; A0A371L5G8; A0A498E681; A0A498EPD7; A0A842PM12; P_01208
P_01212	hypothetical protein		0	12.44	21	2	8	2	42575693	4.40869e+07	26655620	3.77727e+07	260502			0	1.99	1.91	2	2	1	145	15.7	3.95				Pf19103		A0A371KH92; A0A371KSS2; A0A371L5S4; A0A498EJI3; A0A498ES35; A0A842PM38; P_01212
P_01214	putative ABC transporter ATP-binding protein		0.003	3.051	6	2	2	2	9.78067e+06	10765418	3.91816e+06	8.15475e+06	12643			0			2			645	71.7	4.59	transport	plasma membrane;other membranes	transporter activity;other molecular function	Pf00005, Pf00664		A0A371KH98; A0A371L6Y8; P_01214
P_01215	hypothetical protein		0	81.817	52	10	65	10	7.72352e+08	3.77084e+08	1.88056e+08	4.45831e+08	1.51643e+06			65.42	29.55	24.35	10	8	8	294	32.1	5.72				Pf05048		A0A371KHE0; A0A371KT22; A0A371L5J3; A0A498E5R5; A0A498EL64; A0A842PM78; P_01215
P_01217	hypothetical protein		0	43.083	23	2	35	2	257606926	397936594	1.90682e+08	2.82075e+08	1.71997e+06			24.46	34.62	27	2	2	2	164	18	4.5				Pf02643		A0A371KHJ9; P_01217
P_01227	hypothetical protein		0	6.382	13	2	10	2	38866823	36032263	20457286	3.17855e+07	118162			0	1.67	3.69	2	2	2	269	27.9	3.92					80786052	A0A371KHA9; A0A558GAA0; A0A842PLZ7; A0A847TLB5; M0I9D0; P_01227
P_01237	50S ribosomal protein L10e	rpl10e	0	7.782	22	3	8	3	38935909	43481804	1.64178e+07	3.29452e+07	194942			0	0	0	2	3	2	169	19	8.73	protein metabolism;other metabolic processes	translational apparatus;other cell component	other molecular function	Pf00252		A0A0D6JT04; A0A830DVN8; P_01237
P_01240	Glyceraldehyde-3-phosphate dehydrogenase	gap	0	11.849	13	3	7	3	37023576	26221499	18841484	2.73622e+07	78177.7			3.99	0	1.85	3	1	2	350	37.6	4.54	other metabolic processes		other molecular function	Pf00044, Pf02800		A0A371KH64; A0A371KT05; A0A371L679; A0A498E5P7; A0A498EL48; P_01240
P_01241	Phosphoglycerate kinase	pgk	0	8.692	15	4	5	4	2.9658e+07	2.06242e+07	1.15263e+07	2.06028e+07	51378.6			0	0		3	2		401	43.6	4.36	other metabolic processes	other cell component	kinase activity;other molecular function	Pf00162		A0A371KHM9; A0A371KSQ7; A0A498E4Y8; A0A498EGL1; A0A842PM52; P_01241
P_01245	glyceraldehyde-3-phosphate dehydrogenase	gap	0	5.273	9	2	4	2			8183821	8183821	23053			0		3.29	1		2	355	38.2	4.63	other metabolic processes	other cell component	other molecular function	Pf01113, Pf02800		A0A371KH51; A0A371KSM1; A0A371L5J1; A0A498EIM4; A0A498ENR6; A0A842PM01; P_01245
P_01257	Citrate synthase 2		0	9.734	12	4	5	4	91170086	98516668	3.6111e+07	7.52659e+07	198591			0	0	0	2	2	1	379	41.8	4.56	other metabolic processes	other cell component	other molecular function	Pf00285		A0A371KHD4; P_01257
P_01260	hypothetical protein		0.003	2.952	26	1	1	1	3.28768e+06	2.47795e+06	2.10919e+06	2.62494e+06	38602			0			1			68	7.3	7.43		other membranes				A0A371KHE4; A0A371KU43; A0A371L732; A0A498ECU0; A0A498EGC5; P_01260
P_01261	Cytochrome bd ubiquinol oxidase subunit 1	cydA	0.004	2.713	3	2	5	2	39477577	40634938	29128987	36413834	76822.4			0	2.04	0	1	1	1	474	52.1	4.77	other metabolic processes	plasma membrane;other membranes;other cell component	other molecular function	Pf01654	8925218	A0A371KHJ1; A0A384LHU6; A0A8T5CWQ9; D4GS02; hvo:HVO_0462; L9UML6; P_01261
P_01269	60 kDa chaperonin		0	101.584	31	12	56	12	3.20734e+08	2.3602e+08	1.4714e+08	2.34631e+08	421241			36.91	31.17	41.02	10	10	9	557	59.3	4.36						P_01269
P_01270	L-lysine cyclodeaminase	ala	0	14.844	12	2	11	2	29142086	43327300	1.12257e+07	2.78984e+07	84285.1			7.65	10.44	5.56	2	2	2	331	35.6	4.23	other metabolic processes		other molecular function	Pf02423	80786009	A0A371KHE6; A0A371KT66; A0A371L5Y0; A0A498ECN6; A0A498EJC6; A0A558GCC5; A0A6C0UNH3; A0A842PLV8; hale:G3A49_02350; L5NPS9; M0GEH4; M0I4E8; P_01270
P_01274	18 kDa heat shock protein		0	7.816	15	2	4	2	40630021	44479327	2.40165e+07	3.63753e+07	267465			0	0	2.14	1	1	2	136	15.3	4.31				Pf00011	80786005	A0A0D6JT39; A0A371KHK2; A0A371KSX9; A0A371L6A4; A0A498E5M1; A0A498EGI5; A0A842PLT4; L5NZF3; P_01274
P_01277	Phosphate-import protein PhnD precursor		0	25.673	19	3	31	3	1307757320	1349233764	829913337	1.1623e+09	4.07825e+06			9.1	9.14	3.48	3	3	3	285	30.2	3.69						P_01277
P_01278	Phosphate-import ATP-binding protein PhnC	phnC	0	30.329	40	5	15	5	74241253	73029319	3.27009e+07	5.99905e+07	224684			7.27	3.15	4.64	3	3	3	267	28.9	4.58	transport	plasma membrane;other membranes	transporter activity;other molecular function	Pf00005	80786001	A0A371KIC0; A0A371KSJ1; A0A371L5L5; A0A498EIJ4; A0A498F263; A0A6C0UP63; A0A842PLV4; hale:G3A49_02310; M0I4L1; P_01278
P_01279	Phosphate-import permease protein PhnE	phnE	0	9.287	11	2	8	2	75936627	7.03947e+07	38922522	6.17513e+07	192372			0	0	4.65	1	1	2	321	35.4	4.81	transport	plasma membrane;other membranes	transporter activity	Pf00528	80786000	A0A371KH75; A0A371KSL7; A0A371L5M8; A0A498EDA5; A0A498ENC3; A0A558GCE0; A0A6C0UNJ0; A0A842PLU9; hale:G3A49_02305; M0GEI4; M0I4F9; P_01279
P_01286	Thioredoxin	trxA	0	36.146	88	5	23	5	2.99848e+08	308676110	1.67493e+08	2.58672e+08	2.93946e+06			12.19	14.25	9.73	5	4	4	88	9.9	4.03			other molecular function	Pf00085	80785993	A0A371KHS0; A0A371KSJ9; A0A371L5N1; A0A498EAA2; A0A498EP72; A0A558GCH0; A0A6C0UT30; A0A842PLW0; hale:G3A49_02270; P_01286
P_01301	hypothetical protein		0	18.572	13	1	18	1	349110644	311533588	190708974	283784402	2.7287e+06			13.38	11.07	11.98	1	1	1	104	10.7	5.78		other membranes		Pf19094	8925488	A0A371KHH5; A0A371KSK0; A0A371L5Q9; A0A384KQB9; A0A498EG60; A0A498ERW1; A0A558G7Z1; A0A6C0UNI7; A0A842PLY6; D4GRW4; hale:G3A49_02195; hvo:HVO_0423; L5NX62; L9ULH7; M0FFV2; M0FUN3; M0FYG4; M0GGP3; M0I294; P_01301
P_01304	Putative methyl-accepting chemotaxis protein YoaH		0	7.874	4	1	4	1	4.79603e+06	5576123	931721	3.76796e+06	6939.15			0	0	0	1	1	1	543	57.1	4.08	signal transduction;other biological processes	other membranes	other molecular function	Pf00015, Pf00672		A0A371KHN1; A0A371L6D4; P_01304
P_01314	Protease PrsW		0	5.693	8	1	3	1	14891280		5797304	10344292	29983.5			2.28		0	1		1	345	35.7	4.75	protein metabolism	other membranes	other molecular function	Pf13367	80785966	A0A371KHK0; A0A371KSF8; A0A371L6E4; A0A498E8U3; A0A498EKY2; A0A558G8W8; A0A6C0UNL1; A0A842PLX7; hale:G3A49_02135; L5NUP5; M0FDY0; M0FSL8; M0FU98; M0GEL5; M0I1D9; P_01314
P_01318	LVIVD repeat protein		0	28.65	21	7	21	7	9.90015e+07	9.4647e+07	4.7203e+07	8.02838e+07	162848			12.34	1.68	1.62	6	5	4	493	52.6	4.61				Pf08309		A0A371KHB6; A0A371L5P7; P_01318
P_01320	hypothetical protein		0	16.647	24	3	9	3	29564597	2.40283e+07	2.09766e+07	2.48565e+07	110473			4.67	0	5.96	2	2	2	225	23.9	4.58				Pf01987	44082164	A0A371KHB3; A0A558G856; A0A6C0UP26; hale:G3A49_02105; M0GGS3; M0I3L2; P_01320
P_01322	hypothetical protein		0	9.056	39	3	11	3	5.749e+07	59524827	2.58388e+07	4.76179e+07	377920			6.4	3.77	2.27	3	2	1	126	13.9	4.68				Pf18446	8925074	A0A371KHJ6; A0A371KSH9; A0A371L779; A0A384KJJ1; A0A498EG40; A0A498ERU3; A0A558G863; A0A6C0UNC9; A0A842PLW7; D4H026; hale:G3A49_02095; hvo:HVO_0400; L5NLS4; L9ULI0; M0GIR4; M0I578; P_01322
P_01323	hypothetical protein		0	6.968	6	2	4	2	2.45311e+07	3.25501e+07	1.56064e+07	2.42292e+07	70026.5			0	0		1	2		346	36.1	3.93						A0A371KHB7; A0A6C0UNG6; hale:G3A49_02090; P_01323
P_01324	hypothetical protein		0	6.237	18	1	2	1	1.37249e+06	1.81247e+07	3.53656e+06	7.6779e+06	77554.6				0			1		99	11.2	4.5				Pf20024	8926664	A0A2P4NU43; A0A371KHL2; A0A371KSE7; A0A371L6F3; A0A371MP30; A0A384LDT5; A0A498E8T5; A0A498EKX4; A0A558G869; A0A6C0UR01; A0A842PLW8; D4H024; hale:G3A49_02085; hvo:HVO_0398; L5NVU7; L9UJI3; M0FDZ0; M0FSM6; M0FU89; M0GEM3; M0I1E8; P_01324
P_01325	Aminomethyltransferase		0	4.658	6	2	4	2	1.5428e+07	9734024	1.00284e+07	1.17301e+07	32137.4			0	0	0	2	1	1	365	39.1	4.61				Pf01571, Pf08669		A0A371KHP9; P_01325
P_01330	hypothetical protein	sepF	0	43.006	62	6	38	6	2.9683e+08	374675817	146093887	2.72533e+08	2.3096e+06			22.06	24.47	20.14	6	6	4	118	12.6	4.56	cell cycle OR cell proliferation;cell organization and biogenesis;other biological processes	other cell component	other molecular function	Pf04472	8924204	A0A371KHC1; A0A371KSG2; A0A371L638; A0A384LGM0; A0A498ED60; A0A498EN76; A0A558G811; A0A6C0UP15; A0A842PLP5; D4H018; hale:G3A49_02055; hvo:HVO_0392; L5NVV6; L9UK63; M0FG69; M0FUH6; M0FUX7; M0GGT1; M0I3L9; P_01330
P_01338	30S ribosomal protein S10	rps10; rps10a; rps10p; rps10P; rpsJ_2	0	16.756	39	3	17	3	70605316	99804570	53734191	7.47147e+07	732497			8.11	8.08	9.43	3	3	3	102	11.5	4.88	protein metabolism;other metabolic processes	translational apparatus	nucleic acid binding activity;other molecular function	Pf00338	8925294	A0A0D6JTG3; A0A0K1IQC2; A0A1H7KK64; A0A2P4NU93; A0A371KHE3; A0A371KSE9; A0A371L5V0; A0A371LCJ0; A0A371LJE4; A0A371M0Q7; A0A371MB10; A0A371MQL8; A0A371N1X7; A0A384LFL3; A0A498EA52; A0A498EP28; A0A558FR52; A0A643K6P6; A0A6A8G6K3; A0A6C0UP95; A0A830E4P2; A0A842PLS0; D4GZY7; hale:G3A49_02015; hgi:ABY42_01645; hme:HFX_0347; hvo:HVO_0360; I3R1H4; L5NWT1; L9ULL7; M0FI20; M0FWD4; M0FWU0; M0GIS7; M0GP97; …
P_01339	Elongation factor Tu-B	tef1a1; tuf	0	234.496	76	20	233	17	2.79277e+09	2.95324e+09	1.37596e+09	2.37399e+09	5.63893e+06			157.55	162.38	152.3	19	19	20	421	45.7	4.73	protein metabolism;other metabolic processes	other cell component	nucleic acid binding activity;other molecular function	Pf00009, Pf03143, Pf03144	8925759	A0A371KHW4; A0A371KSF3; A0A371L5U7; A0A371LD69; A0A371LIY1; A0A371MCJ6; A0A371MP78; A0A384KVR1; A0A498E5Y3; A0A498ENH5; A0A6C0USX6; A0A842PLJ8; A0A8T5CDR7; D4GZY6; hale:G3A49_02010; hvo:HVO_0359; L9UJQ5; M0FE76; M0FSX1; M0FWH6; M0GEW1; M0GPE7; M0HJ14; P_01339
P_01342	Elongation factor G		0	177.83	54	29	152	29	1.08236e+09	1.11126e+09	6.44435e+08	9.46018e+08	1.26473e+06			56.87	65.22	64.29	22	23	24	748	82.6	4.74						P_01342
P_01344	30S ribosomal protein S7	rps7	0	20.551	28	6	23	6	129875718	124550100	1.34477e+08	1.29634e+08	635463			6	3.8	7.58	4	5	5	204	22.6	5.14	protein metabolism;other metabolic processes	translational apparatus	nucleic acid binding activity;other molecular function	Pf00177	8925819	A0A2P4NU58; A0A371KHL4; A0A371KTV6; A0A371L5W6; A0A384KHF1; A0A498ECL4; A0A498EG47; A0A842PLK7; A0A847TJS9; A0A8T5C136; D4GZY1; hvo:HVO_0354; L9UJR0; M0FE81; M0FSX5; M0FWH3; M0GIT2; M0I160; P_01344
P_01345	30S ribosomal protein S12	rps12; rps12P; rpsL	0.002	4.087	29	2	3	2								0	0		2	1		142	15.5	9.91	protein metabolism;other metabolic processes	translational apparatus	nucleic acid binding activity;other molecular function	Pf00164	8926636	A0A0D6JTA5; A0A0K1IPV8; A0A2P4NU68; A0A371KHD6; A0A371KSC9; A0A371L7B5; A0A371L9Y2; A0A371LIR6; A0A371LZ93; A0A371MBY9; A0A371MP51; A0A371N3F6; A0A384KL45; A0A498E8R7; A0A498EKV7; A0A558GC79; A0A6C0UQX8; A0A830DPV2; A0A842PLL0; D4GZY0; hale:G3A49_01980; hgi:ABY42_01610; hvo:HVO_0353; L5NX16; L9UJL9; M0FE09; M0FSP2; M0FU73; M0GEW8; M0GT70; M0HL39; M0I1G6; M0I8Y6; M0IFT3; M0JAN8; P_01345
P_01348	DNA-directed RNA polymerase subunit beta'	rpo1C; rpoA2	0.003	3.002	5	2	5	2	6.9178e+06	8.06118e+06	5.67671e+06	6.88523e+06	16432.5			0	0	0	2	2	1	419	46.1	4.35	RNA metabolism OR transcription;other metabolic processes	other cell component	nucleic acid binding activity;other molecular function	Pf04998	8925081	A0A371KHF4; A0A371KSE1; A0A371L5V9; A0A384KNL6; A0A498EA42; A0A498EP19; A0A558GCB9; A0A842PLQ9; A0A847TRM9; D4GZX7; hvo:HVO_0350; L5NXB0; L9ULM5; M0GGT4; M0I598; P_01348
P_01349	DNA-directed RNA polymerase subunit beta'	rpo1N; rpoA1	0	15.14	6	4	7	4	2.13674e+07	13794221	8608911	1.45902e+07	14979.6			0	1.75	0	3	2	1	974	108.7	4.79	RNA metabolism OR transcription;other metabolic processes	other cell component	nucleic acid binding activity;other molecular function	Pf00623, Pf04983, Pf04997, Pf04998, Pf05000	79189858	A0A371KHX4; A0A371KSD8; A0A371L5V7; A0A498E5X1; A0A498ENG5; M0FE87; M0FSY0; M0FWG9; P_01349
P_01351	DNA-directed RNA polymerase subunit beta	rpoB_2; rpoB2	0	9.367	11	5	8	5	3.24813e+07	2.41001e+07	9.88981e+06	2.21571e+07	42528			0	0	1.68	4	3	1	521	58.9	5	RNA metabolism OR transcription;other metabolic processes	other cell component	nucleic acid binding activity;other molecular function	Pf04561, Pf04563, Pf04565	8926115	A0A0D6JTD7; A0A371KIJ6; A0A371KSE3; A0A371L5W0; A0A384KAG6; A0A498ED42; A0A498EN56; A0A558GC96; A0A6C0UNZ8; A0A842PLL2; D4GZX4; hale:G3A49_01950; hvo:HVO_0347; L5NF92; L9UK99; M0FG89; M0FUF7; M0FUZ4; M0GEP4; M0I3N5; P_01351
P_01362	Arylsulfotransferase (ASST)		0	180.339	41	17	264	17	3898276183	4.47477e+09	2.05769e+09	3.47691e+09	7.52579e+06			177.61	201.51	161.02	15	17	15	462	51.2	4.58		other membranes	other molecular function	Pf05935	80785918	A0A371KHF5; A0A371KSB1; A0A371L5W9; A0A498EIC2; A0A498F1Z3; A0A558GCA9; A0A6C0UVG7; A0A842PLJ1; hale:G3A49_01895; L5NYI9; M0GEY6; M0I1H8; P_01362
P_01369	Branched-chain-amino-acid aminotransferase		0	31.098	33	7	23	7	111536444	101122782	5.05318e+07	8.77303e+07	271611			12.99	6.96	2.51	7	5	2	323	36.2	4.56						P_01369
P_01376	Septum site-determining protein MinD		0	4.378	2	1	3	1	7397630	11458868	2.72728e+06	7.19459e+06	12235.7			0	0		1	1		588	59.4	3.7						P_01376
P_01377	peptide chain release factor 1	arf1; prf1	0.003	3.359	5	2	2	2	5707827	1.57743e+06	2.89813e+06	3.39446e+06	8199.18			0	0		1	1		414	46.6	4.83	cell organization and biogenesis;protein metabolism;other metabolic processes	other cell component	nucleic acid binding activity	Pf03463, Pf03464, Pf03465	8924652	A0A371KHF9; A0A371KSW4; A0A371L5Z3; A0A384KVA5; A0A498ECD7; A0A498EJ27; A0A558GD50; A0A6C0UN80; A0A842PLI1; D4GZV0; hale:G3A49_01830; hvo:HVO_0321; L5NVZ5; L9UJP3; M0GF01; M0I1J1; P_01377
P_01379	V-type ATP synthase subunit D	atpD; atpD1	0	9.97	15	3	6	3	2.25252e+07	25150880	1.27653e+07	20147115	85732.4			0	3.77		2	3		235	26.7	4.72	other metabolic processes;transport		transporter activity;other molecular function	Pf01813	8926781	A0A371KHP7; A0A371KTR9; A0A371L5Z5; A0A384KIN4; A0A498ECI4; A0A498EG18; A0A558GD24; A0A847TSH7; D4GZU8; hvo:HVO_0319; L9UK42; M0GGX6; M0I3I4; P_01379
P_01381	V-type sodium ATPase subunit B	atpB	0	78.105	44	14	83	14	5.00895e+08	503921291	2.18972e+08	4.0793e+08	871644			33.87	47.59	29.82	13	12	13	468	51.9	4.25	other metabolic processes;transport	other membranes	transporter activity;other molecular function	Pf00006, Pf02874	80785899	A0A371KHQ5; A0A371KSM4; A0A371L608; A0A498E5C9; A0A498EG95; A0A558GD65; A0A6C0URC0; hale:G3A49_01810; M0GIW5; M0I190; P_01381
P_01382	V-type ATP synthase alpha chain	atpA	0	83.509	36	15	74	15	345552026	3.29452e+08	1.83303e+08	2.86102e+08	488229			33.75	25.08	17.65	11	14	10	586	64.6	4.23	other metabolic processes;transport	other membranes	transporter activity;other molecular function	Pf00006, Pf02874, Pf16886	80785898	A0A371KHU2; A0A371L6M3; A0A558GD37; A0A6C0UP52; hale:G3A49_01805; M0GF06; M0I1J4; P_01382
P_01383	V-type ATP synthase subunit F	atpF	0	15.943	54	3	8	3	1.67065e+07	3.42863e+07	1.32603e+07	2.14177e+07	202054			0	3.21	3.5	2	3	1	106	11.6	4.48	other metabolic processes;transport		transporter activity;other molecular function	Pf01990	8925189	A0A0K1IPI4; A0A2P4NUB8; A0A371KHI1; A0A371KSB4; A0A371L5Z1; A0A371L9T7; A0A371LJ40; A0A371LZ74; A0A371MAS0; A0A371MQU1; A0A371N228; A0A498EA04; A0A498ENY8; A0A558GD58; A0A6C0UST2; A0A830DV51; A0A842PLF7; D4GZU4; hale:G3A49_01800; hgi:ABY42_01420; hvo:HVO_0315; L5NVW3; L9UKC6; M0FGC0; M0FV19; M0FX22; M0GES7; M0GP53; M0HH64; M0I3Q8; M0IB63; M0JDB1; P_01383; Q48331
P_01384	V-type ATP synthase subunit C	atpC	0	6.966	5	1	1	1										2.48			1	348	38.8	4.5	other metabolic processes;transport	other membranes	transporter activity;other molecular function	Pf01992		A0A371KI07; A0A371KSA9; A0A498E5U1; A0A498END3; A0A842PLH4; P_01384
P_01385	V-type ATP synthase subunit E	atpE	0	32.872	37	6	22	6	1.33912e+08	1.3137e+08	7.43116e+07	1.13198e+08	583495			12.35	6.67	1.63	6	3	3	194	22	4.31	other metabolic processes;transport	other membranes	transporter activity;other molecular function	Pf01991	80785895	A0A371KHH0; A0A371KS90; A0A371L5Y5; A0A498EI99; A0A498F1X7; A0A842PLI3; M0GGW7; P_01385
P_01387	V-type ATP synthase subunit I		0	7.726	5	2	4	2		3097196		3097196	4225.37				2.19	0		2	1	733	79.4	4.41	transport	other membranes	transporter activity	Pf01496		A0A371KHG7; A0A371L5Z6; P_01387
P_01388	V-type ATP synthase subunit H	ahaH; atpH	0	35.302	44	4	17	4	120094314	130243401	73191924	107843213	980393			14.37	17.91	8.74	4	4	3	110	12.5	4.03			other molecular function	Pf16999	8925156	A0A371KI05; A0A371KSC2; A0A371L6A3; A0A384LPC6; A0A498EFX9; A0A498ERN7; A0A558GD41; A0A6C0UNA7; A0A842PLG3; D4GZT9; hale:G3A49_01775; hvo:HVO_0310; L5NY36; L9UKD1; M0FGC5; M0FVL4; M0FX15; M0GET3; M0I3R3; P_01388
P_01389	Demethylmenaquinone methyltransferase	menG	0	8.091	12	2	9	2	47443278	54299329	22542623	41428410	200137			1.81	5.97	0	2	2	1	207	23.7	4.97	other metabolic processes		other molecular function	Pf08241	8925582	A0A371KHQ3; A0A371KTQ8; A0A371L603; A0A384KFJ0; A0A498ECH2; A0A498EG09; A0A558GD19; A0A6C0UQT2; D4GZT8; hale:G3A49_01770; hvo:HVO_0309; L9UK52; M0I3J2; P_01389
P_01391	hypothetical protein		0	97.869	41	15	102	15	1.66667e+09	1765023966	7.74208e+08	1.40197e+09	3.02801e+06			52.69	59.69	33.37	15	15	12	463	49	4.88						A0A371KHR8; A0A371L614; A0A842PLE9; P_01391
P_01392	hypothetical protein		0	25.218	15	4	13	4	135804406	78916276	4.24373e+07	8.57193e+07	217562			11.98	8.02	9.67	4	2	3	394	42.3	4.23		other membranes				A0A371KHV5; P_01392
P_01394	Electron transfer flavoprotein subunit alpha		0	12.257	14	3	13	3	4.91108e+07	40088203	2.79801e+07	3.90597e+07	123217			1.68	6.22	4.15	2	3	2	317	33.5	4.18			other molecular function	Pf00766, Pf01012		A0A371KI16; A0A371L602; A0A842PLE7; P_01394
P_01406	replication factor A		0	24.787	30	7	21	7	9.99726e+07	75088758	4.32348e+07	7.27654e+07	233972			8.56	7	2.48	6	6	2	311	34.5	4.32						A0A371KHJ3; A0A371KS76; A0A371L615; A0A498EI79; A0A498F1V5; A0A842PLG5; L5NV60; M0GGY5; M0I5E4; P_01406
P_01407	hypothetical protein		0	26.175	51	7	17	7	81097967	74271996	4.11574e+07	6.55091e+07	334230			4.9	7.5	5.42	6	5	4	196	22	4.42			nucleic acid binding activity			A0A371KIP7; A0A371KS92; A0A371L623; A0A498ECZ5; A0A498EN12; L5NWH2; P_01407
P_01413	Putative zinc metalloprotease Rip3		0	29.134	18	7	29	7	169758388	200662034	81644822	1.50688e+08	386381			4.02	12	7.44	5	7	5	390	42.1	4.98	protein metabolism	plasma membrane;other membranes	other molecular function	Pf00571, Pf02163	80785868	A0A371KHI8; A0A371L7G7; A0A842PLJ6; L5NWH5; P_01413
P_01421	hypothetical protein		0	20.174	19	3	15	3	9.7828e+07	95053522	4.9004e+07	8.06285e+07	283903			10.27	13.11	10	3	2	2	284	31	3.97		other membranes			80787347	A0A371KDW4; A0A371KZ85; A0A498E4B2; A0A498EME4; A0A558GAB1; A0A842PQL0; A0A847TS12; L5NY25; M0GVT0; M0HYQ9; P_01421
P_01423	Copper-exporting P-type ATPase A		0.004	2.48	2	1	1	1			2808839	2808839	3266.09					0			1	860	89.9	4.41	transport	other membranes	transporter activity;other molecular function	Pf00122, Pf00403, Pf00702		A0A371KZ59; P_01423
P_01425	Copper-transporting P-type ATPase		0	7.768	34	2	8	2	1.39842e+07	1.55288e+07	8.2347e+06	1.25826e+07	193578			0	3.9	0	2	2	1	65	6.6	3.97			other molecular function	Pf00403	80787351	A0A371KDY2; A0A371KZ55; A0A498E991; A0A498EH14; A0A558GAA9; A0A6C0UW62; A0A842PQ98; hale:G3A49_11800; L5NHR1; M0FCP0; M0G868; M0GB58; M0GRW9; M0HYU0; P_01425
P_01441	putative D,D-dipeptide-binding periplasmic protein DdpA precursor		0	139.428	39	15	158	15	2.65786e+09	2687783614	1.03554e+09	2.12706e+09	3.7848e+06			110.72	124.72	65.62	15	15	14	562	62	4.31	transport	plasma membrane;other membranes;other cell component		Pf00496		A0A371KDL2; A0A371KZW2; A0A498E7F1; A0A498EH11; P_01441
P_01453	Catalase-peroxidase 2 precursor	katG	0	5.488	3	1	1	1	22400856	27593302	9370533	1.97882e+07	27560.2			0			1			718	80.1	4.3	other metabolic processes;stress response;other biological processes		other molecular function	Pf00141		A0A371KZ53; P_01453
P_01466	Ferredoxin-1		0	8.352	8	1	6	1	6558646	5240285	8.86586e+06	6.88826e+06	35690.5				1.74	2.33		1	1	193	20.3	3.98			other molecular function	Pf00111	80787391	A0A371KNN8; A0A371KZ45; A0A498E274; A0A498ESZ5; A0A558G9N4; A0A6C0UUF3; A0A842PQG6; hale:G3A49_12005; P_01466
P_01470	30S ribosomal protein S6e	rps6e	0	19.781	38	4	21	4	8.14115e+07	1.05911e+08	44354221	7.72257e+07	580644			0	5.08	3.48	4	4	4	133	13.9	4.32	protein metabolism;other metabolic processes	translational apparatus;other cell component	other molecular function	Pf01092	8924360	A0A371KNE8; A0A371KZ22; A0A384KKT0; A0A498EAA3; A0A498ELV4; A0A558G9M9; A0A6C0UTJ1; D4GST5; hale:G3A49_12030; hvo:HVO_1827; L5NZK3; L9VFI2; M0GTL4; M0HYY4; P_01470
P_01474	Putative universal stress protein		0	4.492	21	2	2	2	10432214	11938562	367553	7.57944e+06	49538.8				0	0		1	1	153	16.5	4.6						P_01474
P_01475	Universal stress protein family protein		0	10.576	20	2	10	2	43728822	38679754	20702429	34370335	227618			5.62	3.7	1.61	2	2	2	151	15.8	4.31				Pf00582	8926674	A0A371KNE4; A0A371KZT5; A0A384KDW3; A0A498E376; A0A498EF44; A0A558G9M0; A0A6C0UUG2; A0A842PQE3; D4GST0; hale:G3A49_12055; hvo:HVO_1822; L9VFH7; M0FC30; M0GCA7; M0GD46; M0GTK9; M0HYZ0; P_01475
P_01489	hypothetical protein		0	78.962	38	13	71	13	649057780	6.15771e+08	3.206e+08	5.28476e+08	1.11024e+06			36.51	30.22	28.78	13	12	11	476	51.8	4.23						A0A371KPK7; A0A498EFU9; A0A498F0M7; P_01489
P_01490	hypothetical protein		0.003	2.985	10	1	1	1	5386501		1.20092e+06	3.29371e+06	22715.3			0			1			145	15.4	4.02						A0A371KZ03; A0A842PQB9; P_01490
P_01495	hypothetical protein		0	11.402	25	3	4	3	24483013	4916364	2438186	10612521	27854.4			0	2.25	0	2	1	1	381	40.2	4.15			other molecular function	Pf13582		A0A371KZR5; P_01495
P_01497	oxidoreductase		0.003	2.88	4	1	1	1								0			1			410	45.4	4.77			other molecular function	Pf01494		A0A371KNC0; A0A498E358; A0A498ESW5; A0A842PQT4; P_01497
P_01500	hypothetical protein		0.004	2.357	8	1	2	1	7288288	7.64279e+06	4789939	6.57367e+06	51761.2			0		0	1		1	127	13.7	4.91		other membranes		Pf09851		A0A371KNL7; A0A371KZD4; A0A498E4T3; A0A498EM18; A0A558GEH9; A0A847TWH4; L5P0G9; M0GRL1; M0I0L9; P_01500
P_01521	EamA-like transporter family protein		0	19.94	7	2	7	2	23063570	1.75852e+07	1.0837e+07	1.71619e+07	57016.3			6.35	0	2	1	2	2	301	30.6	7.18		other membranes		Pf00892	80787448	A0A371KNJ4; A0A371KZP1; A0A498EA05; A0A498EF09; A0A558GF71; A0A842PQQ1; A0A847TRZ0; M0GSH6; M0HXE2; P_01521
P_01524	30S ribosomal protein S19e	rps19e	0	70.59	75	9	31	9	1.28805e+08	248021706	5.21118e+07	1.4298e+08	946885			10.76	28.79	8.1	7	8	5	151	16.7	4.84	protein metabolism;other metabolic processes	translational apparatus;other cell component	other molecular function	Pf01090	8925596	A0A371KNI0; A0A371KYX2; A0A384KFC5; A0A498E241; A0A498ELZ8; A0A558GF59; A0A6C0UTM9; A0A830EEK7; A0A842PQW1; D4GSW1; hale:G3A49_12295; hvo:HVO_1858; L5P040; L9VCM5; M0FDB2; M0GAS6; M0GB73; M0GUF7; M0HUT0; M0JHR3; P_01524
P_01527	Peptidase family M50		0	12.638	8	3	13	3	67295340	62480065	3.24581e+07	5.40778e+07	142686			2.12	0	2.04	2	3	2	379	40.8	5.59	protein metabolism	other membranes	other molecular function	Pf02163	80787454	A0A371KPH4; A0A371KZ25; A0A498EFS0; A0A498EHQ4; A0A558GF72; A0A6C0V0V0; A0A842PQI7; hale:G3A49_12310; L5NRU3; M0HXD4; P_01527
P_01531	Uridylate kinase	pyrH	0	4.463	5	1	1	1	3396388	5.03908e+06	875947	3.10381e+06	13096.2				2.07			1		237	24.6	4.42	other metabolic processes	other cell component	kinase activity;other molecular function	Pf00696	8924521	A0A371KN98; A0A371KYX6; A0A384LH02; A0A498EJG8; A0A498ENX3; A0A558GF61; A0A6C0UTR7; A0A842PQR1; D4GSW9; hale:G3A49_12330; hvo:HVO_1866; L5NRH3; L9VC28; M0FBL2; M0G8Q4; M0G976; M0GSG7; M0HXF3; P_01531
P_01533	hypothetical protein		0	24.509	40	6	18	6	151242113	1.39096e+08	8.86849e+07	1.26341e+08	705816			3.48	5.17	1.77	6	5	3	179	20	5.25					80787460	A0A371KNH6; A0A371KYX7; A0A498E677; A0A498EST1; A0A842PQW7; M0FDB9; M0GAT6; M0GB83; P_01533
P_01535	serine endoprotease		0	48.483	14	9	69	9	565206076	591227563	301639199	4.86024e+08	818223			36.55	29.01	33.55	8	8	9	594	61.9	4.84	protein metabolism	other membranes	other molecular function	Pf02163, Pf13180, Pf17820	80787462	A0A371KNH2; A0A371KYW4; A0A498E231; A0A498ELY7; A0A558GF89; A0A842PQW6; A0A847TVS9; M0HV56; P_01535
P_01536	hypothetical protein		0	11.577	7	3	7	3	37419494	13894739	7.2343e+06	1.95162e+07	38493.4			4.42	0	0	3	1	2	507	56.6	4.63						P_01536
P_01544	NH(3)-dependent NAD(+) synthetase	nadE	0.002	4.074	9	2	4	2	41864895	2.6935e+07	1.92308e+07	2.93436e+07	106317			0	0	0	1	1	2	276	29.6	4.35	other metabolic processes	other cell component	other molecular function	Pf02540		A0A371KN86; A0A371KYW5; A0A498E9Y3; A0A498EJF7; P_01544
P_01556	PBP superfamily domain protein		0	130.928	35	10	238	10	8828198091	9.23099e+09	4.24721e+09	7435466545	2.17411e+07			209.89	215.17	186.28	8	8	9	342	35.9	4.3				Pf12849		A0A371KN83; A0A371KYU4; A0A498E9P4; A0A498EEG7; A0A6C0UWH8; A0A842PQY8; hale:G3A49_12455; P_01556
P_01563	hypothetical protein		0.004	2.633	18	1	5	1	3.47964e+07	19449950	16798788	2.36817e+07	257410			0	0	0	1	1	1	92	10.2	4.77				Pf19124		A0A371KYV9; P_01563
P_01565	30S ribosomal protein S24e	rps24e	0	36.241	47	5	33	5	3.86104e+08	475560969	2.09992e+08	3.57219e+08	3.53682e+06			8.17	17.92	3.97	4	5	3	101	11.6	4.68	protein metabolism;other metabolic processes	translational apparatus;other cell component	other molecular function	Pf01282	8926386	A0A2P4NQC5; A0A371KNE9; A0A371KYU5; A0A384L8H5; A0A498E7H2; A0A498ELW7; A0A558GF31; A0A6C0UYM5; A0A842PQY9; D4GTC9; hale:G3A49_12485; hvo:HVO_1896; L9VCL3; M0GUC0; M0HUX1; P_01565
P_01570	Selenocysteine-specific elongation factor		0	12.72	19	4	9	4	3.14488e+07	43931888	1.62297e+07	3.05368e+07	74298.8			0	0	0	2	3	3	411	43.9	4.36						P_01570
P_01571	hypothetical protein		0	64.112	32	7	241	7	15943840664	1.71601e+10	8.6454e+09	1.39164e+10	5.1734e+07			262.47	245.02	196.73	7	6	6	269	28.6	4.28					8925849	D4GTD5; hvo:HVO_1902; P_01571
P_01575	ATP-dependent zinc metalloprotease FtsH 4		0	7.286	7	3	6	3	8.74793e+06	9863404	6.04569e+06	8.21901e+06	17413.2			1.68	0	2.61	3	2	1	472	53.2	4.61	other biological processes		other molecular function	Pf00004, Pf17862		A0A371KYT3; L5NMV2; P_01575
P_01580	3-ketoacyl-CoA thiolase		0	11.907	11	2	5	2	9.80792e+06	1.40258e+07	4.87341e+06	9.56904e+06	25382.1			0	0	3.61	2	1	1	377	40	4.4			other molecular function	Pf00108, Pf02803		A0A558GF07; A0A847TQY0; P_01580
P_01582	K(+)/H(+) antiporter NhaP2		0	5.095	4	2	3	2	15994729	16917079	1.23472e+07	1.50863e+07	23758			0	0	0	1	1	1	635	66.2	4.63	transport	plasma membrane;other membranes	transporter activity	Pf00999, Pf02080, Pf02254	80787507	A0A371KN59; A0A371KZI2; A0A498E9V1; A0A498EJD2; A0A558GF19; A0A842PR56; A0A847TSJ9; L5NLJ7; M0GW76; M0HXJ8; P_01582
P_01586	Sodium-dependent dicarboxylate transporter SdcS		0.003	3.088	2	1	3	1	8455085	7.0947e+06	3.6913e+06	6.41369e+06	12286.8			0	0	0	1	1	1	522	54.9	4.74	transport	other membranes	transporter activity	Pf00939	44084261	A0A371KZ51; A0A558GF04; A0A6C0UUR7; hale:G3A49_12590; M0HXL2; P_01586
P_01587	Serine--tRNA ligase	serS	0	4.544	7	2	3	2	9896774	6.02726e+06	4.69188e+06	6.87197e+06	14939.1			1.63		0	2		1	460	52	4.46	protein metabolism;RNA metabolism OR transcription;other metabolic processes	other cell component	other molecular function	Pf00587, Pf02403	80787512	A0A371KNK1; A0A371KYS3; A0A498E371; A0A498F0E9; A0A842PQW5; L5NN24; P_01587
P_01592	26 kDa periplasmic immunogenic protein precursor		0	59.186	37	8	77	8	6.57518e+08	847486588	4.18053e+08	6.41019e+08	2.56408e+06			36.02	68.42	43.09	8	8	8	250	25.2	4.36				Pf04402		A0A371KN49; A0A371KZH3; A0A498E9U1; A0A498EJC4; M0GW69; M0HXK9; P_01592
P_01609	hypothetical protein		0	43.702	28	10	38	10	357877590	2.89558e+08	1.58405e+08	2.68613e+08	655155			13.97	17.79	11.77	8	7	8	410	42.4	4.18						P_01609
P_01610	hypothetical protein		0	14.231	15	5	29	5	176326797	1.73693e+08	1.15728e+08	1.55249e+08	433657			9.09	6.52	4.67	5	4	4	358	36.3	4.49						P_01610
P_01611	translation initiation factor Sui1	tif1a; yciH	0	5.692	31	2	7	2	2.71201e+07	2.29222e+07	1.14426e+07	2.0495e+07	211288			1.83	0	0	2	2	1	97	10.8	4.53	protein metabolism;other metabolic processes		nucleic acid binding activity	Pf01253	8926685	A0A0D6JLU9; A0A371KN28; A0A371KYQ2; A0A384KRZ2; A0A498E9J6; A0A498EEB4; A0A558GE80; A0A6C0UWM8; A0A842PR88; D4GTH5; hale:G3A49_12725; hvo:HVO_1946; L9VEP7; M0FB01; M0G986; M0GCJ5; M0GU39; M0HZA5; M0JKA8; P_01611
P_01619	2,3-dimethylmalate dehydratase large subunit		0	101.671	36	17	84	17	561545272	584998509	2.99512e+08	4.82019e+08	737032			33.55	43.17	24.35	12	15	12	654	70.4	4.42			other molecular function	Pf00330, Pf00694		A0A371KNH3; A0A371KYN4; A0A498E341; A0A498ELG4; P_01619
P_01628	PRC-barrel domain protein		0	26.557	59	4	29	4	1.66501e+08	1.683e+08	8.53838e+07	1.40061e+08	1.72915e+06			11.34	13.13	14.39	4	4	4	81	9	5.08				Pf05239	8924625	A0A371KN20; A0A371KYM8; A0A384LG51; A0A498E1W4; A0A498ELQ9; A0A558GE89; A0A6C0V137; A0A842PQN6; D4GTJ3; hale:G3A49_12805; hvo:HVO_1964; L5NLS3; L9VCE8; M0F9B3; M0G7F9; M0G8K4; M0GS82; M0HVL2; P_01628
P_01630	CAAX amino terminal protease self- immunity		0	4.991	6	2	14	2	60156046	59036360	26124307	4.84389e+07	197710			0	0	0	2	2	2	245	25.5	5.45	protein metabolism;other metabolic processes	other membranes	other molecular function	Pf02517	79192172	A0A371KYM4; M0HT72; P_01630
P_01632	hypothetical protein		0	6.529	10	1	3	1	27967626	25750266	11804078	2.18407e+07	123394			2.62	2.53	2.7	1	1	1	177	18.7	9.41		other membranes			8925637	A0A371KP82; A0A371KYM1; A0A384L4P9; A0A498E9W9; A0A498EE95; A0A6C0UU10; A0A842PRA6; A0A8T5CPQ0; D4GTJ7; hale:G3A49_12825; hvo:HVO_1968; L5NN26; L9VEE7; M0HVU7; P_01632
P_01639	preprotein translocase subunit SecF	secF	0	32.54	16	3	24	3	122329408	143041706	58496750	1.07956e+08	376153			17.91	18.95	16.17	2	3	3	287	30.3	4.55	transport;other biological processes	plasma membrane;other membranes		Pf02355, Pf07549	80787566	A0A371KN85; A0A371KYZ2; A0A498E7B5; A0A498F096; A0A558GE98; A0A6C0UYU4; A0A842PR74; hale:G3A49_12860; L5NWD8; M0F928; M0G7A3; M0GW31; M0HXG1; P_01639
P_01640	preprotein translocase subunit SecD	secD	0	94.319	32	11	61	11	3.7848e+08	3.76355e+08	2.15061e+08	3.23299e+08	616982			30.53	51.49	41.62	9	9	10	524	55	4.51	transport;other biological processes	plasma membrane;other membranes		Pf02355	80787567	A0A371KNF5; A0A371KYL3; A0A498E323; A0A498ELE5; A0A558GE77; A0A6C0UUX1; A0A842PR79; hale:G3A49_12865; L5NXI3; M0GU13; M0HT82; P_01640
P_01645	hypothetical protein		0	28.678	21	4	589	4	22656571114	2.11947e+10	1.26003e+10	1.88172e+10	9.31544e+07			670.83	383.71	254.33	4	4	4	202	20.9	3.97						A0A371KN02; A0A498E9P9; A0A498EEQ5; P_01645
P_01652	Protease 4		0	65.552	54	11	63	11	7.05992e+08	724284670	3.77716e+08	6.02664e+08	2.0156e+06		127	26.97	23.25	19.54	10	10	10	299	31.3	4.45	protein metabolism		other molecular function	Pf01343	80787579	A0A371KP63; A0A371KYK2; A0A498E9V3; A0A498EE78; A0A558G7J0; A0A6C0UU32; A0A842PRC8; hale:G3A49_12925; L5NVF5; M0FM61; M0G7B1; M0G7R0; M0GS37; P_01652
P_01653	hypothetical protein		0	45.146	15	4	31	4	378608303	471663186	1.96802e+08	3.49024e+08	1.00007e+06			21.83	35.25	18.38	3	4	4	349	35.3	4.16				Pf14258		A0A371KYK8; P_01653
P_01656	Periplasmic binding protein		0	37.455	29	6	14	6	4.14611e+07	3.86516e+07	1.75425e+07	3.25517e+07	78817.7			9.6	1.84	2.42	5	3	3	413	45.3	4.23				Pf01497		A0A371KZB9; A0A842PR76; P_01656
P_01667	Bacterial regulatory protein, arsR family		0	15.804	44	3	15	3	6.08177e+07	49409326	2.53546e+07	4.51939e+07	496636			6.32	6.09	3.74	3	3	2	91	10.5	5.03	other biological processes		nucleic acid binding activity;other molecular function	Pf01022	8926241	A0A0D6JMG3; A0A0K1IU76; A0A2P4NQN3; A0A371KMY0; A0A371KZA4; A0A371LFI1; A0A371LQR6; A0A371LXJ7; A0A371M9L5; A0A371MUR9; A0A384KH67; A0A498E5X5; A0A498ESG5; A0A558G126; A0A6C0UV09; A0A830EC83; A0A842PQP5; D4GTN0; hale:G3A49_13010; hgi:ABY42_09785; hvo:HVO_2002; L9VBX5; M0FR35; M0FYT6; M0G7I8; M0G7X1; M0GS49; M0H8M7; M0HTL4; M0HX07; P_01667
P_01670	PAS fold protein		0	23.288	6	3	28	3	209826850	217652252	107624191	1.78368e+08	262692			8.37	15.52	9.32	2	3	3	679	69.9	4.03		non-structural extracellular;plasma membrane;other membranes;other cell component		Pf18204		A0A371KMY4; A0A498E789; A0A498F064; P_01670
P_01675	hypothetical protein		0.003	3.43	12	1	2	1	1.1371e+06	7881081	5.51018e+06	4.84279e+06	47478.3				0	0		1	1	102	11.4	4.92					8924594	A0A371KMX5; A0A371KYI5; A0A384KX39; A0A498EJ37; A0A498ENJ9; A0A558FT02; A0A6C0UTZ6; A0A842PR32; D4GTN8; hale:G3A49_13050; hvo:HVO_2010; L5NYS0; L9VBW7; M0FP44; M0G5Q7; M0GBK2; M0GT40; M0HXJ4; P_01675
P_01676	hypothetical protein		0.004	2.51	7	1	2	1	8.18178e+06	6.18014e+06	2.06534e+06	5.47575e+06	42447.7			0	0		1	1		129	14.8	4.56					8924008	A0A371KNE6; A0A371KYI7; A0A384KKV6; A0A498E9M3; A0A498EEM9; A0A6C0UU14; A0A842PRA2; A0A8T5D122; D4GTN9; hale:G3A49_13055; hvo:HVO_2011; L5NY18; L9VBI2; M0GT83; M0HTB5; P_01676
P_01678	cell division protein FtsZ		0	122.216	65	16	86	16	551315589	6.68014e+08	3.11946e+08	5.10425e+08	1.2955e+06			54.45	82.07	39.22	11	12	16	394	41.5	4.59						P_01678
P_01680	hypothetical protein		0	30.324	21	5	18	5	107173384	118899958	56381457	9.41516e+07	272903			8.38	10.16	6.01	4	5	3	345	37.7	4.25						D4GU28; hvo:HVO_2015; P_01680
P_01681	hypothetical protein		0	19.154	27	4	9	4	1.58834e+10	16970106604	8.81613e+09	1.38899e+10	4.64545e+07			2.51	2.08	3.4	3	3	2	299	31.2	4.7		other membranes			44084359	A0A371KYI4; A0A558G7H1; A0A6C0UYY3; hale:G3A49_13080; M0FR49; M0G7J9; M0G7Y5; P_01681
P_01694	HTH-type transcriptional regulator LrpC		0.003	2.979	6	1	2	1	3.2071e+07	2.71337e+07	1.19938e+07	2.37328e+07	155116			0	0		1	1		153	16.9	4.21			nucleic acid binding activity	Pf01037, Pf13412	8924023	A0A371KMU8; A0A371KYN6; A0A384LKW2; A0A498EE39; A0A498EF15; A0A6C0UWV1; A0A842PR54; A0A8T5CPK3; D4GU43; hale:G3A49_13150; hvo:HVO_2029; L5NY13; L9VBJ7; M0FAB2; M0G7E8; M0G9X0; M0GT21; M0HXL3; P_01694
P_01695	Membrane lipoprotein TmpC precursor		0	80.51	33	5	112	5	1.22199e+10	1.21874e+10	4.274e+09	9.56045e+09	2.37232e+07			117.64	160.82	98.83	5	5	5	403	42.3	4.01		plasma membrane;other membranes		Pf02608		A0A371KP25; A0A371KYG6; A0A498E9R7; A0A498EE44; A0A558G7N3; A0A6C0UU24; A0A842PRB8; hale:G3A49_13155; L5NXL4; M0FCC6; M0G611; M0G9L1; M0HTD1; P_01695
P_01696	Xylose import ATP-binding protein XylG		0	19.592	14	5	9	5	79699704	8.67613e+07	3.34682e+07	66643076	127669			0	3.88	0	3	4	1	522	56.7	4.61		plasma membrane;other membranes	other molecular function	Pf00005		A0A371KYG4; P_01696
P_01701	hypothetical protein		0	5.143	9	1	5	1	25444826	22250042	14157406	2.06174e+07	176217			2.67	4.37	3.45	1	1	1	117	12.4	5.36						P_01701
P_01706	UDP-glucose 4-epimerase		0	7.234	8	2	5	2	16902272	17240820	6880642	13674578	44688.2			1.78	2.22	0	2	1	1	306	34	4.45				Pf01370		A0A371KMU3; A0A498EE28; A0A498EF06; M0HVW2; P_01706
P_01759	hypothetical protein		0	11.263	14	1	46	1	1710210952	893828565	4.40291e+08	1.01478e+09	6.99846e+06			56.81	36.29	29.52	1	1	1	145	14.9	3.61		other membranes		Pf07790		A0A371KB35; P_01759
P_01761	hypothetical protein		0	40.367	40	7	43	7	4.09544e+08	348111728	1.9103e+08	3.16229e+08	1.92822e+06			20.96	11.85	16.21	7	6	7	164	18	5.01						P_01761
P_01765	cell division protein FtsZ	cetZ	0	95.494	55	14	81	14	7.66931e+08	5.17986e+08	2.27858e+08	5.04258e+08	1.36286e+06			40.49	44.46	39.22	12	12	13	370	38.8	4.53	other biological processes	other cell component	other molecular function	Pf00091, Pf21011		A0A371KBB1; A0A558G1A0; A0A847TRH0; L5NZA1; M0HTV1; P_01765
P_01766	MMPL family protein		0	57.148	25	11	35	11	1.62257e+08	197887849	7.02671e+07	1.43471e+08	171002			14.6	11.82	19.47	7	9	7	839	89.4	4.44		other membranes		Pf03176	80787720	A0A371KB26; A0A371KYB5; A0A6C0V1L6; A0A842PRL9; hale:G3A49_13885; L5P0C8; M0GUV8; P_01766
P_01767	NPCBM-associated, NEW3 domain of alpha-galactosidase		0	85.479	30	12	105	12	1.45726e+09	1.37433e+09	696159315	1.17592e+09	2.25272e+06		117	81.21	90.61	58.67	12	11	12	522	55.8	4.42						P_01767
P_01768	hypothetical protein		0	73.361	32	12	85	12	709700764	6.50143e+08	3.72076e+08	5.77307e+08	1.09963e+06			51.35	35.51	35.25	9	10	11	525	55.5	4.58						P_01768
P_01769	hypothetical protein	csg	0	76.1	18	8	1791	8	3.98656e+11	396470919562	2.00141e+11	3.31756e+11	4.0458e+08			1627.23	1363.66	953.2	8	7	8	820	84.4	3.66	cell organization and biogenesis	non-structural extracellular;plasma membrane;other membranes;other cell component		Pf18204		A0A371KBD8; A0A842PRR9; P_01769
P_01771	hypothetical protein		0	46.8	22	8	43	8	2.02174e+08	1.90103e+08	7.94845e+07	1.57254e+08	299531			26.01	25.2	11.33	8	6	4	525	56.4	5.24						A0A371KBF6; A0A371KNT7; A0A371KY96; A0A498E9K8; A0A498EDX0; A0A842PR60; M0HW71; P_01771
P_01772	hypothetical protein		0	34.946	29	10	29	10	3.63192e+08	377324253	214395952	3.18304e+08	803798			4.8	4.84	6.67	6	6	8	396	42.4	5.31						P_01772
P_01774	Putative membrane protein YdgH		0	15.179	8	5	13	5	9.52033e+07	117524852	7.26847e+07	9.51376e+07	126513			3.58	5.08	4.21	4	4	3	752	80.6	5.03		other membranes		Pf03176		A0A371KBI0; P_01774
P_01775	hypothetical protein		0	68.626	29	9	66	9	896304270	864061588	4.03722e+08	7.21363e+08	1.33586e+06			54.89	49.27	38.37	7	8	8	540	56.8	4.31						P_01775
P_01776	hypothetical protein		0	250.518	46	33	220	33	2590737578	2.7216e+09	1.49183e+09	2.26806e+09	2.17664e+06		119	147.9	124.83	150	29	29	27	1042	109.7	5.41						P_01776
P_01777	hypothetical protein		0	29.113	21	5	36	5	305079914	310619887	1.20288e+08	2.45329e+08	619519			17.25	20.52	12.25	5	5	4	396	40.9	4.44						P_01777
P_01789	4-aminobutyrate aminotransferase PuuE		0.003	3.057	4	1	1	1	4971690	3.91129e+06	1.91827e+06	3.60042e+06	8164.21			0			1			441	47.9	4.7			other molecular function	Pf00202		A0A371KBE7; P_01789
P_01792	Periplasmic binding protein		0	9.905	7	1	3	1	42438376		17050990	29744683	71673.9			4.5		4.87	1		1	415	46	4.07				Pf01497		A0A371KBG3; A0A371KY93; A0A842PRP1; P_01792
P_01809	hypothetical protein		0.009	1.855	2	1	7	1	76195200	90203600	52437416	7.29454e+07	177052			0	1.94	2.14	1	1	1	412	42.8	4.58	other metabolic processes		kinase activity;other molecular function	Pf07005, Pf17042		A0A371KB75; P_01809
P_01810	Bacterial extracellular solute-binding protein		0	139.736	42	20	166	20	1.59313e+09	1.78929e+09	9.51459e+08	1.44463e+09	3.07367e+06			81.27	101.23	84.15	18	19	18	470	52.1	4.73						P_01810
P_01823	Oligopeptide-binding protein AppA precursor		0	317.438	40	30	348	30	5.7727e+09	7.41781e+09	3.29866e+09	5.49639e+09	9.42777e+06			255.6	307.53	214.61	29	30	29	583	64	4.4				Pf00496		A0A371KBH9; M0F9G2; M0G825; M0G9M2; P_01823
P_01849	Plastocyanin precursor		0	37.327	23	4	27	4	203673326	1.33513e+08	7.31692e+07	1.36785e+08	372711			14.56	10.88	8.05	4	4	4	367	37.3	4.4			other molecular function	Pf00127		A0A371KBA7; P_01849
P_01852	Copper-containing nitrite reductase precursor		0	245.261	62	19	322	19	5.76903e+09	5696104915	3.10516e+09	4.85677e+09	1.2615e+07			176.92	149.38	139.6	19	19	19	385	42.1	5.82			other molecular function	Pf07731, Pf07732	8925228	A0A371KBB5; A0A371KMX4; A0A371KY88; A0A384LD04; A0A498EN55; A0A498ES02; A0A558GBA0; A0A6C0UVJ7; A0A842PR83; D4GV86; hale:G3A49_14210; hvo:HVO_2153; L5NTA7; L9V922; M0GWJ7; M0HTU5; P_01852
P_01855	Putative universal stress protein		0	17.249	20	5	18	5	1.0195e+08	6.87366e+07	3.88459e+07	6.98441e+07	232040			2.07	2.77	4.85	5	3	3	301	31.7	4.7				Pf00582		A0A371KBB3; A0A371KMN1; A0A498E2B8; A0A498EZR3; P_01855
P_01860	hypothetical protein		0	274.218	18	27	404	27	1.44669e+10	1.81839e+10	5.5772e+09	1.27426e+10	5.64084e+06			325.35	364.2	265.4	25	27	24	2259	232.8	3.9						P_01860
P_01861	hypothetical protein		0	41.003	25	5	51	5	1.697e+09	1.62137e+09	8.69164e+08	1.39585e+09	3.90993e+06			34.06	50.35	25.45	4	5	4	357	36.7	3.88						P_01861
P_01863	Lipoprotein-releasing system ATP-binding protein LolD		0	24.706	32	5	15	5	3.51684e+07	3.43183e+07	2.56577e+07	3.17148e+07	127369			4.07	6.82	3.6	5	3	3	249	26.7	6.9		plasma membrane;other membranes	other molecular function	Pf00005	8924542	A0A371KBR2; A0A371KME1; A0A371KY17; A0A384KET8; A0A498E968; A0A498ELN1; A0A558GBL3; A0A6C0UVK3; A0A842PRW3; D4GV96; hale:G3A49_14265; hvo:HVO_2163; L9V9U7; M0GWI7; M0HTV5; P_01863
P_01864	FtsX-like permease family protein		0.004	2.148	2	1	1	1	5323890	5758478	2303001	4.46179e+06	10855.9				0			1		411	42.1	4.77		plasma membrane;other membranes		Pf02687	80787797	A0A371KBI2; A0A371KMQ4; A0A371KY19; A0A498E5G2; A0A498EL44; A0A558GBL0; A0A842PRW6; A0A847TWQ0; L5NKB6; M0GUH8; P_01864
P_01865	FtsX-like permease family protein		0	7.041	10	2	5	2	9395959	9832367	5507417	8.24525e+06	19219.7			1.92	1.64	0	2	1	1	429	44.4	5.27		plasma membrane;other membranes		Pf02687, Pf12704		A0A371KBC1; A0A371KY22; P_01865
P_01873	hypothetical protein		0	5.185	9	2	2	2	1.46566e+07	1.04647e+07	1.47627e+06	8.86586e+06	26544.5			0			2			334	36.6	4.92		other membranes		Pf07760	79191912	A0A371KBS0; A0A371KY04; A0A558GBJ5; A0A842PRX1; A0A847TT85; M0HTW4; P_01873
P_01891	Formyltetrahydrofolate deformylase		0.008	2.027	6	1	2	1	1.76856e+06	975151	4330453	2.35806e+06	7211.18			0		0	1		1	327	36.2	4.63	other metabolic processes		other molecular function	Pf00551, Pf13740	80787823	A0A371KBE5; A0A371KYC4; A0A6C0UUQ0; A0A842PR82; hale:G3A49_14400; L5NEP2; M0GXT4; P_01891
P_01902	hypothetical protein		0	60.866	28	4	56	4	9.56396e+08	894604499	4.48221e+08	766406952	2.90306e+06			40.94	64.78	44.17	3	4	4	264	28.4	4.2						P_01902
P_01903	cell division protein FtsZ	cetZ; cetZ1	0	254.929	56	25	356	23	11357905583	1.15799e+10	6.65123e+09	9.863e+09	2.49696e+07			250.22	246.01	232.27	25	24	25	395	42	4.68	other biological processes	cytoskeleton;other cell component	other molecular function	Pf00091, Pf21011		A0A8T5C072; D4GVD7; hvo:HVO_2204; L5NEP3; M0GVX8; M0HTZ2; P_01903
P_01920	Peptidyl-prolyl cis-trans isomerase B		0	36.797	40	3	20	3	138009678	61183998	5.37574e+07	8.4317e+07	490215			7.6	4.81	5.53	3	2	3	172	18.7	4.4			other molecular function	Pf00160	80787852	A0A371KBT2; A0A371KMA0; A0A371KYN1; A0A498E187; A0A498EKQ8; A0A558GEP9; A0A6C0UZK5; A0A842PRI6; hale:G3A49_14540; M0GTU4; M0HUD1; P_01920
P_01924	Anthranilate phosphoribosyltransferase		0	23.37	21	5	9	5	4.4097e+07	22076749	1.14088e+07	2.58608e+07	71835.7			0	2.32	6.53	4	2	3	360	39.5	4.39	other metabolic processes		other molecular function	Pf00591, Pf02885		A0A371KBI1; A0A371KY91; P_01924
P_01925	hypothetical protein		0	10.869	14	3	5	3	9461677	12444883	5.58936e+06	9.16531e+06	26413			2.54	2.09	1.64	3	1	1	347	39	4.69			other molecular function	Pf17805		A0A371KBT0; A0A371KXX6; P_01925
P_01937	Putative universal stress protein		0	27.519	65	7	26	7	90807317	6.25865e+07	3.68263e+07	6.34067e+07	446526			10.75	6.03	5.74	7	6	5	142	15.4	4.23				Pf00582		A0A371KBI3; A0A371KY06; A0A842PS33; P_01937
P_01940	translation initiation factor IF-2 subunit beta		0	8.904	17	3	8	3	2.34787e+07	3.54662e+07	1.22026e+07	2.37158e+07	117405			0	0	2.54	3	3	1	202	22.1	5.11	protein metabolism;other metabolic processes		nucleic acid binding activity	Pf01873, Pf01938	80787871	A0A371KBJ4; A0A371KME4; A0A371KXW1; A0A371LEP7; A0A371LP60; A0A371MA07; A0A371MJC6; A0A498E218; A0A498EZJ7; A0A558GEJ8; A0A6C0UVT6; A0A830E2E3; A0A842PRK3; hale:G3A49_14640; L5P0L4; M0FAY9; M0G5K7; M0G6V4; M0G856; M0GTS7; M0HUE6; M0HZT9; M0JC70; P_01940
P_01949	hypothetical protein		0	4.38	2	1	3	1	13190565	1.03905e+07	7.3342e+06	1.03051e+07	28310.7			0	0	0	1	1	1	364	39.5	4.94						A0A371KBZ7; A0A371KXU0; A0A842PS95; P_01949
P_01955	translation initiation factor IF-5A	eif5a; tef5A	0	14.197	25	3	16	3	176420648	161104768	71670696	136398704	1.09999e+06			11.32	2.87	4.32	2	3	3	124	14.2	5.22	protein metabolism;other metabolic processes;other biological processes	other cell component	translation activity;nucleic acid binding activity	Pf21485	80787886	A0A0K1IUU4; A0A2P4NRC3; A0A371KBK6; A0A371KML4; A0A371KZF2; A0A371LEP1; A0A371LP63; A0A371LVY9; A0A371MBL1; A0A371MKM4; A0A371MXR9; A0A498ELD1; A0A498EMV6; A0A558GEJ7; A0A6C0UZN6; A0A830E2C3; A0A842PS02; hale:G3A49_14715; hgi:ABY42_11445; L5P0K1; M0F6Z4; M0G3W8; M0G4V1; M0G6C8; M0GVT6; M0H6V1; M0HTD2; M0I3X3; M0JF03; P_01955
P_01968	hypothetical protein		0.003	3.174	7	1	2	1	6.36268e+06	8781328	320916	5.15497e+06	14603.3			0	0		1	1		353	39.5	4.64			other molecular function	Pf17805		A0A371KBX1; A0A371KMA4; A0A371KXU2; A0A498E1Y4; A0A498EKK2; P_01968
P_01971	Serpin (serine protease inhibitor)		0	161.044	46	20	232	20	3.10578e+09	3119384030	1.49452e+09	2.57323e+09	5.68042e+06			142.07	159.04	121.96	18	18	19	453	48.7	4.28		non-structural extracellular	enzyme regulator activity	Pf00079		A0A371KBT4; A0A371KXS3; P_01971
P_01973	Ditrans,polycis-undecaprenyl-diphosphate synthase ((2E,6E)-farnesyl-diphosphate specific)		0.003	3.139	6	1	4	1	12200471	10616015	5011960	9.27615e+06	45921.5			0	0	0	1	1	1	202	23.2	4.56			other molecular function	Pf01255		A0A371KBY1; A0A371KYI3; P_01973
P_01977	Inosose dehydratase		0	125.113	80	15	94	15	701580842	7.4136e+08	3.60712e+08	6.01217e+08	2.41453e+06			66.36	71.29	55.18	11	12	12	249	26.7	4.4			other molecular function	Pf01261		A0A371KDL5; A0A371KZA1; P_01977
P_01996	Multidrug export protein MepA		0	4.217	2	1	2	1	11364025	13005697	5.35506e+06	9.90826e+06	20057.2			0	1.72		1	1		494	51.8	5.47	transport	other membranes	transporter activity	Pf01554	80787927	A0A371KBN8; A0A371KN74; A0A371KZB6; A0A498E8Y5; A0A498EDV5; A0A558GBM9; A0A6C0UUV1; A0A842PS44; hale:G3A49_14920; L5NX39; M0GVQ2; M0HTN7; P_01996
P_02000	Nitrite reductase [NAD(P)H]		0	21.121	13	3	9	3	42585356	34529011	2.33043e+07	3.34729e+07	78025.4			2.77	4.04	0	3	2	3	429	47.8	4.54						P_02000
P_02002	hypothetical protein		0.004	2.709	13	1	1	1	3.01381e+06	2.11923e+06	1.32837e+06	2.1538e+06	15384.3			0			1			140	15.5	4.37						A0A371KC50; A0A371KM78; A0A371KXT8; A0A498E544; A0A498EZD7; A0A558GBM7; A0A6C0UY44; A0A842PRR2; D4GWJ6; hale:G3A49_14950; hvo:HVO_2347; P_02002
P_02021	Putative universal stress protein		0.004	2.195	8	1	1	1	3.42885e+06			3.42885e+06	23811.5			0			1			144	15.6	4.89				Pf00582	80787952	A0A371KBQ6; A0A371KN47; A0A371KXM2; A0A498E8W4; A0A498EI48; A0A558GDR7; A0A6C0V257; A0A842PSB9; hale:G3A49_15040; L5NZ01; M0GVF9; M0HRF2; P_02021
P_02030	Phosphate-binding protein PstS precursor		0	36.437	14	4	64	4	3297562140	3.31377e+09	2.12912e+09	2.91348e+09	8.30052e+06			37.95	39.98	41.05	4	4	4	351	37.4	3.95			other molecular function	Pf12849		A0A371KC33; A0A371KXK2; A0A842PSC6; L5NZR7; P_02030
P_02031	Phosphate transport system permease protein PstC	pstC	0	10.063	4	1	13	1	57445712	61393108	30714358	4.98511e+07	156273			9.75	3.59	4.44	1	1	1	319	33.5	4.68	transport	plasma membrane;other membranes	transporter activity	Pf00528	80787962	A0A371KBR5; A0A371KN45; A0A371KXL1; A0A498E8V4; A0A498EI38; A0A558GDQ8; A0A6C0V266; A0A842PSC8; hale:G3A49_15090; L5NZ11; M0F780; M0G533; M0G6K1; M0GVF8; M0HR62; P_02031
P_02032	Phosphate transport system permease protein PstA	pstA	0	8.981	3	1	4	1	1.4754e+07	16903471	5.98142e+06	12546302	23148.2			2.25	0		1	1		542	55.9	5.71	transport	plasma membrane;other membranes	transporter activity	Pf00528	44084762	A0A371KC51; A0A558GDT1; A0A6C0UZV1; hale:G3A49_15095; M0GZB4; M0HRG2; P_02032
P_02033	Phosphate import ATP-binding protein PstB	pstB1	0	103.588	43	14	111	14	8.0649e+08	828995152	3.65273e+08	6.66919e+08	2.25311e+06		116	59.28	60.45	42.68	13	14	12	296	32.6	4.44	transport	plasma membrane;other membranes	transporter activity;other molecular function	Pf00005		D4GWM6; hvo:HVO_2378; P_02033
P_02034	hypothetical protein	phoU	0	43.667	54	8	46	8	218871273	234131567	9.97362e+07	1.84246e+08	815249			13.98	13.06	6.25	8	8	7	226	25.5	4.25	transport;other biological processes	other cell component		Pf01895	79191754	A0A371KBS3; A0A371KLX0; A0A371KYC9; A0A498EL66; A0A498EMN7; A0A558GDP6; A0A6C0UY75; A0A842PRU1; hale:G3A49_15105; L5NZ51; M0GXH5; M0HTJ5; P_02034
P_02035	ATP-dependent zinc metalloprotease FtsH	cdc48a	0	5.137	3	2	2	2	13209753	1.69212e+07	7.97026e+06	1.27004e+07	17093.4			0	0		1	1		743	81.9	4.82	other biological processes		other molecular function	Pf00004, Pf02359, Pf02933, Pf17862	8925970	A0A371KC26; A0A371KM87; A0A371KXK4; A0A384KQE6; A0A498E8S2; A0A498EKN2; A0A558GDU7; A0A6C0UV45; A0A842PS45; D4GWM8; hale:G3A49_15110; hvo:HVO_2380; L9V722; M0F7D8; M0G5C7; M0GAH8; M0GVD8; M0HVC2; P_02035
P_02039	inosine 5'-monophosphate dehydrogenase		0	33.124	24	7	28	7	237788539	268638774	140479570	2.15636e+08	567462			6.06	8.46	7.38	6	5	7	380	42.5	5.01				Pf00571	8926210	A0A371KBS8; A0A371KMC0; A0A371KXL9; A0A384KS27; A0A498E6B6; A0A498ED70; A0A558GDP7; A0A6C0UUY9; A0A842PRM9; D4GWN2; hale:G3A49_15130; hvo:HVO_2384; L5NYE2; L9V766; M0GXH0; M0HVC6; P_02039
P_02056	High-affinity zinc uptake system binding-protein ZnuA precursor		0	537.749	68	33	749	33	2.94635e+10	3.18505e+10	1.37936e+10	2.50359e+10	6.80322e+07			589.74	726.7	501.27	33	33	32	368	39.9	4.67	transport		other molecular function	Pf01297		A0A371KBU7; P_02056
P_02057	High-affinity zinc uptake system ATP-binding protein ZnuC		0	63.931	51	11	90	11	961815122	1081460988	5.85103e+08	8.76126e+08	2.94002e+06			41.26	35.4	45.38	11	9	10	298	30.8	4.67		plasma membrane;other membranes	other molecular function	Pf00005		A0A371KC49; A0A371KLV2; A0A371KYB7; A0A498E8Q2; A0A498EHY8; P_02057
P_02058	High-affinity zinc uptake system membrane protein ZnuB	znuB1	0	6.687	5	1	9	1	116909808	122092648	49378028	96126828	289539			8.27	7.62	6.25	1	1	1	332	34	4.58	transport	plasma membrane;other membranes		Pf00950		A0A384LII1; A0A8T5CPW4; D4GWP6; hvo:HVO_2399; L9V782; P_02058
P_02073	Elongation factor Tu-B	tef1a2; tuf	0	12.517	10	4	44	1	155655520	134371582	8.58368e+07	1.25288e+08	298305			3.53	3.34	9.74	4	4	4	420	45.6	4.75	protein metabolism;other metabolic processes	other cell component	nucleic acid binding activity;other molecular function	Pf00009, Pf03143, Pf03144	8925965	A0A371KC25; A0A384KUQ7; A0A558GCN4; A0A6C0UV16; D4GWR0; hale:G3A49_15280; hvo:HVO_2413; L5NLN1; L9V6J4; M0F654; M0G9C0; M0GAM1; M0GX82; P_02073
P_02077	hypothetical protein		0	11.305	24	3	3	3	11978013	4.79042e+06	6.6524e+06	7.80695e+06	40035.6			0	0	2.62	1	1	1	195	21.6	3.65				Pf09920	8924289	A0A371KBV2; A0A371KMZ8; A0A371KXG5; A0A384L596; A0A498E8Q0; A0A498ED76; A0A558GCS1; A0A6C0UW23; A0A830DSG3; A0A842PRX8; D4GWR4; hale:G3A49_15310; hvo:HVO_2417; L5NHI1; L9V6Z9; M0GXD7; M0HVF8; M0ICY9; P_02077
P_02078	Bacterial Ig-like domain (group 1)		0	90.467	26	13	57	13	455193521	4.31927e+08	1.25838e+08	3.37653e+08	378535			35.01	23.1	20.18	11	13	9	892	94.7	4.2		other membranes		Pf02369, Pf18911		A0A371KC93; P_02078
P_02079	Polyketide biosynthesis 3-hydroxy-3-methylglutaryl-ACP synthase PksG	hmgB	0	4.158	7	2	5	2	14612122	17080211	1.14726e+07	1.43883e+07	32333.3			0	0	0	2	2	1	445	50.1	4.64	other metabolic processes		other molecular function	Pf01154, Pf08540	8924297	A0A371KBW3; A0A371KMA5; A0A371KXJ3; A0A498EDN3; A0A498EMJ1; A0A558GCR3; A0A6C0UV88; A0A842PSA4; D4GWR6; hale:G3A49_15320; hvo:HVO_2419; L5N8Q8; M0F870; M0G583; M0G6G5; M0GVC4; P_02079
P_02084	hypothetical protein		0	5.419	9	1	9	1	161262512	152354944	92588600	1.35402e+08	701565			8.08	0	4.49	1	1	1	193	18.8	4.72		other membranes				A0A371KC35; A0A371KLS1; A0A371KXJ2; A0A498E0T6; A0A498EZ76; P_02084
P_02091	Glutamine transport ATP-binding protein GlnQ	glnQ	0.004	2.539	6	1	3	1	42858924	41436036	1.75628e+07	3.39526e+07	140300			1.69		0	1		1	242	26.6	4.88	transport	plasma membrane;other membranes	transporter activity;other molecular function	Pf00005	8924245	A0A371KC78; A0A371KLR6; A0A371KY80; A0A384LKH2; A0A498E8M1; A0A498ERE7; A0A842PSE0; A0A8T5C534; D4GSN5; hvo:HVO_2430; L9V779; P_02091
P_02093	Glutamine-binding periplasmic protein precursor		0	80.253	38	12	182	12	6.68514e+09	6673900987	3.89863e+09	5.75256e+09	1.89853e+07			158.36	139.52	119.44	12	11	11	303	33	3.97				Pf00497, Pf10518		A0A371KCD6; A0A371KM07; A0A371KZ50; A0A498E1M1; A0A498EKJ1; A0A842PSI7; P_02093
P_02095	Metallopeptidase family M24		0.003	3.436	4	1	1	1	6.44841e+06	6.12028e+06	2.37696e+06	4.98188e+06	13537.7			0			1			368	39.9	4.5				Pf00557		A0A371KD51; P_02095
P_02099	Heme-binding protein A precursor		0	138.803	40	14	195	14	2.73686e+09	3.0739e+09	1.27325e+09	2.36133e+09	4.3567e+06			159.34	189.37	127.06	11	10	14	542	59.2	4.18	transport	plasma membrane;other membranes;other cell component		Pf00496		A0A371KBW9; A0A371KXF2; A0A842PSC2; P_02099
P_02110	hypothetical protein		0	14.294	14	1	25	1	462551536	422854800	189880272	3.58429e+08	2.31244e+06			19.07	15.06	14.78	1	1	1	155	15.7	3.9		other membranes		Pf07790		A0A371KCB6; A0A371KM75; A0A371KXG7; A0A498EDK3; A0A498EMG2; P_02110
P_02111	hypothetical protein		0	15.131	23	2	46	2	4507489224	4655687464	2442675396	3.86862e+09	2.72438e+07			45.41	40.11	32.18	2	2	2	142	14.7	4.25		other membranes		Pf07790		A0A371KBZ4; A0A371KLQ0; A0A371KY64; A0A498E8K3; A0A498ERC8; P_02111
P_02112	Ribonucleoside-diphosphate reductase NrdZ		0	27.731	11	8	16	8	5.76419e+07	3.02021e+07	4.11082e+07	4.29841e+07	41610.9			0	1.71	2.09	5	2	6	1033	114.3	4.44	DNA metabolism;other metabolic processes		other molecular function	Pf00317, Pf02867	80788041	A0A371KC99; A0A371KXE0; A0A558G986; A0A6C0UV58; A0A842PRU7; hale:G3A49_15485; M0GXB0; M0HVI7; P_02112
P_02125	Succinyl-CoA ligase [ADP-forming] subunit alpha	sucD	0	22.136	27	5	15	5	100776498	1.00575e+08	4.49254e+07	8.20922e+07	284056			4.72	1.77	2.34	5	3	2	289	29.8	4.27	other metabolic processes		other molecular function	Pf00549, Pf02629	80788054	A0A371KCA7; A0A371KM08; A0A371KXC9; A0A371LNT9; A0A498E4T4; A0A498EKY8; A0A6C0UV69; A0A842PRV7; hale:G3A49_15545; L5NYF3; M0F6A4; M0G5L4; M0G6L9; M0G8H3; M0GV64; M0HQE6; P_02125
P_02126	Succinyl-CoA ligase [ADP-forming] subunit beta		0	21.833	21	6	24	6	86120885	1.0037e+08	3.38408e+07	7.34438e+07	191759			0	4.21	2.1	6	5	4	383	41.2	4.23						P_02126
P_02148	Acetyl-/propionyl-coenzyme A carboxylase alpha chain		0.002	4.031	7	2	4	2	1.18388e+07	1.19509e+07	6.04369e+06	9.94449e+06	16601.8			0	0	0	1	2	1	599	65.3	4.51			other molecular function	Pf00289, Pf00364, Pf02785, Pf02786		A0A371KCC7; A0A371KLW7; A0A371KXB2; A0A498E4S0; A0A498EKW6; A0A842PSP7; P_02148
P_02155	Adenylate kinase		0.004	2.437	7	1	2	1	10857704	7.36489e+06	5.07557e+06	7.76606e+06	40031.2			0		0	1		1	194	21.6	4.39						P_02155
P_02156	hypothetical protein		0	55.111	39	13	75	13	1568513627	1206921359	9.44645e+08	1.24003e+09	4.06566e+06			21.08	17.46	31.17	11	10	10	305	33.5	4.58		other membranes		Pf01956	8925587	A0A371KC22; A0A371KLW2; A0A371KRL5; A0A384LQ21; A0A498E4Q4; A0A498EDF8; A0A6C0UVI2; A0A842PRX9; A0A8T5CJI6; D4GTQ2; hale:G3A49_15890; hvo:HVO_2495; L9V6I7; M0GWY0; P_02156
P_02157	Adenylate kinase	adk; adk1	0	19.163	28	4	9	4	6.16517e+07	5.84478e+07	35527512	51875668	249402			2.5	4.81	4.1	2	3	2	208	23.1	4.25	other metabolic processes	other cell component	kinase activity;other molecular function	Pf00406, Pf05191	8926460	A0A371KCF1; A0A371KLU1; A0A371KR66; A0A384LEG6; A0A498E185; A0A498ER80; A0A558G9H6; A0A6C0UY41; A0A842PSQ1; D4GTQ6; hale:G3A49_15895; hvo:HVO_2496; L5NQX3; L9V8F6; M0GX46; M0HQQ5; P_02157
P_02162	putative amino acid permease YhdG		0	11.249	8	3	7	3	2.43712e+07		8839294	1.66052e+07	22199.5			2.55	2.37	0	3	1	1	748	78.6	4.63	transport	other membranes	transporter activity	Pf00582, Pf13520		A0A371KCJ5; A0A371KLJ2; A0A371KR84; A0A498EDS7; A0A498EK58; A0A842PS60; P_02162
P_02168	Isopentenyl-diphosphate Delta-isomerase		0	73.365	57	9	55	9	493576693	4.70387e+08	2.19923e+08	3.94629e+08	2.08798e+06		122	39.89	32.01	20.42	9	8	9	189	21.7	4.53	other metabolic processes		other molecular function	Pf00293	79191615	A0A371KCG2; A0A371KLT8; A0A371KR59; A0A498E175; A0A498ER74; A0A558GD78; A0A6C0UVN1; A0A842PSR3; hale:G3A49_15950; L5NV87; M0GW00; M0HQI1; P_02168
P_02175	hypothetical protein		0	14.892	15	2	13	2	209596461	204256919	149171767	187675049	1.13742e+06			11.86	14.85	6.75	2	2	2	165	16.8	6.06		other membranes			8926324	A0A371KCD3; A0A371KM10; A0A371KSN4; A0A384K8L3; A0A498ECY5; A0A498EM93; A0A558GD57; A0A6C0UYN4; A0A842PRZ0; D4GTU5; hale:G3A49_15985; hvo:HVO_2513; L5NUL6; L9V621; M0GXT6; M0HT42; P_02175
P_02181	hypothetical protein		0	217.775	64	17	189	17	2.57314e+09	2.91816e+09	1.47038e+09	2.32056e+09	6.07476e+06			146.61	153.45	119.36	16	16	16	382	40.7	4.37						A0A371KC44; A0A371KLX6; A0A371KR44; A0A498E1M3; A0A498EYY4; A0A842PSY1; P_02181
P_02196	hypothetical protein		0	17.809	20	5	15	5	96381996	89028680	39587322	7.49993e+07	223879			0	1.71	3.65	4	3	5	335	35	4.37		non-structural extracellular;plasma membrane;other membranes;other cell component		Pf18204		A0A371KC67; A0A842PSK9; P_02196
P_02199	hypothetical protein		0.003	3.665	5	2	8	2	157468544	161834828	100808972	140037448	583489			1.84	0	0	2	2	1	240	25.3	3.99						P_02199
P_02201	hypothetical protein		0	109.743	53	9	158	9	5.64314e+09	4796889049	2.46943e+09	4.30315e+09	2.63997e+07			144.58	145.3	122.65	9	8	8	163	17.7	4.44					80788165	A0A371KCI8; A0A371KLS4; A0A371KRI0; A0A498E4M1; A0A498ER41; A0A558GAT9; A0A6C0V2U3; A0A842PSU7; hale:G3A49_16375; L5NYH1; M0GXR0; M0HQU9; P_02201
P_02206	50S ribosomal protein L15P	rpl15; rpl15p	0	11.249	24	2	8	2	66472053	64507619	3.13561e+07	5.41119e+07	327951			4.17	2.25	2.24	2	1	1	165	17.8	4.93	protein metabolism;other metabolic processes	translational apparatus	nucleic acid binding activity;other molecular function	Pf00828	8924809	A0A371KCG5; A0A371KLE1; A0A371KR40; A0A384LBY1; A0A498EDN2; A0A498EG01; A0A6C0UYD0; A0A842PSL8; A0A8T5CL17; D4GTX4; hale:G3A49_16400; hvo:HVO_2542; L5NY92; L9V7W8; M0GZC6; M0HSL4; P_02206
P_02207	50S ribosomal protein L30P	rpl30; rpl30p	0	43.592	56	7	62	7	2223700793	2.07944e+09	1.33108e+09	1.87807e+09	1.21953e+07			14.54	33.17	15.9	6	7	6	154	17.1	4.77	protein metabolism;other metabolic processes	translational apparatus	other molecular function	Pf00327	80788171	A0A371KC76; A0A371KMN9; A0A371KRP4; A0A498E8A9; A0A498ECR9; A0A558FNV8; A0A6C0UVV9; hale:G3A49_16405; L5NZC9; M0F7M7; M0G552; M0G6S3; M0GX76; M0HUG2; P_02207
P_02208	30S ribosomal protein S5	rps5; rps5p	0	21.392	19	3	18	3	70125483	85806837	39025435	6.49859e+07	303673			6.95	5.96	6.76	3	2	3	214	23.2	9.04	protein metabolism;other metabolic processes	translational apparatus	nucleic acid binding activity;other molecular function	Pf00333, Pf03719	80788172	A0A371KCG1; A0A371KLF8; A0A371KR24; A0A498E801; A0A498ECW0; A0A6C0UVM0; A0A842PSR0; hale:G3A49_16410; L5NX69; P_02208
P_02209	50S ribosomal protein L18P	rpl18	0	10.43	27	2	5	2	6.95427e+06	44137197	8.65994e+06	1.99171e+07	108245			0	2.27	2.32	1	2	1	184	20.2	5.29	protein metabolism;other metabolic processes	translational apparatus;other cell component	nucleic acid binding activity;other molecular function	Pf17144	80788173	A0A371KCJ6; A0A371KLX5; A0A371KSK7; A0A498EHM4; A0A498EM65; A0A558FWH7; A0A6C0UVN2; A0A842PS25; hale:G3A49_16415; M0H186; M0HQH4; P_02209
P_02210	50S ribosomal protein L19e	rpl19e	0	36.412	34	5	30	5	198026724	225902198	1.38473e+08	1.87467e+08	1.2415e+06			12.07	19.08	12.8	4	5	5	151	17.3	9.98	protein metabolism;other metabolic processes	cytosol;translational apparatus	nucleic acid binding activity;other molecular function	Pf01280	8926799	A0A371KC71; A0A371KLE8; A0A371KR26; A0A384KX48; A0A498E8A7; A0A498EDA2; A0A558FWF3; A0A6C0UWR1; A0A842PSV5; D4GTX8; hale:G3A49_16420; hvo:HVO_2546; L5NXU8; L9V5Z9; M0F5M6; M0G329; M0G4P3; M0GZ78; M0HST2; P_02210
P_02211	50S ribosomal protein L32e		0	46.831	42	6	43	6	3.00311e+08	576194048	165352332	3.47286e+08	1.47781e+06			26.41	32.06	17.14	5	6	4	235	25.8	4.75	protein metabolism;DNA metabolism;other metabolic processes;stress response	translational apparatus;other cell component	nucleic acid binding activity;other molecular function	Pf01655, Pf14520	80788175	A0A371KCJ7; A0A371KLQ5; A0A371KRG8; A0A498E4K6; A0A498ER32; A0A558FWI8; A0A6C0V2V3; A0A842PSV7; hale:G3A49_16425; L5NYA6; L9V7X6; M0F5D9; M0G4M5; M0G562; M0GZC1; M0HSM0; P_02211
P_02212	50S ribosomal protein L6	rpl6; rpl6p	0	4.24	19	2	5	2	13137381	16361385	5.20559e+06	1.15681e+07	64989.4			0	0	0	1	2	1	178	19.6	4.68	protein metabolism;other metabolic processes	translational apparatus;other cell component	nucleic acid binding activity;other molecular function	Pf00347	8925167	A0A371KC86; A0A371KLN9; A0A371KR20; A0A384KTH4; A0A498E134; A0A498EKN7; A0A558FWF0; A0A6C0V0J7; A0A842PSV1; D4GTY0; hale:G3A49_16430; hvo:HVO_2548; L5NZE0; L9V5X7; M0F7N2; M0G557; M0G6S8; M0GX71; M0HUG7; P_02212
P_02213	30S ribosomal protein S8	rps8; rps8p; rpsH	0	9.699	27	3	5	3	1.24061e+07	46563683	5.58914e+06	2.15197e+07	165536			0	0	0	1	3	1	130	14.1	4.79	protein metabolism;other metabolic processes	translational apparatus;other cell component	nucleic acid binding activity;other molecular function	Pf00410	8924207	A0A0D6JW46; A0A0K1IVV0; A0A2P4NRZ3; A0A371KCJ2; A0A371KLE2; A0A371KR58; A0A371LDM2; A0A371LP97; A0A371LVV5; A0A371M958; A0A371MIR4; A0A371MYC8; A0A384L691; A0A498E0D4; A0A498EK73; A0A6C0UWN0; A0A830E2N4; A0A842PT10; A0A8T5BZ50; D4GTY1; hale:G3A49_16435; hgi:ABY42_12775; hvo:HVO_2549; L9V5J3; M0F7D5; M0G2X7; M0G4D9; M0G778; M0GXB2; M0HDY4; M0HQ94; M0I6S1; M0JBI7; P_02213
P_02215	50S ribosomal protein L5	rpl5	0	21.629	20	3	27	3	1.26987e+08	227898427	9.38285e+07	1.49571e+08	869600			4.7	19.15	14.5	3	3	3	172	19.1	4.78	protein metabolism;other metabolic processes	translational apparatus;other cell component	nucleic acid binding activity;other molecular function	Pf00281, Pf00673	8925778	A0A371KCQ1; A0A371KLU7; A0A371KR15; A0A498E1J5; A0A498EK19; A0A558GB29; A0A6C0UVS0; A0A842PSL3; D4GTY3; hale:G3A49_16445; hvo:HVO_2551; L5NYB2; L9V603; M0F5N0; M0G336; M0G4P9; M0GZ70; M0HST8; P_02215; P50559
P_02216	30S ribosomal protein S4e	rps4e	0	10.365	15	3	12	3	61142239	89716934	41958277	6.42725e+07	260212			6.33	4.94	4.39	2	3	1	247	26.6	4.6	protein metabolism;other metabolic processes	translational apparatus;other cell component	nucleic acid binding activity;other molecular function	Pf00900, Pf08071		A0A371KCH4; A0A371KLD3; A0A371KR29; A0A498EDM1; A0A498EFY5; A0A842PSM8; P_02216
P_02217	50S ribosomal protein L24P	rpl24; rpl24p	0	25.393	50	6	47	6	382169122	467295252	255311116	3.68258e+08	3.12083e+06			28.6	27.81	19.36	5	6	6	118	13.4	4.73	protein metabolism;other metabolic processes	translational apparatus	nucleic acid binding activity;other molecular function	Pf00467, Pf16906	8926253	A0A371KC87; A0A371KMM9; A0A371KRN4; A0A384KRE4; A0A498E898; A0A498ECQ2; A0A558GB52; A0A6C0UVW9; A0A842PS30; D4GTY5; hale:G3A49_16455; hvo:HVO_2553; L5NX85; L9V5Y5; M0F7N8; M0G563; M0G6T1; M0GX66; M0HUH3; P_02217
P_02218	50S ribosomal protein L14	rpl14; rpl14p; rplN	0	20.114	45	6	30	6	121249571	193590242	7.02807e+07	1.28374e+08	972527			2.05	6.07	8.57	6	6	5	132	14.2	9.76	protein metabolism;other metabolic processes	translational apparatus;other cell component	nucleic acid binding activity;other molecular function	Pf00238	8926455	A0A0D6JW42; A0A0W1SNR8; A0A2P4NS04; A0A371KCI4; A0A371KLE9; A0A371KR12; A0A371MIK0; A0A384L4E2; A0A498E7Y3; A0A498ECU3; A0A558GB51; A0A6A8GHB2; A0A6C0UVN5; A0A6G0EH20; A0A830DVC7; A0A842PSS0; D4GTY6; hale:G3A49_16460; hvo:HVO_2554; L5NYL8; L9V5J8; M0F7E0; M0G2Y3; M0G784; M0GXA8; M0HQ99; M0I6R7; M0ID72; M0JBI3; P_02218
P_02219	30S ribosomal protein S17	rps17p	0	10.295	50	3	4	3	1.93313e+07	5.66825e+07	9034003	2.83493e+07	267446				0	0		3	1	106	11.9	4.88	protein metabolism;other metabolic processes	translational apparatus;other cell component	nucleic acid binding activity;other molecular function	Pf00366		L5NXW2; L9V655; M0F9G9; M0G2M6; M0G3E3; M0H175; M0HQI3; P_02219
P_02222	30S ribosomal protein S3	rps3; rps3p	0.003	3.836	4	1	1	1	12902701	18403068	8675195	13326988	43983.5				0			1		303	33.3	4.06	protein metabolism;other metabolic processes	cytosol;translational apparatus	nucleic acid binding activity;other molecular function	Pf00189, Pf07650	80788186	A0A371KCA3; A0A371KR13; A0A558GB19; A0A6C0V0K8; A0A842PSW1; hale:G3A49_16480; M0GX60; M0HUH7; P_02222
P_02223	50S ribosomal protein L22P	rpl22; rpl22p; rplV	0	49.606	54	6	49	6	3.60717e+08	411988374	1.63615e+08	3.12107e+08	2.03992e+06		125	24.05	31.98	28.76	4	5	5	153	16.9	5.6	protein metabolism;other metabolic processes	translational apparatus	nucleic acid binding activity;other molecular function	Pf00237	8924785	A0A0D6JW38; A0A0K1IVW0; A0A2P4NS02; A0A371KCK2; A0A371KLD1; A0A371KR48; A0A371LDL3; A0A371LP85; A0A371LVU5; A0A371M948; A0A371MIQ4; A0A371MYB6; A0A384KTT1; A0A498E0C3; A0A498EK60; A0A558GB36; A0A6C0UWN8; A0A830E2M0; A0A842PT20; D4GTZ1; hale:G3A49_16485; hgi:ABY42_12825; hvo:HVO_2559; L5NYM1; L9V5K3; M0F7E5; M0G2Y8; M0G4C9; M0G789; M0GXA3; M0HDX4; M0HQA5; M0I6R3; M0JBH9; P_02223
P_02224	30S ribosomal protein S19	rps19; rps19p; rpsS	0	15.736	39	4	9	4	41740437	96653785	34442374	5.76122e+07	411516			0	4.98	3.01	3	3	2	140	16	5.57	protein metabolism;other metabolic processes	translational apparatus	nucleic acid binding activity;other molecular function	Pf00203	8926020	A0A0D6JVY1; A0A371KC82; A0A371KLM3; A0A371KR36; A0A384KSB1; A0A498E5T7; A0A498EYU5; A0A558GB42; A0A6C0UYW9; A0A842PSB6; D4GTZ2; hale:G3A49_16490; hvo:HVO_2560; L5NXW6; L9V659; M0F9H5; M0G2N2; M0G3E9; M0H170; M0HQI7; P_02224
P_02225	50S ribosomal protein L2	rpl2; rpl2p	0	48.025	34	8	39	8	183386312	303558616	1.41138e+08	2.09361e+08	868717			7.44	26.98	7.23	6	8	7	241	25.6	10.4	protein metabolism;other metabolic processes	translational apparatus	nucleic acid binding activity;other molecular function	Pf00181, Pf03947	8924579	A0A371KCR0; A0A371KLU0; A0A371KR05; A0A384LAM6; A0A498E1I8; A0A498EK04; A0A558GB24; A0A6C0UVT0; A0A830E5R5; A0A842PSM4; D4GTZ3; hale:G3A49_16495; hvo:HVO_2561; L5NYC0; L9V614; M0F5P1; M0G347; M0G4Q8; M0GZ57; M0HSU9; M0I585; M0J9M3; P_02225
P_02227	50S ribosomal protein L4P	rpl4p	0	97.732	72	12	72	12	659586747	776547443	3.59733e+08	5.98622e+08	2.4138e+06			34.47	50.66	33.58	11	9	10	248	27	6.19	protein metabolism;other metabolic processes	translational apparatus;other cell component	nucleic acid binding activity;other molecular function	Pf00573		A0A371KC96; A0A371KML7; A0A371KRM4; A0A498E888; A0A498ECP2; A0A842PS40; P_02227
P_02228	50S ribosomal protein L3		0	131.124	64	15	119	15	1.10299e+09	1230532411	6.6293e+08	9.98816e+08	3.05448e+06			51.03	75.17	54.43	12	14	14	327	36	6.15						P_02228
P_02252	hypothetical protein		0	4.581	6	1	6	1	20321093	3.3043e+07	19706682	2.43569e+07	130951			0	0	0	1	1	1	186	20.8	6.54						P_02252
P_02254	Isocitrate dehydrogenase [NADP]	icd	0	37.197	29	10	32	10	196194125	1.97811e+08	1.12875e+08	1.6896e+08	403246			8.19	9.45	8.08	7	6	8	419	45.8	4.54	other metabolic processes		other molecular function	Pf00180	80788218	A0A371KDL9; A0A371KNQ5; A0A371KR81; A0A498EH35; A0A498EHX8; A0A558G738; A0A6C0V2Z1; A0A842PSZ9; hale:G3A49_16640; L5NP65; M0GZ31; M0HSX7; P_02254
P_02266	Methionine aminopeptidase 1		0	9.56	13	4	17	4	47453641	38503486	2.16562e+07	3.58711e+07	108372			1.7	0	0	4	4	2	331	35.7	4.53						P_02266
P_02269	hypothetical protein		0	28.638	37	6	36	6	251344336	201885326	1.12722e+08	1.88651e+08	962503			17.1	9.7	8.57	6	5	5	196	21	4.61	protein metabolism;other metabolic processes	other membranes	other molecular function	Pf10502	80788233	A0A371KCE5; A0A371KLJ0; A0A371KQX2; A0A498E0Z2; A0A498EQY1; L5NUW6; M0GZ18; P_02269
P_02272	outer membrane biogenesis protein BamB		0	21.971	17	7	17	7	89793973	7.17251e+07	4.51854e+07	6.89015e+07	155886			4.21	4.35	2.75	5	5	3	442	47.2	4.82						P_02272
P_02281	Voltage-gated potassium channel Kch		0	52.401	23	6	36	6	1.53635e+08	1.5858e+08	76392677	129535842	315172			22.07	22.94	9.77	5	5	6	411	43.4	4.75	transport	other membranes		Pf02254, Pf07885	80788247	A0A371KCQ3; A0A558G778; A0A842PSY5; A0A847TUX3; L5NZY9; M0QSK9; P_02281
P_02285	hypothetical protein		0	74.773	62	8	72	8	1.3866e+09	1254828118	5.402e+08	1.06054e+09	3.77417e+06			51	38.62	30.54	7	6	7	281	30.2	4.31			other molecular function		80788251	A0A371KCE7; A0A371KMH0; A0A371KRI2; A0A498E829; A0A498EFR9; A0A558GBH9; A0A6C0UWZ2; A0A842PT27; hale:G3A49_16795; L5P0Z2; M0GWZ7; M0HNT7; P_02285
P_02288	2,5-diketo-D-gluconic acid reductase B		0	10.605	14	3	5	3								0	0	4.41	3	1	1	266	29.6	4.36			other molecular function	Pf00248		A0A371KCR6; A0A371KLR5; A0A371KSE4; A0A498ECL5; A0A498ELZ6; A0A842PSI0; P_02288
P_02290	CTP synthase	pyrG	0.003	3.877	2	1	2	1	17025705	2.51508e+07	9.28082e+06	1.71525e+07	31243.1				0	0		1	1	549	60.8	4.7	other metabolic processes		other molecular function	Pf00117, Pf06418, Pf07722	80788256	A0A371KCR8; A0A371KRA5; A0A558GBJ0; A0A842PST7; A0A847TYZ0; M0H107; M0HRB7; P_02290
P_02291	GMP synthase [glutamine-hydrolyzing]	guaA; guaAb; guaAB	0	11.438	17	3	7	3	1.37796e+07	1.88044e+07	7840820	1.34749e+07	44180.1			1.69	3.69	1.66	3	2	1	305	33.8	4.74	other metabolic processes		other molecular function	Pf00958, Pf02540	8926744	A0A371KCG0; A0A371KLG8; A0A371KQV3; A0A384KLQ7; A0A498E0X2; A0A498EQW1; A0A558GBI9; A0A6C0UW40; A0A842PS92; D4GUG8; hale:G3A49_16835; hvo:HVO_2625; L5NZE6; L9V870; M0GYZ5; M0HR79; P_02291
P_02292	hypothetical protein		0.003	3.354	13	1	2	1	9351731	9840509	2.65326e+06	7.28183e+06	68696.6			0	0		1	1		106	10.8	3.78	transport			Pf02254	80788258	A0A371KCR4; A0A371KL72; A0A371KQZ3; A0A498E060; A0A498EKG6; A0A558GBH4; A0A6C0UVV0; A0A842PSZ5; hale:G3A49_16840; L5NZY1; M0HT12; P_02292
P_02296	hypothetical protein		0	68.798	60	14	59	14	3.58469e+08	392973216	2.21215e+08	3.24219e+08	1.05609e+06			16.43	12.14	18.92	12	10	10	307	33.3	4.5						A0A371KCF5; A0A371KMF7; A0A498E813; A0A498EJU6; A0A558GBH5; A0A842PT38; A0A847U074; P_02296
P_02297	hypothetical protein		0.004	2.84	19	1	2	1	13476973	16569895	4.74546e+06	1.15974e+07	64430.2				0	0		1	1	180	19.7	4.22						A0A371KCQ2; A0A371KQT9; A0A842PT97; P_02297
P_02299	hypothetical protein		0	29.663	14	4	27	4	184358658	1.38318e+08	1.07653e+08	143443216	397350			24.56	13.47	5.87	4	4	4	361	37.7	4.63		other membranes				A0A371KCF0; A0A371KQU3; P_02299
P_02301	hypothetical protein		0	83.187	54	10	56	10	3.41069e+08	317303097	173672933	2.77348e+08	1.00489e+06			13.55	20.52	22.47	7	8	7	276	31	4.51				Pf04012		A0A371KCH0; A0A371KLG5; A0A371KQU4; A0A498E0W2; A0A498ED03; A0A842PSA1; P_02301
P_02308	Crotonyl-CoA reductase		0.004	2.385	5	1	2	1	5.75858e+06	4720165	2495263	4.32467e+06	12499			1.84	0		1	1		346	37.2	4.56			other molecular function	Pf00107, Pf08240		A0A371KCT4; A0A371KSC8; P_02308
P_02315	2-octaprenyl-6-methoxyphenyl hydroxylase		0	9.915	10	3	6	3	1.42319e+07	1.08524e+07	5.86254e+06	1.03156e+07	22376.6			0	0	0	3	1	2	461	50.7	4.72			other molecular function	Pf00890		A0A371KCQ7; A0A371KQW5; A0A558G919; A0A6C0UX33; hale:G3A49_16955; P_02315
P_02316	hypothetical protein		0	8.833	18	2	4	2	10148960	13238846	7.84827e+06	1.0412e+07	70830.1			0	0	2.17	1	1	2	147	15.6	6.16					80788282	A0A371KCH1; A0A371KME2; A0A371KRF4; A0A498E800; A0A498EJS6; A0A842PT58; M0HRA1; P_02316
P_02320	Arsenite oxidase subunit AioB precursor		0	21.797	32	4	21	4	6.50653e+07	90597048	3.97818e+07	6.51481e+07	300221			3.12	2.67	4.78	4	3	4	217	22.6	4.39		other membranes;other cell component	other molecular function	Pf00355	80788286	A0A371KCG9; A0A371KL55; A0A371KQS6; A0A498E808; A0A498ECI5; A0A558G9Q0; A0A6C0UW24; A0A842PSW3; hale:G3A49_16980; L5NUF9; M0H0X9; M0HRE9; P_02320
P_02328	General stress protein 69		0	5.148	6	1	2	1	441828	3.61169e+06	6.88246e+06	3.64533e+06	12399.1					0			1	294	32.5	4.73				Pf00248	79191454	A0A371KCR7; A0A371KL28; A0A498EDA9; A0A498EYK3; A0A558G9R1; A0A6C0V0U3; hale:G3A49_17020; M0GWV8; M0HNX7; P_02328
P_02338	hypothetical protein		0	18.772	31	4	17	4	283705558	241855723	1.45989e+08	2.2385e+08	1.10817e+06			7.41	2.14	4.76	4	4	3	202	20.9	4.02						P_02338
P_02339	Divalent metal cation transporter MntH		0	37.383	6	5	48	5	539383240	518937075	2.82413e+08	4.46911e+08	1.09003e+06			19.43	13.45	17.71	5	5	5	410	43.1	6.8	transport	other membranes	transporter activity	Pf01566		A0A371KCS4; A0A371KL18; A0A371KQU0; A0A498E7Y1; A0A498EJQ7; A0A842PSZ0; P_02339
P_02355	sn-glycerol-3-phosphate import ATP-binding protein UgpC		0	52.23	27	7	37	7	2.65778e+08	281019252	1.74724e+08	2.40507e+08	608879			14.82	13.09	21.11	7	6	6	395	43.4	4.37	transport	plasma membrane;other membranes	transporter activity;other molecular function	Pf00005, Pf17912		A0A371KCL5; A0A371KQN8; P_02355
P_02356	Trehalose transport system permease protein SugB		0.005	2.084	6	1	2	1	28650158	29998902	16539545	2.50629e+07	78567			0		0	1		1	319	34.6	5.15	transport	plasma membrane;other membranes		Pf00528	80788322	A0A371KCY9; A0A371KL17; A0A371KQT2; A0A498E5G8; A0A498EKC4; A0A6C0UW11; hale:G3A49_17160; M0H2Z8; M0HRE4; P_02356
P_02357	Trehalose transport system permease protein SugA		0	10.499	5	1	2	1	5937090		3.56854e+06	4.75281e+06	13937.9			4.8		4.35	1		1	341	37.2	5.14						P_02357
P_02358	putative ABC transporter-binding protein precursor		0	362.018	51	18	961	18	1.40947e+11	1.27784e+11	6.38584e+10	1.10863e+11	2.14851e+08			857.08	894.38	677.91	18	16	16	516	56.2	4.27				Pf01547		A0A371KCK1; A0A498E165; A0A498EJU1; A0A558GDF2; A0A6C0UX71; A0A842PSP1; hale:G3A49_17170; P_02358
P_02362	Putative peroxiredoxin bcp	bcp	0	4.388	13	2	10	2	193177259	186961920	7.58431e+07	1.51994e+08	999961			0	0		2	2		152	16.7	4.11	other biological processes		other molecular function	Pf00578		A0A371KCK9; A0A371KM98; A0A498E7I4; A0A498EFJ7; A0A6C0UX48; hale:G3A49_17190; P_02362
P_02363	ATP-dependent zinc metalloprotease FtsH		0.003	3.957	3	2	3	2	12640469	1.01279e+07	6.54701e+06	9.77179e+06	12959.9			0	0		2	1		754	82.9	4.73			other molecular function	Pf00004, Pf02359, Pf02933, Pf17862		A0A371KCW2; P_02363
P_02367	hypothetical protein		0	16.684	41	2	14	2	141659936	99214330	49590897	96821721	576320			8.29	14.15	5.49	2	2	2	168	17.8	4.25		other membranes		Pf07790		A0A371KCY3; A0A371KR31; P_02367
P_02369	Methylthioribose-1-phosphate isomerase		0.004	2.758	4	1	1	1	6.03046e+06	5.06337e+06	3.28802e+06	4.79395e+06	16999.8				0			1		282	30.8	4.44	protein metabolism;other metabolic processes		nucleic acid binding activity	Pf01008	80788335	A0A371KCZ7; A0A371KQS3; A0A558GDF8; A0A6C0UW22; A0A842PT19; hale:G3A49_17225; L5NMF8; M0H542; M0HP96; P_02369
P_02385	50S ribosomal protein L37e	rpl37e; rpl37E	0	4.16	28	2	5	2	28701656	42548222	16805488	2.93518e+07	506065			0	0	0	1	2	2	58	6.4	10.26	protein metabolism;other metabolic processes	translational apparatus;other cell component	nucleic acid binding activity;other molecular function	Pf01907	80788351	A0A0D6JNP6; A0A1H7RYK3; A0A2P4NTL6; A0A371KCY0; A0A371KL03; A0A371KQK8; A0A371LDU3; A0A371LMZ9; A0A371LUQ0; A0A371M811; A0A371MI28; A0A371MSZ1; A0A384KSJ7; A0A498EFH8; A0A498ELQ8; A0A498F083; A0A558GDF5; A0A6C0UX69; A0A842PTD2; A0A871BGI7; D4GW44; hale:G3A49_17305; hme:HFX_2732; hvo:HVO_2722; I3R849; L5NZA4; L9V5G7; M0F6S7; M0G3M0; M0G537; M0G5I3; M0H445; M0H525; M0H9J7; M0HF23; M0HPB1; M0I2J8; M…
P_02400	Ribosome-associated protein L7Ae-like protein	rpl7ae; rpl8e; rplGB	0	6.281	23	1	1	1										3.05			1	120	12.6	4.16	protein metabolism;RNA metabolism OR transcription;other metabolic processes	translational apparatus;other cell component	nucleic acid binding activity;other molecular function	Pf01248	8925492	A0A0D6JPJ0; A0A0K1IWS4; A0A2P4NTM0; A0A371KD29; A0A371KKX3; A0A371KQP5; A0A371LD51; A0A371LN52; A0A371LUN9; A0A371M8P4; A0A371MI73; A0A371MSZ6; A0A384L2Z7; A0A498E5C2; A0A498ECR0; A0A558GD62; A0A6C0UYW8; A0A830E0Y8; A0A842PT50; D4GW76; hale:G3A49_17375; hgi:ABY42_13705; hvo:HVO_2737; L5N7Q4; L9V5I2; M0F3T2; M0G2L6; M0G3K3; M0G3N5; M0H508; M0H9I3; M0HPC7; M0I2I2; M0JA03; P_02400
P_02402	50S ribosomal protein L24e	rpl24e	0	21.23	67	5	30	5	1.35862e+08	173840020	9.04311e+07	1.33378e+08	2.02087e+06		126	5.76	4.9	8.06	5	5	4	66	7.5	5.17	protein metabolism;other metabolic processes	translational apparatus;other cell component	nucleic acid binding activity;other molecular function	Pf01246	80788368	A0A2P4NTK5; A0A371KD72; A0A371KLC3; A0A371KQK9; A0A498ED45; A0A498EK94; A0A558GD90; A0A6C0UW50; A0A842PSK4; hale:G3A49_17385; L5N759; M0H2U8; M0HRJ1; P_02402
P_02403	Nucleoside diphosphate kinase	ndk	0	4.279	12	2	5	2	16444414	1.98613e+07	9.94773e+06	1.54178e+07	100116			0	0		2	2		154	17.5	4.5	other metabolic processes	other cell component	kinase activity;other molecular function	Pf00334	8926136	A0A371KCY8; A0A371KKW3; A0A371KQN7; A0A384LFW8; A0A498E7S2; A0A498EJP9; A0A558GD89; A0A6C0UW47; A0A842PTA8; D4GW84; hale:G3A49_17390; hvo:HVO_2740; L9V5M4; M0H6T8; M0HTC3; P_02403
P_02411	RNA polymerase Rpb4	rpo4; rpoF	0	10.429	39	3	4	3		7753564		7753564	65708.2			0	0	1.64	2	1	1	118	13.6	4.49	RNA metabolism OR transcription;other metabolic processes	other cell component	other molecular function	Pf03874	8924510	A0A0D6JNX5; A0A0K1IWS9; A0A2P4NTJ1; A0A371KCP6; A0A371KL60; A0A371LD36; A0A371LN25; A0A371LUN6; A0A371M981; A0A371MI35; A0A384LL70; A0A498E119; A0A498EQL4; A0A558GD77; A0A6C0UWF5; A0A830E1Z9; A0A842PT49; D4GWA3; hale:G3A49_17430; hgi:ABY42_13765; hvo:HVO_2748; L5NJJ1; L9V564; M0F3U4; M0G2M5; M0G3P6; M0G7L2; M0H2R8; M0HBD7; M0HPD9; M0I2A6; M0J903; P_02411
P_02412	50S ribosomal protein L21e	rpl21e	0	13.489	34	3	28	3	162509012	229962940	94329278	1.62267e+08	1.82323e+06			5.91	5.98	1.81	3	3	3	89	9.9	10.95	protein metabolism;other metabolic processes	translational apparatus;other cell component	other molecular function	Pf01157		A0A0D6JPN7; P_02412
P_02414	hypothetical protein		0	4.243	18	1	1	1								1.79			1			85	8.8	4.42		other membranes			8924000	A0A371KCQ4; A0A371KM56; A0A371KR43; A0A384LC85; A0A498E7D2; A0A498EYC5; A0A842PSL6; A0A8T5CLZ4; D4GWA9; hvo:HVO_2751; L9V7K4; P_02414
P_02415	elongation factor 1-beta	ef1b; ef1B; tef1b	0	8.921	30	1	2	1			4.89689e+06	4.89689e+06	55646.5					6.19			1	88	9.2	4.16	protein metabolism;other metabolic processes		nucleic acid binding activity	Pf00736	8924671	A0A371KD16; A0A371KKX6; A0A371KQI0; A0A384KRS0; A0A498EJI5; A0A498ELM9; A0A6C0V3D7; A0A842PTG4; A0A8T5CNB9; D4GWB1; hale:G3A49_17450; hvo:HVO_2752; L5NKR4; L9V5J7; M0F483; M0G1M3; M0G2P6; M0H4Y6; P_02415
P_02419	acidic ribosomal protein P0	rpl10	0	10.147	16	3	9	3	3.49336e+07	31365671	1.21953e+07	2.61648e+07	75186.3			0	1.97	0	3	3	2	348	36.9	4.01	protein metabolism;other metabolic processes	translational apparatus;other cell component	nucleic acid binding activity	Pf00466, Pf17777		A0A371KCT3; P_02419
P_02420	50S ribosomal protein L1	rpl1; rpl1P	0	45.025	58	11	46	11	270377067	3.3796e+08	1.81283e+08	2.63207e+08	1.24154e+06			13.39	18.14	10.05	8	9	8	212	23.1	4.42	protein metabolism;other metabolic processes;other biological processes	translational apparatus	nucleic acid binding activity;other molecular function	Pf00687	8924047	A0A371KD47; A0A371KKV4; A0A371KQM1; A0A498E5A0; A0A498ECP0; A0A558GDA8; A0A6C0UYY9; A0A842PT71; D4GWC2; hale:G3A49_17475; hvo:HVO_2757; L5NV22; L9V5K4; M0F487; M0G1M7; M0G2Q1; M0H4Y0; M0HP63; P_02420; P41199
P_02421	50S ribosomal protein L11	rpl11; rpl11p	0	8.706	23	3	17	3	70879514	59152718	3.37235e+07	5.45852e+07	343303			9.37	4.3	5.19	3	2	3	159	16.8	4.04	protein metabolism;other metabolic processes	translational apparatus;other cell component	nucleic acid binding activity;other molecular function	Pf00298, Pf03946	8925070	A0A371KCR3; A0A371KL52; A0A371KQK6; A0A498E109; A0A498EQK4; A0A558GDC2; A0A6C0UWG5; A0A842PT57; D4GWC4; hale:G3A49_17480; hvo:HVO_2758; L9V573; M0H2Q8; M0HPF2; M0IT83; M0J8Z4; P_02421; P41200
P_02434	30S ribosomal protein S2	rps2; rps2P	0	7.926	14	2	5	2		7687651	83534.9	3.88559e+06	14944.6			0	0	0	1	2	1	260	28.3	4.16	protein metabolism;other metabolic processes	translational apparatus	other molecular function	Pf00318	8924682	A0A371KCS3; A0A371KM33; A0A371KR21; A0A384KEQ7; A0A498E7B2; A0A498EYA5; A0A558FUA8; A0A6C0UXE0; A0A842PSN5; D4GWW8; hale:G3A49_17545; hvo:HVO_2773; L9V5L7; M0F7Y8; M0G0N6; M0G1Y2; M0H2P0; M0HPG8; P_02434
P_02435	Enolase	eno	0	15.562	21	5	13	5	6.61306e+07	6.80496e+07	3.02224e+07	5.48009e+07	137346			0	5.13	0	4	3	2	399	42	4.37	other metabolic processes	non-structural extracellular;cytosol;other cell component	other molecular function	Pf00113, Pf03952	8924157	A0A371KD36; A0A371KKV5; A0A371KQF9; A0A384KAH6; A0A498EJG4; A0A498ELK6; A0A6C0V3F4; A0A842PTI5; A0A8T5C8S3; D4GWX0; hale:G3A49_17550; hvo:HVO_2774; L9V590; M0F499; M0G1P1; M0G2R6; M0H2R1; M0HRS2; P_02435
P_02438	30S ribosomal protein S9	rps9; rps9p	0	10.862	27	3	8	3	20899588	31473385	12863388	2.17455e+07	164738			0	1.8	2.33	1	3	1	132	14.7	9.74	protein metabolism;other metabolic processes	translational apparatus;other cell component	other molecular function	Pf00380	8926135	A0A0K1IW67; A0A371KD50; A0A371KL53; A0A371KQV2; A0A371LEA7; A0A371LMT0; A0A371LVG8; A0A371M7R2; A0A371MJ18; A0A371MUL0; A0A384KZR2; A0A498E0I8; A0A498EBZ6; A0A558G969; A0A6C0UZG3; A0A842PTP2; D4GWX7; hale:G3A49_17565; hgi:ABY42_13900; hvo:HVO_2777; L5NYJ5; L9V7M7; M0F5Z6; M0G0Y5; M0G5H2; M0G5V5; M0H973; M0HP83; P_02438
P_02439	50S ribosomal protein L13	rpl13; rpl13p	0	28.649	49	4	24	4	126933371	170943752	6.2027e+07	1.19968e+08	827366			10.87	12.88	7.25	4	4	4	145	16.1	5.25	protein metabolism;other metabolic processes	translational apparatus	other molecular function	Pf00572	80788407	A0A2P4NTH1; A0A371KCV0; A0A371KL33; A0A371KQG1; A0A371MI32; A0A498DZR5; A0A498EGZ3; A0A558G960; A0A6C0UWE4; A0A830E101; A0A842PSW5; hale:G3A49_17570; L5NZ12; M0F7Z3; M0G0P4; M0G1Y7; M0H2N5; M0HPH5; M0IRC2; M0JAQ2; P_02439
P_02440	50S ribosomal protein L18e	rpl18e; rplO_1	0	64.79	85	10	64	10	4.22195e+08	5.64666e+08	2.65904e+08	4.17588e+08	3.5999e+06			20.78	30.68	20.96	10	9	9	116	12.7	8.5	protein metabolism;other metabolic processes	translational apparatus;other cell component	other molecular function	Pf17135	8925242	A0A0D6JPM2; A0A0K1IWH3; A0A2P4NTM9; A0A371KD67; A0A371KKT2; A0A371KQK3; A0A371LDG5; A0A371LN18; A0A371LV43; A0A371M7M5; A0A371MJE7; A0A371MUN3; A0A384L7D9; A0A498E579; A0A498ECM1; A0A558G9A3; A0A6C0UZ10; A0A830E0U3; A0A842PT90; D4GWY3; hale:G3A49_17575; hgi:ABY42_13910; hvo:HVO_2779; L5P038; L9V595; M0F4A4; M0G1P6; M0G2S1; M0G3P4; M0H2Q5; M0HDC2; M0HRS7; M0IR00; M0J9W4; P_02440
P_02442	DNA-directed RNA polymerase subunit D	rpo3	0	10.875	16	3	6	3	1.15655e+08	1.28633e+08	9.20211e+07	1.12103e+08	432830			1.64	0	3.72	1	2	2	259	28.1	4.3	RNA metabolism OR transcription;other metabolic processes	other cell component	nucleic acid binding activity;other molecular function	Pf01000, Pf01193	80788410	A0A371KCS9; A0A371KL31; A0A371KQI1; A0A498E0Y7; A0A498EQI7; A0A558G974; A0A830E1W2; A0A847TZE1; L5NXX5; M0F3Y4; M0G2Q7; M0G3S5; M0H6Q4; M0HRN1; M0ITA3; M0J8X1; P_02442
P_02443	30S ribosomal protein S11	rps11; rps11p; rpsK	0.003	3.421	10	1	3	1	5629815	9116371	4601489	6449225	49609.4				0	0		1	1	130	13.4	8.56	protein metabolism;other metabolic processes	translational apparatus;other cell component	nucleic acid binding activity;other molecular function	Pf00411	8925320	A0A0D6JPR8; A0A0K1IWE4; A0A2P4NTG9; A0A371KDB3; A0A371KL84; A0A371KQH1; A0A371LUP5; A0A371MJC7; A0A371MUK4; A0A384KTY9; A0A498ED00; A0A498EK68; A0A558G968; A0A6C0UW88; A0A830DRF6; A0A842PSN9; D4GWZ1; hale:G3A49_17590; hgi:ABY42_13925; hvo:HVO_2782; L9V5R1; M0F684; M0G3N9; M0G4X9; M0H4R1; M0HBK6; M0HTG6; M0ITZ2; M0J6L8; P_02443
P_02444	30S ribosomal protein S4	rps4; rps4p; rpsD	0	44.423	38	6	29	6	140271375	2.74351e+08	8.40545e+07	1.66226e+08	949861			9.55	29.22	4.11	5	6	4	175	20.1	5.24	protein metabolism;other metabolic processes	translational apparatus	nucleic acid binding activity;other molecular function	Pf01479	8925821	A0A0D6JNV7; A0A2P4NTF1; A0A371KD24; A0A371KKS5; A0A371KQJ7; A0A384LJJ7; A0A498E7M5; A0A498EJL3; A0A558G966; A0A6C0UW87; A0A842PTE8; D4GWZ3; hale:G3A49_17595; hvo:HVO_2783; L5NYJ9; L9V7N1; M0H4U9; M0HP89; P_02444
P_02445	30S ribosomal protein S13	rps13; rps13p	0	12.3	23	3	13	3	47381038	94768420	2.76619e+07	5.66038e+07	338945			0	2.55	1.6	2	3	3	167	18.9	5.17	protein metabolism;other metabolic processes	translational apparatus;other cell component	nucleic acid binding activity;other molecular function	Pf00416	80788413	A0A371KCT2; A0A371KM23; A0A371KR11; A0A498E790; A0A498EY92; A0A558G975; A0A6C0UXF0; hale:G3A49_17600; L5NZ17; M0H2M8; M0HPH8; P_02445
P_02448	hypothetical protein		0	13.942	35	2	6	2	46792222	32760512	19882445	3.31451e+07	212468			2.3	3.19	2.5	1	2	2	156	16.8	4.7		other membranes			80788416	A0A371KD59; A0A371KRY4; A0A558G972; A0A842PTJ9; A0A847TMX6; L5NXY0; M0H6P9; M0HRN7; P_02448
P_02451	Septum site-determining protein MinD		0	7.221	11	2	5	2	8343406	8127183		8.23529e+06	23801.4			0	0		2	1		346	36.8	4.5	cell organization and biogenesis		other molecular function	Pf01883, Pf10609		A0A371KCW7; A0A371KQF3; P_02451
P_02457	hypothetical protein		0	9.458	34	2	4	2	6007837	8.14354e+06	5.44867e+06	6.53335e+06	61635.4			0	0	0	1	1	1	106	12	4.56				Pf19098	80788425	A0A371KCU1; A0A371KM21; A0A371KR02; A0A498E779; A0A498EY83; A0A6C0UW95; A0A842PSQ7; hale:G3A49_17660; L5NXJ3; M0H2L8; M0HPI8; P_02457
P_02459	hypothetical protein		0	45.631	14	4	84	4	1668701860	1617176382	8.53146e+08	1.37967e+09	3.14994e+06			55.29	42.97	37.31	4	4	4	438	44.6	3.9				Pf13458		A0A371KD69; A0A371KLA1; A0A371KRX4; A0A498E7M3; A0A498EFA6; A0A558GAB0; A0A842PTK9; A0A847TMY4; P_02459
P_02460	hypothetical protein		0	107.731	43	12	108	12	1920072252	1828678688	7.75314e+08	1.50802e+09	3.72351e+06			82.61	82.5	63.4	11	12	10	405	42.1	4.31						A0A371KCW0; A0A371KKT0; A0A371KQF0; A0A498E420; A0A498EC26; P_02460
P_02469	Succinate dehydrogenase flavoprotein subunit		0	50.853	27	13	42	13	2.34265e+08	20062449800	1.31049e+08	6.80925e+09	1.1072e+07			10.79	2.55	12.03	9	9	10	615	67.6	4.84		other membranes	other molecular function	Pf00890, Pf02910		A0A371KCU8; A0A371KKS2; A0A371KQD2; A0A498E778; A0A498EY75; A0A842PSR7; P_02469
P_02470	Succinate dehydrogenase iron-sulfur subunit	sdhB	0	10	15	4	4	4	2.45555e+07	15005125	8.04654e+06	1.5869e+07	54160.6			2.18	0		3	1		293	34	5.27	other metabolic processes		other molecular function	Pf13085, Pf13183	79191311	A0A371KD64; A0A371KL91; A0A498EJC9; A0A498ELH7; A0A558GAA6; A0A6C0UWA3; A0A842PTM2; hale:G3A49_17730; L5P001; M0H6N1; M0HRQ8; P_02470
P_02505	Serine hydroxymethyltransferase	glyA	0	21.996	17	4	11	4	3.03763e+07	2.26676e+07	14750422	2.25981e+07	54453.3			5.11	3.54	0	3	3	2	415	44.3	4.46	other metabolic processes	other cell component	other molecular function	Pf00464	80788480	A0A371KDA7; A0A371KQA2; A0A6C0V199; hale:G3A49_17905; M0H2I2; P_02505
P_02513	hypothetical protein		0.004	2.248	4	1	1	1	8828125	8.28476e+06	4.75762e+06	7.29017e+06	16836.4					0			1	433	47.3	5.11						P_02513
P_02515	hypothetical protein		0	16.853	16	5	13	5	93624817	88135688	33070238	7.16102e+07	159844			4.8	2.06	0	5	3	1	448	50	4.83						A0A371KCX9; A0A842PTQ9; P_02515
P_02519	hypothetical protein		0	10.442	14	2	29	2	253529492	232399080	124395526	203441366	1.47421e+06			13.83	12.86	11.3	2	2	2	138	14.5	5.24		other membranes		Pf11255		A0A371KDE6; A0A371KQ97; P_02519
P_02525	hypothetical protein		0.004	2.182	5	1	2	1	8.27976e+06		3491841	5.8858e+06	25479.7			0		0	1		1	231	24.1	5.11		other membranes		Pf13197	80788500	A0A371KD92; A0A371KLV5; A0A371KQT8; A0A498E7G6; A0A498EK01; A0A6C0UWF2; A0A842PTS0; hale:G3A49_18000; L5P026; P_02525
P_02528	hypothetical protein		0	58.814	23	9	67	9	540780115	5.47307e+08	2.43004e+08	4.43697e+08	985994			40.23	51.53	32.27	9	8	9	450	46.6	5		other membranes				A0A371KDD1; A0A842PTH3; P_02528
P_02534	polynucleotide phosphorylase/polyadenylase		0	17.692	17	7	11	7	6.10805e+07	3.34249e+07	2.09916e+07	3.8499e+07	51815.6			0	0	0	5	2	3	743	80.5	4.32			nucleic acid binding activity	Pf00575, Pf01336		A0A371KD11; A0A371KL04; A0A498E0Q8; A0A498ECD9; P_02534
P_02542	transcriptional regulator BolA	bolA	0	12.824	43	2	3	2	7.68325e+06			7.68325e+06	88313.3			3.71		0	2		1	87	9.8	4.45				Pf01722	8925928	A0A371KDG8; A0A371KKT6; A0A371KQ79; A0A384KZ14; A0A498E097; A0A498EBV5; A0A558GC38; A0A6C0UXS6; A0A842PTP5; D4GXP3; hale:G3A49_18340; hvo:HVO_2899; L5N7Y9; L9UIP5; M0F4K8; M0G2G9; M0G397; M0H5W3; M0HR12; M0IU83; P_02542
P_02543	Fumarate hydratase class II	aspA; fumC	0	10.335	7	3	6	3	1.93555e+07	2.00373e+07	1.76794e+07	1.90241e+07	40563.1			2.58	0	2.16	1	2	2	469	50.1	4.75	other metabolic processes	other cell component	other molecular function	Pf00206, Pf10415	79191240	A0A371KD43; A0A842PSY6; A0A847U0T9; M0HSU5; P_02543
P_02544	Aspartyl/glutamyl-tRNA(Asn/Gln) amidotransferase subunit B	gatE	0	6.73	4	2	3	2		8687334	2.68995e+06	5.68864e+06	9116.41				0	1.71		1	2	624	67.5	4.27	protein metabolism;other metabolic processes	other cell component	other molecular function	Pf02637, Pf02934, Pf02938		A0A371KDF3; A0A842PTU8; L5NMN6; P_02544
P_02555	Superoxide dismutase [Mn]		0	12.995	12	2	12	2	145516936	133680704	79142072	1.19447e+08	579838			6.78	6.55	4.27	2	2	2	206	23.2	4.61						P_02555
P_02563	hypothetical protein		0.009	1.842	5	1	1	1								0			1			306	32.8	4.36		other membranes				A0A371KD58; A0A371KQK4; A0A6C0UXU6; hale:G3A49_18445; P_02563
P_02565	proteasome subunit alpha	psmA	0	5.651	8	2	3	1	5763389	4.81587e+06	1.98504e+06	4.1881e+06	16819.7			0	0		1	2		249	26.6	4.36	protein metabolism;other metabolic processes	other cell component	other molecular function	Pf00227, Pf10584	80788539	A0A371KD66; A0A371KQ99; A0A558G8G6; A0A6C0V1J0; A0A842PTW4; hale:G3A49_18455; M0HNQ3; P_02565
P_02583	Purine-binding protein precursor	tsgA13	0	13.622	18	4	10	4	49801148	60583644	21112827	4.38325e+07	112104			3.58	0	2.01	3	2	3	391	42.4	3.95		plasma membrane;other membranes		Pf02608	8919116	A0A371KA80; A0A371KJW6; A0A371KWA6; A0A498EG37; A0A498EPY1; A0A842PUI1; A0A8T5BYB7; D4GPW5; hvo:HVO_B0318; L9VI72; P_02583
P_02602	Maltose/maltodextrin import ATP-binding protein MalK	ugpC	0	5.622	6	1	1	1	31938410		7.18237e+06	1.95604e+07	51884.3			2.35			1			377	41.2	4.74	transport	plasma membrane;other membranes	transporter activity;other molecular function	Pf00005, Pf08402	8919149	A0A371K9Y2; A0A384LFB6; A0A842PVG4; A0A8T5CI69; D4GPU2; hvo:HVO_B0295; L9VI91; P_02602
P_02605	sn-glycerol-3-phosphate-binding periplasmic protein UgpB precursor		0	72.184	34	12	85	12	6.37277e+08	665000673	334512663	5.45597e+08	1.10669e+06			39.46	44.22	35.71	11	9	9	493	53.1	4.39				Pf13416		A0A371KAF5; A0A842PV97; P_02605
P_02630	Limonene 1,2-monooxygenase		0	12.464	16	2	3	2	8909976	601917	4.57578e+06	4.69589e+06	13811.4			2.54		2.07	1		1	340	36.1	4.68			other molecular function	Pf00296		A0A371KAC6; A0A371KWT3; P_02630
P_02646	putative oxidoreductase		0	5.69	11	2	2	2	2.33242e+06	9313614	2.28142e+06	4.64248e+06	18277.5				0	0		1	1	254	26.9	4.44			other molecular function	Pf00106		A0A371KAA8; P_02646
P_02663	putative arabinose-binding protein precursor		0	57.628	29	8	43	8	3.28096e+08	2.74992e+08	1.62605e+08	2.55231e+08	556059			16.19	22.19	16.66	7	8	7	459	50.2	4.34				Pf01547		A0A371KAJ1; A0A371KIN4; A0A371KX25; A0A498E448; A0A498EAM1; L5NWJ4; P_02663
P_02673	hypothetical protein		0	37.133	21	7	50	7	1.8128e+08	1.83615e+08	131553630	1.65483e+08	347653			9.23	6.09	15.37	6	6	6	476	50.4	4.25				Pf13458		A0A371KA70; A0A371KIX1; A0A371KWY8; A0A498E314; A0A498EAW0; A0A842PUA3; P_02673
P_02683	hypothetical protein		0	12.963	10	3	13	3	41700832	50023696	3.41465e+07	4.1957e+07	61883.5			0	1.65	5.6	2	3	3	678	69.9	3.8						P_02683
P_02684	Spore coat protein A		0	21.433	18	6	25	6	8.95179e+07	119705496	7.50145e+07	9.4746e+07	163637			2.98	10.5	7.27	4	5	5	579	63.4	4.49						P_02684
P_02691	Periplasmic binding protein		0	111.055	46	12	109	12	1.5941e+09	1.43672e+09	8.83268e+08	1.3047e+09	3.27813e+06			78.85	73.62	79.93	11	10	11	398	43.4	4.37					8919112	A0A371KAF1; A0A384LFH2; A0A6C0URE1; A0A8T5C4B3; D4GPJ9; hale:G3A49_07700; hvo:HVO_B0198; L9VGP1; M0IFU0; P_02691
P_02694	hypothetical protein		0	74.958	46	12	64	12	3.95305e+08	433517474	1.56394e+08	3.28405e+08	833516			33.73	22.15	21.47	11	11	8	394	42.8	5.57						A0A371KA86; A0A371KWZ3; P_02694
P_02725	NADP-dependent alcohol dehydrogenase C 2		0.004	2.706	3	1	3	1	9791073	6.9974e+06	4974040	7.25417e+06	19344.5			0	0	0	1	1	1	375	41.2	4.4			other molecular function	Pf00107, Pf08240		A0A371KAR0; A0A371KXJ8; P_02725
P_02728	hypothetical protein		0	7.001	5	2	22	1	5172621	3396739	1.4614e+06	3.34359e+06	7599.06			6.62	1.61	0	2	1	1	440	47.8	4.98	other biological processes		other molecular function	Pf20628		A0A371KAN6; A0A371KJT1; A0A371KWT7; A0A498EAR0; A0A498EPA5; A0A842PW53; P_02728
P_02735	Oligopeptide-binding protein AppA precursor		0	36.978	26	10	28	10	137167334	9.63177e+07	5.6036e+07	9.6507e+07	176108			8.45	4.8	8.83	8	8	5	548	61	4.36						P_02735
P_02744	Plastocyanin precursor		0	39.371	23	6	58	6	681556962	599726568	2.7506e+08	5.18781e+08	1.72353e+06			27.05	22.52	29.1	6	6	6	301	32.4	5.22						P_02744
P_02751	Periplasmic binding protein		0	49.359	31	6	50	6	790606293	789932790	4.11074e+08	6.63871e+08	2.04899e+06		124	59.36	30.93	39.73	6	4	6	324	36.5	4.37				Pf01497		A0A371KAQ3; A0A371KJU6; A0A371KWR8; A0A498EAP1; A0A498EBK5; A0A842PWH5; P_02751
P_02756	outer membrane biogenesis protein BamB		0	10.351	10	3	5	3	2.58094e+07	21139409	1.00596e+07	1.90028e+07	44295.6			1.85	0		3	2		429	44.6	4.93				Pf13360		A0A371KAP7; P_02756
P_02757	Serine/threonine-protein kinase AfsK		0	9.262	7	3	3	3	1.91236e+07	25202878	1.53185e+07	1.98817e+07	48849.3			0	2.17		2	1		407	42.7	4.87				Pf13360		A0A371KAE2; A0A371KJV6; A0A498E8E2; A0A498EX82; A0A842PV13; P_02757
P_02760	hypothetical protein		0	6.175	13	3	9	3	76372131	8.44734e+07	35549802	6.54651e+07	227309			3.68	0	3.64	3	1	2	288	28.9	8.19						P_02760
P_02761	putative ABC transporter ATP-binding protein YbhF		0	28.894	34	5	16	5	69056607	54877052	2.64393e+07	5.01243e+07	194280			9.55	2.21	2.48	5	3	4	258	27.2	4.53			other molecular function	Pf00005	80788824	A0A371KAE8; A0A371KYF4; L5NH65; M0H369; P_02761
P_02763	Serine/threonine-protein kinase AfsK		0	220.65	81	19	192	19	3.54318e+09	3.45555e+09	1.7052e+09	2.90131e+09	7.09367e+06			173.29	155.77	146.68	18	15	17	409	42.3	4.64				Pf13360		A0A371KAN7; A0A371KX12; P_02763
P_02772	putative D,D-dipeptide-binding periplasmic protein DdpA precursor		0	110.559	36	14	165	14	8.72451e+08	9.21286e+08	4.33945e+08	7.42561e+08	1.35257e+06			78.26	93.62	65.65	14	14	14	549	60.9	4.34						P_02772
P_02776	chromosome segregation protein		0	12.373	7	4	11	4	57321785	5.65563e+07	3.5395e+07	4.97577e+07	76668.3			0	0	2.08	3	2	2	649	74.3	4.39	DNA metabolism;other metabolic processes;stress response		other molecular function	Pf13476		A0A371KAF6; A0A371KWT0; A0A842PUZ4; P_02776
P_02777	hypothetical protein		0	13.95	15	2	6	2	1.52232e+07	1.41493e+07	8.26383e+06	1.25455e+07	60606.1			0	1.62	2.67	1	2	1	207	23.1	4.58				Pf21811	80788808	A0A371KAS1; A0A371KJS7; A0A371KWQ3; A0A498E724; A0A498EEE2; A0A558GE99; A0A6C0URK8; A0A842PVH9; hale:G3A49_06595; L5NKC0; M0H5G1; M0IFM7; P_02777
P_02787	Bacterial extracellular solute-binding protein		0	45.829	22	7	35	7	2.50565e+08	1.93111e+08	1.16228e+08	1.86634e+08	380111			13.7	23.82	13.99	7	5	6	491	52.7	4.16						P_02787
P_02800	Bacterial extracellular solute-binding proteins, family 5 Middle		0	188.103	42	19	191	19	2.3226e+09	2744956911	1.38445e+09	2.15067e+09	3.48005e+06			141.42	155.38	138.45	18	17	18	618	69	4.42						P_02800
P_02801	Dipeptide transport system permease protein DppB	dppB12	0.004	2.336	4	1	2	1	6266094	3.95687e+06		5.11148e+06	15303.8			0	0		1	1		334	36.9	6.81	transport	plasma membrane;other membranes		Pf00528, Pf19300		D4GP94; hvo:HVO_B0092; P_02801
P_02811	putative D,D-dipeptide-binding periplasmic protein DdpA precursor		0	218.428	51	23	379	23	1.81595e+10	21295917291	9.31432e+09	1.62566e+10	2.79804e+07			309.33	321.28	242.17	23	22	22	581	64.1	4.35						P_02811
P_02812	putative D,D-dipeptide transport system permease protein DdpB		0	12.137	20	4	9	4	50516829	46051204	3.92002e+07	4.52561e+07	131942			0	0	2.16	2	3	4	343	37.2	5.68	transport	plasma membrane;other membranes		Pf00528, Pf19300	80788772	A0A371KAK2; A0A371KKP0; A0A371KY94; A0A498E423; A0A498EIM3; A0A842PW65; A0A847TRI2; M0JDF0; P_02812
P_02814	Oligopeptide transport ATP-binding protein OppD		0	4.637	7	1	2	1	8505074	12833081	3.40824e+06	8.2488e+06	22294.1				2.22			1		370	40.7	4.61	transport	plasma membrane;other membranes	other molecular function	Pf00005, Pf08352		A0A371KAS8; A0A842PUY7; P_02814
P_02815	Glutathione import ATP-binding protein GsiA		0	8.951	14	3	4	3	20152823	20059036	8.00586e+06	1.60726e+07	45147.7			3.5	0		2	2		356	39.1	4.81	transport	plasma membrane;other membranes	other molecular function	Pf00005, Pf08352	79192834	A0A371KAJ6; A0A371KJQ4; A0A371KWN9; A0A498EAG7; A0A498EBQ6; A0A558GCW4; A0A6C0UQW9; A0A842PVW6; hale:G3A49_06790; L5NIQ8; M0IJG4; P_02815
P_02828	putative cobalt transporter subunit (CbtA)		0	10.474	9	2	11	2	6.23823e+07	6.3155e+07	37304468	5.42806e+07	195254			5.48	5.63	5.67	2	2	2	278	28.1	5.47		other membranes		Pf09490		A0A371KAK5; A0A371KWK7; P_02828
P_02830	putative cobalt-precorrin-6Y C(15)-methyltransferase [decarboxylating]	cbiT	0	21.746	29	4	15	4	6.62089e+07	50186081	6.48009e+07	6.03986e+07	328253			2.45	2.03	1.84	4	3	3	184	19.8	5.3	other metabolic processes		other molecular function	Pf13649		A0A371KAL6; A0A371KWJ1; P_02830
P_02831	Cobalt-precorrin-2 C(20)-methyltransferase		0	12.386	23	4	10	4	30393263	30951891	1.80711e+07	2.64721e+07	112647			0	3.57	1.65	3	3	2	235	25.3	4.63	other metabolic processes		other molecular function	Pf00590	80788751	A0A371KB10; A0A371KK24; A0A371KXA7; A0A498E2P3; A0A498EXE0; A0A558GB80; A0A842PW43; M0IFQ5; P_02831
P_02832	Cobalt-precorrin-4 C(11)-methyltransferase	cbiF; cobM	0.009	1.888	3	1	2	1	4.82338e+06	3.1225e+06	1.78556e+06	3.24381e+06	11626.6			0	0		1	1		279	29.7	4.22	other metabolic processes		other molecular function	Pf00590	8919124	A0A371KAU8; A0A371KJK4; A0A371KWJ6; A0A384K9V3; A0A498E870; A0A498EIP2; A0A842PW29; A0A8T5BX21; D4GP62; hvo:HVO_B0060; L5NU02; L9VI71; M0IFS4; P_02832
P_02833	cobalamin biosynthesis protein CbiG	cbiG	0.003	3.421	6	2	4	2	256704303	253836136	1.7736e+08	2.293e+08	703375			1.79	0	0	1	1	1	326	34.6	4.45	other metabolic processes		other molecular function	Pf01890, Pf11760		A0A371KAM4; A0A371KY69; A0A558GB63; P_02833
P_02835	Cobalt-precorrin-3B C(17)-methyltransferase	cbiH2; cobJ	0	5.357	11	2	3	2	1.07869e+07	5234062	3.51029e+06	6.51042e+06	18925.6			0		0	2		1	344	36.3	4.31	other metabolic processes		other molecular function	Pf00590	8919339	A0A371KAV0; A0A371KWU6; A0A384KSM5; A0A8T5BZC9; D4GP59; hvo:HVO_B0057; L9VI35; M0H3F6; P_02835
P_02836	hypothetical protein		0.003	3.92	24	1	2	1	4449502	12072243		8.26087e+06	98343.7			0	1.6		1	1		84	8.8	4.12				Pf13459	80788746	A0A371KAL7; A0A371KJT0; A0A371KWM4; A0A498EAE8; A0A498EG44; A0A558GB65; A0A847TJQ2; L5NVB1; M0H5N7; M0IFR0; P_02836
P_02837	hypothetical protein		0	6.317	20	3	6	3	1.16892e+07	1.0741e+07	5.92801e+06	9.45273e+06	42012.2			0	0		3	2		225	24.1	4.7						A0A371KAY7; A0A371KWM7; P_02837
P_02839	hypothetical protein		0	10.615	29	3	6	3	1.54775e+07	25520509	6.69156e+06	1.58965e+07	125170			0	2.54	0	3	2	1	127	13.9	4.58				Pf11483	8919305	A0A371KAY2; A0A371KJY0; A0A371KWI7; A0A384KJN0; A0A498E6U6; A0A498EEJ9; A0A842PW81; A0A847TV89; A0A8T5C829; D4GP55; hvo:HVO_B0053; L9VKH5; P_02839
P_02842	Aerobic cobaltochelatase subunit CobN	cobN	0.003	3.859	2	2	2	2	2.7755e+07	18513252	7.93382e+06	1.80674e+07	14071.1			0			2			1284	141.2	4.35	other metabolic processes		other molecular function	Pf02514		A0A371KAV9; A0A371KJL4; A0A498E860; A0A498EIQ2; P_02842
P_02845	Periplasmic binding protein		0	106.486	49	15	159	14	3.99503e+09	3.91974e+09	2.05109e+09	3.32195e+09	8.26356e+06			94.98	112.61	93.67	11	12	14	402	44.4	4.32				Pf01497	80788737	A0A371KAW0; A0A371KK38; A0A498EAS5; A0A498EBU1; A0A842PUT1; L5NYE4; P_02845
P_02853	Pectin degradation repressor protein KdgR	xacR	0.004	2.272	4	1	1	1										0			1	251	27.2	5.3	other biological processes		nucleic acid binding activity	Pf01614, Pf09339	8919114	A0A371KAW9; A0A371KJM6; A0A371KWH5; A0A384LHC9; A0A498E853; A0A498EIR4; A0A558GFA8; A0A6C0UR10; A0A842PW10; D4GP42; hale:G3A49_06985; hvo:HVO_B0040; L9VI90; M0FPH8; M0FRQ6; M0GF50; M0GZ33; M0IFS3; P_02853
P_02860	putative sugar-binding periplasmic protein precursor		0	8.148	13	4	9	4	36002550	25457254	3.45176e+07	3.19925e+07	69700.4			0	0	0	2	1	4	459	49.1	4.35						P_02860
P_02872	Oligopeptide-binding protein AppA precursor		0	110.619	45	18	75	18	3.27557e+08	4.21702e+08	2.04764e+08	3.18008e+08	493801			23.97	19.52	32.99	13	15	15	644	70.8	4.53						P_02872
P_02886	hypothetical protein		0.009	1.827	2	1	2	1	59824652	63141712	27443354	5.01366e+07	171701				0	0		1	1	292	30.9	4.09						A0A371KAZ9; A0A842PUP4; P_02886
P_02899	Sporulation-control protein spo0M		0	6.493	12	2	5	2		7406202		7406202	30229.4			0	0	0	1	2	1	245	27.2	4.35				Pf07070	8919195	A0A371KB39; A0A371KK36; A0A371KY02; A0A384KSR3; A0A498E3J7; A0A498EEP3; A0A842PUW7; A0A847TJJ9; A0A8T5C9E7; D4GQ21; hvo:HVO_B0375; L9VIL5; P_02899
P_02904	molybdate ABC transporter periplasmic substrate-binding protein		0	41.74	25	5	33	5	2.14698e+08	165771869	1.39029e+08	1.73166e+08	567759			14.3	9.07	18.33	5	3	5	305	32.2	4.78				Pf13531	8919251	A0A371KAT3; A0A371KJR6; A0A498EG89; A0A498EJH0; A0A842PUP7; A0A8T5CV44; D4GQ16; hvo:HVO_B0369; L9VIM1; P_02904
P_02908	putative hydrogenase 2 b cytochrome subunit		0	8.567	6	3	9	3	42710635	58223286	27215163	4.27164e+07	97749.1			4	1.83	0	3	2	2	437	47.2	7.14		plasma membrane;other membranes		Pf03916		A0A371KB18; A0A371KX43; P_02908
P_02909	Tetrathionate reductase subunit B precursor	dmsB	0	29.433	30	5	23	5	141725093	104411311	63801752	1.03313e+08	378435			14.79	8.71	14.65	5	4	4	273	29.7	4.56			other molecular function	Pf00037, Pf13247	8919303	A0A371KAU9; A0A371KK45; A0A371KWD0; A0A384K8U3; A0A498E6P2; A0A498EBF6; A0A8T5C9D8; D4GQ11; hvo:HVO_B0364; L9VIM6; P_02909
P_02910	Dimethyl sulfoxide reductase DmsA precursor		0	254.495	58	41	294	41	2.6043e+09	2.42412e+09	1.87183e+09	2.30008e+09	2.72845e+06			133.56	96.57	158.55	37	36	40	843	92.3	4.77			other molecular function	Pf00384, Pf01568, Pf04879		A0A371KB45; P_02910
P_02914	putative transporter		0.004	2.36	2	1	4	1	23368240	34240748	19299154	2.5636e+07	66072.3				0	0		1	1	388	39.6	4.81		plasma membrane;other membranes		Pf06826	8919328	A0A371KAU4; A0A371KJT4; A0A371KWE5; A0A384L320; A0A498EG78; A0A498EJI1; A0A558G4W7; A0A6C0UUE9; A0A842PUN6; D4GQ06; hale:G3A49_07285; hvo:HVO_B0359; L5NWA1; L9VIN2; M0IFZ5; P_02914
P_02915	hypothetical protein		0	15.859	20	3	11	3	3.30127e+08	2.48949e+07	2.00389e+07	1.2502e+08	518757			9.15	0		3	1		241	25.3	4.89					8919369	A0A371KB59; A0A371KWB3; A0A384KGG2; A0A558G4Z0; A0A6C0UR32; A0A842PVM1; D4GQ05; hale:G3A49_07290; hvo:HVO_B0358; L5NXE3; L9VKQ1; M0H1B3; M0II10; P_02915
P_02946	Bacterial extracellular solute-binding proteins, family 5 Middle		0	97.308	34	16	71	16	4.2544e+08	4.16648e+08	2.67227e+08	3.69771e+08	530519			24.82	27.55	32.12	12	10	12	697	78.6	4.61				Pf00496		A0A371KB88; A0A371KWC0; P_02946
P_02952	Phosphate-binding protein PstS 1 precursor		0	56.799	37	9	36	9	177651307	2.27311e+08	1.04823e+08	1.69928e+08	424820			12.24	18.92	23.46	6	5	9	400	42.6	4.25				Pf12849		A0A371K940; A0A371KPY6; P_02952
P_02960	Cobyrinic acid A,C-diamide synthase	cbiA	0.004	2.715	4	1	1	1	283448000	716086080	192308608	397280896	898826			0			1			442	46.8	4.6	other metabolic processes		other molecular function	Pf01656, Pf07685		A0A371K959; P_02960
P_02967	Bacterial extracellular solute-binding protein		0.003	3.417	6	1	2	1	12233059		6821465	9527262	21457.8					4.33			1	444	47.9	4.2						P_02967
P_02972	hypothetical protein		0	42.256	38	10	65	10	7.04246e+08	779581957	3.5533e+08	6.13053e+08	2.37617e+06			29.17	33.06	32.31	9	8	8	258	27.9	9.5		other membranes				A0A371K960; A0A371KIA5; A0A371KPG3; A0A498E008; A0A498EAM9; P_02972
P_02973	FKBP-type peptidyl-prolyl cis-trans isomerase SlyD		0.005	2.093	7	1	2	1								0	0		1	1		155	16.8	3.84			other molecular function	Pf00254	79193112	A0A371K9J8; A0A371KI10; A0A371KPW4; A0A498E3L4; A0A498EDW0; A0A558G9A2; A0A6C0UV26; A0A842PUG4; hale:G3A49_05610; L5N9X1; M0GK11; M0I0U2; P_02973
P_02977	hypothetical protein		0	36.05	37	5	31	5	463835900	6.37205e+08	367720880	4.89587e+08	3.04091e+06			28.01	23.29	19.83	4	4	5	161	18	8.43						P_02977
P_02980	1,2-phenylacetyl-CoA epoxidase, subunit A		0	7.549	11	3	6	3	28626040	2.5384e+07	1.48709e+07	2.29603e+07	73122.1			1.96	0	1.76	3	1	2	314	35.9	5.19	other metabolic processes			Pf05138		A0A371K9P2; A0A371KPR2; P_02980
P_02982	1,2-phenylacetyl-CoA epoxidase, subunit C	paaC; paaI	0	7.076	8	2	8	2	14279283	44420941	2.10946e+07	2.65983e+07	97787.8			0	2.01	2.02	2	2	2	272	31.3	4.4	other metabolic processes		other molecular function	Pf05138	8923538	A0A371K9K0; A0A371KQT7; A0A384KQ89; A0A558GFW4; A0A6C0UR18; D4GRH1; hale:G3A49_05650; hvo:HVO_A0509; L9VKD1; M0GNX3; M0HYH1; P_02982
P_02990	Leucine-, isoleucine-, valine-, threonine-, and alanine-binding protein precursor		0	91.68	34	12	95	12	8.57341e+08	1.04795e+09	4.71077e+08	7.92122e+08	1.8905e+06			45.85	53.05	43.84	11	12	11	419	43.8	4.61						P_02990
P_03014	Periplasmic binding protein		0.003	3.228	4	1	4	1	7597669	8886681	1.92621e+06	6.13685e+06	14507.9			0	0	0	1	1	1	423	46.7	4.34						A0A371K999; A0A371KIE2; A0A371KPC1; A0A498E043; A0A498EAH8; P_03014
P_03020	DoxX		0	58.904	26	6	109	3	2.85929e+09	2.55315e+09	1.20036e+09	2.20426e+09	1.25958e+07			77.63	67.47	53.93	6	6	6	175	18.9	6.54						P_03020
P_03021	NosL		0	21.048	11	3	30	3	834214512	311925036	3.49886e+08	4.98675e+08	2.55731e+06			30.64	12.8	26.66	3	3	3	195	20.5	4.26				Pf05573		A0A371K9T2; A0A371KIF3; A0A371KQ23; A0A498E607; A0A498EEV8; A0A842PTZ6; P_03021
P_03028	Periplasmic binding protein		0	47.327	30	9	42	9	2.45323e+08	2.81136e+08	1.04887e+08	2.10449e+08	507105			13.58	23.61	5.14	8	8	6	415	44.9	4.27				Pf01497		A0A371K9E3; P_03028
P_03031	Imidazolonepropionase	hutI	0.003	3.414	4	1	1	1									0			1		412	42.3	4.46	other metabolic processes	other cell component	other molecular function	Pf01979		A0A371K9B1; A0A371KQ47; P_03031
P_03044	SnoaL-like domain protein		0.004	2.311	14	1	3	1	68328128	37388716	26541770	4.40862e+07	326564				0	0		1	1	135	15.1	4.21				Pf12680		A0A371K9Q7; A0A371KQG7; P_03044
P_03046	Leucine-, isoleucine-, valine-, threonine-, and alanine-binding protein precursor		0	46.009	19	6	52	6	396214059	368605348	1.61924e+08	3.08914e+08	703677			32.18	23.83	26.27	6	5	6	439	45.7	4.21				Pf13458		A0A371K9S8; A0A371KIH5; A0A371KRF7; A0A498E465; A0A498EHD7; A0A842PU21; P_03046
P_03069	NosL		0	35.752	31	3	28	3	8.47864e+08	8.70829e+08	4.27483e+08	7.15392e+08	3.5241e+06			25.68	25.64	25.22	3	3	2	203	21.5	4.6				Pf05573		A0A371K9S5; A0A371KQ18; A0A558GCN1; A0A6C0UQH4; A0A842PTE0; hale:G3A49_06075; P_03069
P_03078	High-affinity zinc uptake system binding-protein ZnuA precursor		0	33.64	36	9	24	9	1.15229e+08	84318262	54743575	8.47636e+07	229091			8.17	0	3.1	6	5	6	370	40.1	4.39	transport		other molecular function	Pf01297		A0A371K9U2; A0A371KIB3; A0A371KPW6; A0A498E370; A0A498EI47; P_03078
P_03084	hypothetical protein		0	38.537	19	6	30	6	1.66558e+08	1.51738e+08	9.81591e+07	1.38819e+08	307121			16.54	13.69	11.67	6	5	5	452	48.3	4.64						A0A371K9U8; A0A371KQC2; P_03084
P_03088	High-potential iron-sulfur protein		0	27.462	17	2	21	2	294608496	279427672	103217522	225751230	1.43791e+06			24.19	17.8	15.74	2	2	2	157	16.4	4.65	other metabolic processes		other molecular function	Pf01355		A0A371K9K2; P_03088
P_03089	putative cadmium-transporting ATPase	cadA	0	11.122	4	3	8	3	3.38762e+07	3.22554e+07	1.48614e+07	2.69977e+07	30165			3.67	0	1.95	3	2	1	895	92.3	4.48	transport	other membranes	transporter activity;other molecular function	Pf00122, Pf00403, Pf00702		A0A371K9V7; P_03089
P_03092	hypothetical protein		0	78.948	41	12	101	12	9.61175e+08	9.53001e+08	5.13915e+08	8.09364e+08	2.28634e+06		115	63.22	52.97	45.54	9	11	11	354	38	4.73						A0A371K9Z9; A0A371KQ01; P_03092
P_03097	hypothetical protein		0	10.83	13	1	8	1	36348199	38414510	1.6928e+07	3.05636e+07	216763			4.11	3.55	5.54	1	1	1	141	14.6	3.95		other membranes		Pf07790		A0A371K9Q6; P_03097
P_03098	hypothetical protein		0	14.041	11	1	31	1	2737963478	2791396322	1309989071	2279782957	1.5615e+07			21.29	26.41	34.82	1	1	1	146	15.3	4.06		other membranes		Pf07790		A0A371K9L2; A0A842PTQ8; P_03098
P_03106	Peptide methionine sulfoxide reductase MsrA	msrA	0.008	2.027	7	1	1	1	45846920	32185940	19695752	32576204	184046			0			1			177	19.8	4.36	protein metabolism;other metabolic processes		other molecular function	Pf01625	79193243	A0A371K9R6; A0A371KI41; A0A371KR97; A0A498E051; A0A498EDI9; L5NXU9; M0GI38; P_03106
P_03127	hypothetical protein	cas7b	0	20.907	27	6	12	6	5.03207e+07	4.3997e+07	24876181	3.97313e+07	110672			4.52	0	2.36	5	3	2	359	40.4	4.54	cell organization and biogenesis;DNA metabolism;other metabolic processes			Pf05107		A0A371K9T6; P_03127
P_03128	CRISPR-associated protein (cas_TM1802)	cas8b	0	4.443	5	2	6	2	49741122	55594552	1.91237e+07	4.14864e+07	57620.1			0	0	0	2	1	1	720	80.5	4.72				Pf09484		A0A371K9Q3; A0A371KPR6; A0A842PT25; P_03128
P_03145	hypothetical protein		0	29.149	19	3	34	3	417446474	357835133	1.85554e+08	3.20279e+08	1.34571e+06			32.67	35.32	27.3	3	3	3	238	24.9	3.92						A0A371K9N2; A0A371KIR0; A0A371KPV4; A0A498E6F2; A0A498EAW9; P_03145
P_03155	hypothetical protein		0	8.856	14	3	7	3	20014094	13567424	6.07946e+06	1.32203e+07	43345.3			0	0	0	3	2	1	305	33.4	5.33						P_03155
P_03156	Multidrug export protein MepA		0	4.507	7	2	5	2	20250093	22801953	8.72901e+06	1.72604e+07	35369.6			0	0		2	1		488	51.8	5.54	transport	other membranes	transporter activity	Pf01554	80789112	A0A371K9P1; A0A371KIA7; A0A371KPU4; A0A498EAX7; A0A498EKT9; A0A558G8R2; A0A6C0USQ0; A0A842PUR5; hale:G3A49_05170; M0GP46; M0HZD6; P_03156
P_03160	Acetyl-coenzyme A synthetase		0.004	2.203	1	1	8	1	1552790784	1344598656	1833357696	1576915712	2.42602e+06			1.75	1.75	1.99	1	1	1	650	71.1	4.67						P_03160
P_03176	Heme-binding protein A precursor		0	312.296	52	22	298	22	4.09438e+09	5.51041e+09	2.11395e+09	3906250172	7.01302e+06			228.35	268.98	204.99	21	22	22	557	61.1	4.39	transport	plasma membrane;other membranes;other cell component		Pf00496	80789132	A0A371K9Q8; A0A371KPR9; A0A6C0UUW7; hale:G3A49_05270; L5NXL3; P_03176
P_03190	hypothetical protein		0	5.603	19	2	2	2	1.34516e+07	9.72047e+06	4.31255e+06	9.16153e+06	47469.1			0			2			193	21	5.06					8923711	A0A371K9V5; A0A371KPJ9; A0A384KYM0; A0A558G7B4; A0A842PTK1; A0A847TW22; D4GR01; hvo:HVO_A0324; L5NY11; L9V504; M0HZ63; P_03190
P_03194	hypothetical protein		0	4.512	3	1	23	1	381034760	393050130	162621543	3.12235e+08	1.22445e+06			5.43	6.83	1.96	1	1	1	255	26.1	9.28						P_03194
P_03197	hypothetical protein		0	10.693	12	3	9	3	43774624	40963542	1.61577e+07	3.3632e+07	106768			2.47	5.67	0	2	3	2	315	33	5.53		other membranes			80789155	A0A371KA94; A0A371KPP2; L5NYT7; P_03197
P_03202	hypothetical protein		0	170.034	39	12	165	12	5.4356e+09	5.24529e+09	2.81392e+09	4.49827e+09	1.47002e+07			154.15	159.16	106.05	10	10	12	306	31.8	4.36					80789160	A0A371K9U1; A0A371KIN0; A0A371KPK0; A0A498DZ70; A0A498EAK4; A0A558GC35; A0A6C0UTI0; A0A842PTS4; hale:G3A49_05400; L5NYT2; M0HYN6; P_03202
P_03207	Phosphate-import protein PhnD precursor		0	38.855	24	7	18	7	1.39225e+08	1.00732e+08	5.14975e+07	9.71517e+07	244100			11.55	11.87	5.06	6	5	2	398	42.8	4.32						P_03207
P_03213	hypothetical protein		0	77.516	38	12	63	12	4.18989e+08	576546137	2.09468e+08	4.01668e+08	730305			26.57	47.81	32.85	10	12	10	550	58.2	4.45						P_03213
P_03219	Thioredoxin reductase	trxB6	0	5.498	11	1	3	1	11803995	12319537	2959513	9.02768e+06	46534.4			3.19	0		1	1		194	20.7	4.12		other cell component	other molecular function	Pf07992	8923655	A0A371KA20; A0A371KIG1; A0A371KPL8; A0A384KAZ1; A0A498E747; A0A498EIJ2; A0A842PUC7; A0A8T5C5J4; D4GRD7; hvo:HVO_A0472; L9VNZ2; P_03219
P_03258	hypothetical protein		0	5.115	4	1	2	1	3.90929e+06	7356928	1.25515e+06	4.17379e+06	11790.4			0	0		1	1		354	40.5	4.81						P_03258
P_03270	Restriction endonuclease		0	6.065	8	2	4	2	12813154	22236925	1.08273e+07	1.52924e+07	33832.8				0	0		2	1	452	50.6	4.98	DNA metabolism;other metabolic processes;stress response	other membranes	nucleic acid binding activity;other molecular function	Pf04471		A0A371K8N1; A0A371KNQ1; P_03270
P_03300	Cyclodextrin-binding protein precursor		0	97.703	36	16	122	16	1.31382e+09	1578382272	871368204	1.25452e+09	2.73914e+06			55.98	62.92	56.86	14	15	14	458	50.1	4.53						P_03300
P_03308	Inositol-1-monophosphatase	suhB2	0.003	3.967	7	1	1	1								0			1			267	29.1	4.63			other molecular function	Pf00459		A0A371K931; A0A371KJQ0; A0A498ECW4; A0A498EKC7; A0A871BKC0; P_03308
P_03341	putative ABC transporter-binding protein precursor		0	20.957	26	6	13	6	7.09971e+07	5.23108e+07	4.99642e+07	5.77574e+07	116682			4.02	2.22	6.55	2	2	6	495	53.7	4.42				Pf01547		A0A371K935; P_03341
P_03346	hypothetical protein		0	7.356	4	1	3	1	13889263	17564068	7167316	12873549	27159.4			2	2.3	2.32	1	1	1	474	51.5	4.73						P_03346
P_03347	Outer membrane protein assembly factor BamB precursor		0	20.505	19	5	19	5	1.32561e+08	9.8198e+07	4.94534e+07	9.3404e+07	226160			2.91	2.88	1.71	5	4	4	413	44.6	4.86						P_03347
P_03350	hypothetical protein		0.003	3.286	10	1	2	1	11420996	12506028	6.5171e+06	1.0148e+07	78667			0		0	1		1	129	13.6	3.98						P_03350
P_03366	Oligopeptide-binding protein AppA precursor		0	248.794	61	27	278	27	4.56357e+09	5.64565e+09	2477835859	4.22902e+09	7.63361e+06			214.68	199.7	228.69	25	22	25	554	61.2	4.74						P_03366
P_03411	Helix-turn-helix domain protein		0	17.14	25	2	13	2	4.66935e+07	61647638	13256163	4.05324e+07	216751			7.12	9.27	0	2	2	1	187	20.2	4.54	other biological processes	other membranes	other molecular function	Pf12840		A0A371K9E6; P_03411
P_03471	SNARE associated Golgi protein		0	10.964	24	3	13	3	72046692	2.57291e+07	2.26162e+07	4.01307e+07	236063			1.8	2.02	7.1	3	1	2	170	18.3	5.49		other membranes		Pf09335	80785677	A0A371K7X6; A0A558GBS3; A0A6C0UMR1; A0A842PKY5; hale:G3A49_00815; L5NQJ9; M0GFD7; P_03471
P_03486	hypothetical protein		0	8.998	13	3	13	3	50212005	52063092	2.64341e+07	4.29031e+07	213448			1.96	1.85	2.17	3	3	3	201	22.4	4.21					44081919	A0A371K840; A0A371L6H9; A0A558GBW1; A0A6C0UMP8; hale:G3A49_00880; M0GFC4; P_03486
P_03488	DNA repair and recombination protein RadA	radA	0	37.976	27	6	32	6	248546951	2.56921e+08	1.40186e+08	2.15218e+08	627458			11.71	21.49	14.64	5	5	5	343	37.3	4.61	DNA metabolism;other metabolic processes;stress response		nucleic acid binding activity;other molecular function	Pf08423, Pf14520		A0A371K876; P_03488
P_03489	Sulfide dehydrogenase [flavocytochrome c] flavoprotein chain precursor		0	10.834	21	5	9	5	6.16501e+07	3.81745e+07	7.70591e+06	3.58435e+07	94077.5			1.74	0		5	1		381	42	4.69		other cell component	other molecular function	Pf07992	80785694	A0A371K8R0; A0A371KVX9; A0A371L751; A0A498E834; A0A498EMH1; A0A558GBT0; A0A842PL01; A0A847TDX2; M0I1Z2; P_03489
P_03490	hypothetical protein		0	11.951	26	2	6	2	19223999	26145350	11462285	18943878	138276			2.15	2.04	3.14	2	2	1	137	14.3	4.2				Pf07849		A0A371K871; A0A371KRT0; A0A371L6H2; A0A498E865; A0A498EFS2; A0A842PKZ9; P_03490
P_03500	50S ribosomal protein L31e	rpl31e	0	30.057	66	7	38	7	335287404	3.80995e+08	219643218	3.11975e+08	3.39104e+06			13	13.52	11	7	7	7	92	10.5	5.49	protein metabolism;other metabolic processes	translational apparatus;other cell component	other molecular function	Pf01198		A0A371K883; A0A371KRT5; A0A371L6F9; A0A498E874; A0A498EFT1; A0A6C0USD2; A0A842PL10; hale:G3A49_00950; P_03500
P_03503	prefoldin subunit alpha	pfdA	0.003	3.323	9	2	3	2	14464118	1.324e+07	8.6307e+06	1.21116e+07	77638.6			0	0		1	2		156	17.4	3.64	protein metabolism;other metabolic processes	other cell component	other molecular function	Pf02996	8924689	A0A371K803; A0A371KW81; A0A371L6F8; A0A498EBW6; A0A498EFF7; A0A558GAH4; A0A6C0UX07; A0A842PL23; hale:G3A49_00965; L9UJE1; M0GDC9; P_03503
P_03513	hypothetical protein		0.004	2.38	7	1	9	1	27930430	23276314	12528319	21245021	169960			3.39	0	0	1	1	1	125	14	11.25		other membranes			8926263	A0A371K814; A0A371KRU1; A0A371L6F2; A0A384KDD4; A0A498EBX4; A0A498EFL1; A0A558GAE3; A0A6C0UQY1; A0A842PL32; D4GYX5; hale:G3A49_01015; hvo:HVO_0129; L9UJE7; M0I446; P_03513
P_03519	60 kDa chaperonin		0	95.612	40	15	89	14	5.11343e+08	5.07345e+08	1.88221e+08	4.02303e+08	715841			43.27	43.08	33.82	11	13	10	562	59.1	4.25						P_03519
P_03520	KH domain protein		0.004	2.796	7	1	1	1	8829187	4831568	5.02331e+06	6.22802e+06	34600.1			0			1			180	19.9	4.94			nucleic acid binding activity	Pf00013, Pf21800	80785724	A0A371K872; A0A371KRV8; A0A371L6F0; A0A498E9K6; A0A498F1G7; A0A558GAF3; A0A6C0UMS7; A0A842PL55; hale:G3A49_01045; L5NK28; M0FHC0; M0FV79; M0FZP4; M0GDB4; M0I1W6; P_03520
P_03525	Tyrosine--tRNA ligase	tyrS	0	13.243	20	3	3	3								0		1.97	1		2	328	36	4.35	protein metabolism;RNA metabolism OR transcription;other metabolic processes	other cell component	other molecular function	Pf00579	44081957	A0A371K8E7; A0A371KTC4; A0A371L6D0; A0A498EKD5; A0A498ER96; A0A6C0USF0; A0A842PL42; hale:G3A49_01070; L5NK33; M0GDA7; P_03525
P_03528	SPFH domain / Band 7 family protein		0	115.237	57	17	103	17	9.52228e+08	7.69542e+08	4.81664e+08	7.34478e+08	2.1666e+06		120	55.35	42.58	49.34	15	15	12	339	36.4	4.63	protein metabolism	other membranes	other molecular function	Pf01145		A0A371K826; P_03528
P_03546	hypothetical protein		0	47.352	58	6	76	6	9.55632e+08	1042110054	5.02713e+08	8.33485e+08	5.59386e+06			64.14	40.99	46.04	6	6	6	149	15.8	4.22						A0A371K839; P_03546
P_03549	hypothetical protein		0	5.28	12	1	10	1	32642138	37347572	23836224	3.12753e+07	303644			8.43	5.27	4.72	1	1	1	103	10.7	10.89		other membranes		Pf18902	80785753	A0A371K8F8; A0A371KRW1; A0A371L7P6; A0A498E5I9; A0A498EIN4; A0A558G7G2; A0A6C0UR05; A0A842PL47; hale:G3A49_01190; L5NNF7; M0GD16; M0I415; P_03549
P_03551	hypothetical protein		0	9.701	8	2	13	2	79102066	88619686	37712305	68478019	547824			0	0	0	2	1	1	125	13	9.32		other membranes				A0A371K874; A0A371KRY9; A0A371L6K4; A0A498E488; A0A498F1J8; A0A842PL63; L5NN18; M0GH54; M0I1K6; P_03551
P_03554	hypothetical protein		0	19.457	9	2	14	2	63118657	66878804	3.15419e+07	5.38464e+07	147121			11.37	3.71	5.93	2	2	2	366	39.2	8.85		other membranes				A0A371K853; A0A371L6A1; P_03554
P_03555	MarR family protein		0	8.126	17	3	5	3	2.09112e+07	20308631	3450340	1.48901e+07	87588.5			1.85	2.03		2	2		170	19.8	6.47				Pf13412	8926511	A0A0K1IPW6; A0A2P4NUM0; A0A371K8I3; A0A371KTF2; A0A371L6A0; A0A371L9E9; A0A371LAB2; A0A371LZF1; A0A371M6T7; A0A371MPQ2; A0A371N459; A0A384L678; A0A498EFY0; A0A498ERC7; A0A558G7F8; A0A6C0UNL5; A0A842PL71; D4GZA7; hale:G3A49_01220; hgi:ABY42_00770; hvo:HVO_0163; L5NMS7; L9UFW5; M0FD68; M0FQX3; M0FXV1; M0GD82; M0GQL0; M0HJU0; M0I1T9; P_03555
P_03567	DNA polymerase sliding clamp	pcn; pcnA	0	26.084	26	4	7	4	3.45493e+07	47597611	2.74749e+07	3.65406e+07	147938			4.68	5.71	4.41	1	3	3	247	26.6	4.34	DNA metabolism;other metabolic processes;other biological processes		enzyme regulator activity;nucleic acid binding activity	Pf00705, Pf02747	80785771	A0A0D6JN82; A0A0K1IP84; A0A371K863; A0A371KRY8; A0A371L690; A0A371LYX8; A0A371MPP9; A0A371N2E1; A0A498EC72; A0A498ETT5; A0A6C0UV59; A0A830DXW5; A0A842PL62; hale:G3A49_01280; hgi:ABY42_00845; L5NUT9; M0FH75; M0FV35; M0FZS6; M0GF35; M0HJS1; M0I0T2; M0I5L7; P_03567
P_03575	hypothetical protein		0	4.593	5	1	5	1	7.99178e+06	3.78471e+06	5516861	5.76445e+06	24119			1.65	0	0	1	1	1	239	24.9	4.53	other metabolic processes;transport	plasma membrane;other membranes	transporter activity	Pf02592	8924750	A0A371K8C9; A0A371KS03; A0A371L695; A0A384KXW0; A0A498E9P8; A0A498EMS8; A0A558GAQ0; A0A6C0UN16; A0A842PL76; D4GZC7; hale:G3A49_01310; hvo:HVO_0183; L5NVS9; L9UFY6; M0GD67; M0I1S4; P_03575
P_03584	hypothetical protein		0.003	3.903	12	1	2	1	7835758	8738534	7475264	8.01652e+06	90073.2			0		0	1		1	89	9.6	7.25		other membranes				A0A371K8J2; P_03584
P_03587	hypothetical protein		0	11.28	42	2	9	2	4.34505e+07	45897472	1.69743e+07	3.54408e+07	644378			2.43	3.5	3.13	2	2	1	55	6.2	4.81			nucleic acid binding activity;other molecular function	Pf09123	8925569	A0A0D6JND7; A0A0K1IPY9; A0A2P4NUV2; A0A371K8G2; A0A371KRZ6; A0A371L674; A0A371L9H6; A0A371LA76; A0A371LYX9; A0A371M6R0; A0A371MPL9; A0A371N421; A0A384LG55; A0A498E545; A0A498EN39; A0A558GAR3; A0A6C0UN02; A0A830DPE4; A0A842PLA1; D4GZE0; hale:G3A49_01370; hgi:ABY42_00925; hvo:HVO_0196; L5NX63; L9UI38; M0FH50; M0FV11; M0FZU4; M0GF17; M0GNY5; M0HLI2; M0I0R5; M0I5J9; M0J9V1; P_03587
P_03590	Phosphoglucomutase		0.004	2.839	4	1	1	1	14594049	10090132	146798	8.27699e+06	18111.6				0			1		457	48.5	4.35	other metabolic processes		other molecular function	Pf00408, Pf02878, Pf02879, Pf02880	80785793	A0A371K8K7; A0A371L666; M0I1R2; P_03590
P_03594	DNA polymerase III subunit tau	rfc; rfcS	0	4.366	6	1	2	1	3593184	1.5558e+06	2766563	2.63852e+06	8068.86			2.4		0	1		1	327	36.2	4.51	DNA metabolism;other metabolic processes	other cell component	nucleic acid binding activity;other molecular function	Pf00004, Pf08542	59457867	A0A0K1IPI5; A0A371K8K6; A0A371L7K8; A0A371LYY1; A0A371MR56; hgi:ABY42_00965; M0HJP4; P_03594
P_03600	Acyl-CoA dehydrogenase		0	4.182	4	1	1	1	45980060			45980060	118812			0			1			387	42.3	5.08			other molecular function	Pf00441, Pf02770, Pf02771		A0A371K8M0; P_03600
P_03604	Ferritin-like domain protein	dpsA2	0.003	2.899	17	1	1	1	9943903		3.29766e+06	6.62078e+06	44138.5					0			1	150	16.9	4.28			other molecular function	Pf00210	8926713	A0A2P4NUM5; A0A371K8L6; A0A371KS10; A0A371L7J9; A0A384KLF3; A0A498E5N1; A0A498EMV8; A0A558G8A2; A0A6C0UQM3; A0A842PLB2; D4GZF8; hale:G3A49_01455; hvo:HVO_0213; L5NIW3; L9UG20; M0GCW6; M0I3X2; P_03604
P_03605	L-lactate dehydrogenase P		0	4.164	7	2	4	2	14013342	12039419	7.45061e+06	1.11678e+07	34899.3			0	0	1.68	2	1	1	320	34.6	4.48	other metabolic processes	other cell component	other molecular function	Pf00056, Pf02866	79189746	A0A371K8G5; A0A371KS35; A0A371L663; A0A498E9S3; A0A498F1Q4; A0A558G8B3; A0A6C0UN44; A0A842PLA4; hale:G3A49_01460; L5NL42; M0GD42; M0I1P9; P_03605
P_03609	Biotin transporter BioY		0.008	1.995	5	1	3	1	19934506	19272598	11315869	16840991	87713.5			0	0		1	1		192	19.2	5.26	transport	plasma membrane;other membranes	transporter activity	Pf02632		A0A371K893; A0A371L654; A0A6C0UV93; A0A842PLB7; hale:G3A49_01480; P_03609
P_03613	CobQ/CobB/MinD/ParA nucleotide binding domain protein		0	4.528	9	2	5	2	27704746	22386885	1.44938e+07	2.15285e+07	87159.9			0	0	0	2	1	2	247	24.5	4.16	other biological processes					A0A371K8A3; A0A371KS44; A0A498EI36; A0A498EIU7; P_03613
P_03617	hypothetical protein		0	10.94	30	2	15	2	54345755	45680117	22352982	4.0793e+07	536749			6.66	5.29	2	2	2	2	76	8.1	5.11		other membranes			8925561	A0A371K8J0; A0A371KS23; A0A371L642; A0A384KI28; A0A498E569; A0A498ENR7; A0A558G835; A0A6C0UN34; A0A842PLC9; D4GZH7; hale:G3A49_01520; hvo:HVO_0232; L5NFT2; L9UGC9; M0GH20; M0I5H1; P_03617
P_03619	hypothetical protein		0.004	2.256	6	1	1	1	5.44012e+06	5787105	3.04197e+06	4.7564e+06	17296			0			1			275	28.1	4.48					8924238	A0A371K8A1; A0A371KS42; A0A371L647; A0A384LGI1; A0A498ECB8; A0A498EG35; A0A6C0UVA3; A0A842PLC8; A0A8T5CKM5; D4GZH9; hale:G3A49_01530; hvo:HVO_0234; L9UH04; P_03619
P_03624	Glutamine synthetase	glnA	0	7.753	10	3	7	3	3.40871e+07	2.60715e+07	1.75019e+07	2.58868e+07	56769.3			0	1.93	0	2	3	1	456	50.5	4.56	other metabolic processes	other cell component	other molecular function	Pf00120, Pf03951	8924457	A0A371K8N3; A0A371KS30; A0A371L7I3; A0A498E5P6; A0A498EMX7; A0A558G822; A0A6C0UQP2; D4GZI4; hale:G3A49_01555; hvo:HVO_0239; L5NNB7; L9UF73; M0GEY7; M0I3V4; P_03624; P43386
P_03628	L-allo-threonine aldolase		0	4.794	4	1	2	1	10475575	7.56815e+06	4596403	7.54671e+06	22131.1			0	0		1	1		341	35.6	4.63	other metabolic processes		other molecular function	Pf01212		A0A371K8K3; P_03628
P_03631	Helix-turn-helix domain protein		0	21.561	12	2	12	2	3.08537e+07	72739599	2.2131e+07	4.19081e+07	129746			13.83	10.75	6.39	1	2	1	323	32.2	4.41		other membranes		Pf12840		A0A371K8P8; A0A371L624; P_03631
P_03633	Phosphate transporter family protein		0.004	2.179	3	1	2	1	9701084	9734534		9717809	24355.4			0	0		1	1		399	39.1	9.91	transport	other membranes	transporter activity	Pf01384	80785837	A0A371K8B5; A0A371L645; A0A558G8P7; A0A6C0UP13; A0A842PLI4; hale:G3A49_01590; L5NXC9; P_03633
P_03635	Magnesium and cobalt efflux protein CorC		0.004	2.197	4	1	3	1	4.74309e+06	12090436	5800730	7.54475e+06	16052.7			0	0	0	1	1	1	470	51.7	4.28		other membranes	other molecular function	Pf00571, Pf01595, Pf03471		A0A371K8B7; A0A371KS59; A0A371L644; A0A498EI54; A0A498EMY5; A0A558G8P8; A0A6C0UNB9; A0A842PLI5; hale:G3A49_01600; P_03635
P_03638	Threonylcarbamoyl-AMP synthase		0.009	1.88	3	1	3	1	283384178	360657900	1.35395e+08	2.59812e+08	1.31218e+06			0	0		1	1		198	21.1	4.69			nucleic acid binding activity	Pf01300	80785842	A0A371K8D8; A0A371KS58; A0A371L6D6; A0A498E4G8; A0A498ENT5; A0A6C0UN37; hale:G3A49_01615; P_03638
P_03649	hypothetical protein	Pleomorphic virus	0	7.092	13	2	4	2	1.10544e+07	18575922	6.41344e+06	1.20146e+07	44663.9	858184		0	2.29		1	2		269	30.5	4.25						P_03649
P_03650	hypothetical protein	Pleomorphic virus	0	17.164	46	6	7	6	2.51934e+07	45612023	1.83428e+07	2.97161e+07	131487	2.12258e+06		0	0	3.5	1	4	2	226	25.6	4.69						P_03650
P_03657	hypothetical protein	Pleomorphic virus	0	10.007	15	1	8	1	126903936	8.83674e+07	37081646	8.41176e+07	477941	1.68235e+07		9.86	9.4	9.29	1	1	1	176	17.6	3.93						A0A371K8R8; A0A371KSI5; A0A498E593; A0A498EG63; A0A558G9V1; A0A830DV13; P_03657
P_03658	hypothetical protein	Pleomorphic virus	0	74.61	36	13	92	13	1.41537e+09	1.56163e+09	841727067	1.27291e+09	2.30599e+06	5.30378e+07	114	50.29	56.53	31.44	10	10	12	552	59.1	4.54		other membranes				A0A371K8D4; A0A371KS72; A0A371LB02; A0A498E8J9; A0A498EKP8; P_03658
P_03659	hypothetical protein	Pleomorphic virus	0.008	1.995	6	1	1	1	16776933	18480460	11362307	15539900	81788.9	1553990		1.61			1			190	19.8	9.17						A0A371K8P0; A0A371KTM3; A0A371L9S3; A0A498ECE5; A0A498EFY2; A0A558G9U9; A0A830E4G6; P_03659
P_03674	hypothetical protein	LSV-48N	0	8.676	23	2	9	2	600876710	693535024	585892278	626768004	7.46152e+06	1.25354e+08		5.8	2.29	5.37	2	2	2	84	8.9	8.57		other membranes				A0A371K8G6; P_03674
P_03681	hypothetical protein	LSV-48N	0	36.627	37	3	40	3	1022086419	1240487156	501353223	9.21309e+08	7.55171e+06	1.84262e+08		44.81	46.52	35.45	3	3	3	122	12.9	4.78						P_03681
P_03682	hypothetical protein	LSV-48N	0	240.279	49	23	332	23	13453102956	1.40361e+10	7.09704e+09	1.15287e+10	1.71559e+07	4.6115e+08	22	289.11	284.13	253.69	20	20	21	672	71.7	4.25						P_03682
P_03683	hypothetical protein	LSV-48N	0.002	4.061	10	2	15	2	254086800	276408080	215465800	248653560	2.82561e+06	82884520	96	5.71	4.03	10.64	2	2	2	88	9.9	7.25						P_03683
P_03685	hypothetical protein	LSV-48N	0	407.35	81	52	475	52	7140079254	6043362778	4.09968e+09	5.76104e+09	8.4846e+06	1.37168e+08	36	307.03	272.06	308.9	48	45	45	679	74.6	4.92						A0A371K8T2; P_03685
P_03686	hypothetical protein	LSV-48N	0	138.297	49	15	180	15	2233314775	2.72142e+09	1.33415e+09	2.09629e+09	7.2286e+06	1.39753e+08	45	118.96	122.51	97.52	14	15	14	290	31.8	5.17		other membranes				A0A371K8N2; P_03686
P_03687	hypothetical protein	LSV-48N	0	61.424	52	12	95	12	1072601651	1.20731e+09	6.61069e+08	9.80326e+08	4.92626e+06	7.00233e+07	60	48.61	55.22	43.06	11	12	10	199	22.5	4.61						P_03687
P_03689	hypothetical protein	LSV-48N	0	5.331	7	1	15	1	438416288	476048480	207067616	373844128	2.61429e+06	7.47688e+07	101	12.45	11.84	5.45	1	1	1	143	14.9	4.21		other membranes				A0A371K8P9; A0A3R7ILI3; P_03689
P_03690	hypothetical protein	LSV-48N	0	5.413	14	2	6	2	46893846	4.50335e+07	32416584	4.1448e+07	249687	5.181e+06	334	0	0	0	1	1	2	166	17.1	4.63						P_03690
P_03692	hypothetical protein	LSV-48N	0	57.652	57	10	102	10	6.55001e+08	851056216	3.81979e+08	6.29345e+08	3.22741e+06	4.19563e+07	81	33.84	41.32	27.86	9	9	10	195	22.5	4.79						A0A371K8G1; P_03692
P_03693	Zonular occludens toxin (Zot)	LSV-48N	0	33.359	34	7	30	7	103263127	116106973	6.32519e+07	9.42073e+07	297184	4.48606e+06	313	11.13	15.93	18.61	5	5	5	317	36.3	5.21						A0A371K8U7; P_03693
P_03694	hypothetical protein	LSV-48N	0	24.356	22	3	29	3	375073533	389125037	1.55418e+08	3.06539e+08	2.00352e+06	3.40599e+07	128	12.57	17.46	8.37	3	3	3	153	16.8	4.91		other membranes				A0A371K8F7; A0A421DUI4; P_03694
P_03695	hypothetical protein	LSV-48N	0	4.249	5	1	2	1	12210781	8.07623e+06	6908690	9.06523e+06	44006	697326	562		0	2.11		1	1	206	23.8	7.15	DNA metabolism;other metabolic processes		nucleic acid binding activity			A0A371K8S2; P_03695
P_03699	Non-histone chromosomal protein MC1	mc1B	0	4.912	38	2	4	2	15498364	10744433	4.71735e+06	1.032e+07	99231.2			2.05	0	0	2	1	1	104	11.6	5.6	DNA metabolism;other metabolic processes;stress response			Pf05854	8924025	A0A0K1IWJ3; A0A2P4NV98; A0A371K7P7; A0A371KR93; A0A371L6Z9; A0A371L9F4; A0A371LAW5; A0A371LY54; A0A371M766; A0A371N329; A0A384LCY1; A0A498EHB0; A0A498EM23; A0A558G8K0; A0A6C0UMZ5; A0A842PKJ1; A0A847UGS4; D4GXX8; hale:G3A49_00005; hgi:ABY42_14655; hvo:HVO_2941; L5P141; L9UIS5; M0FB33; M0FZ96; M0GEY2; M0GN27; M0HE53; M0I073; P_03699
P_03703	Valine--tRNA ligase	valS	0	7.667	3	2	3	2	4.0464e+06	7.26353e+06	3.0739e+06	4.79461e+06	5511.04			0	2.07	2.23	1	1	1	870	98.9	4.36	protein metabolism;RNA metabolism OR transcription;other metabolic processes	other cell component	other molecular function	Pf00133, Pf08264		A0A371K7S5; A0A371L8C4; P_03703
P_03704	Cystathionine beta-lyase		0	9.363	14	3	4	3	1.98854e+07	10571093	5.88496e+06	1.21138e+07	30209			0	0	0	2	1	1	401	43.1	4.6	other metabolic processes		other molecular function	Pf01053		A0A371K7H8; A0A371KR90; A0A371L6Y5; A0A498E7Q4; A0A498EFB2; A0A6C0UQF3; A0A842PKJ3; hale:G3A49_00030; P_03704
P_03709	Tryptophan--tRNA ligase	trpS	0	4.259	4	1	1	1									0			1		529	59.2	4.54	protein metabolism;RNA metabolism OR transcription;other metabolic processes	other cell component	other molecular function	Pf00579		A0A371K7Q7; A0A371L6Y4; A0A842PKK3; P_03709
P_03718	Dihydrolipoyllysine-residue acetyltransferase component of pyruvate dehydrogenase complex		0	5.34	5	2	4	2	36092586	3.2178e+07	15913296	2.80613e+07	53247.2			1.63	0		2	2		527	55.6	4.37			other molecular function	Pf00198, Pf00364, Pf02817		A0A371K7L5; A0A371L6X3; P_03718
P_03728	Threonine synthase		0.004	2.587	6	1	1	1	7.36869e+06		2.22541e+06	4.79705e+06	11448.8			0			1			419	44.3	4.46	other metabolic processes		other molecular function	Pf00291		A0A371K7M4; P_03728
P_03739	hypothetical protein		0.003	3.445	14	1	5	1	14955791	16296840	8565905	1.32728e+07	158010			1.87	1.65	0	1	1	1	84	8.9	4.17		other membranes				A0A371K7U9; A0A842PKM3; P_03739
P_03740	Uracil phosphoribosyltransferase	upp	0	14.364	32	4	10	4	5.15264e+07	5.77315e+07	3.53487e+07	4.82022e+07	213284			1.62	2.06	4.41	4	2	2	226	24.5	4.49	other metabolic processes		other molecular function	Pf14681	8926213	A0A371K7U6; A0A371KRD7; A0A371L6U2; A0A384L6N8; A0A498EHF8; A0A498EM69; A0A558GEF9; A0A6C0UMC4; A0A842PKN2; D4GY62; hale:G3A49_00205; hvo:HVO_2981; L5NQL4; L9UIM1; M0FDN3; M0FQI9; M0G1L4; M0GEW2; M0I455; M0IC47; M0JBD2; P_03740
P_03745	hypothetical protein		0	76.631	54	12	86	12	1195245420	1.3301e+09	7.84927e+08	1103425671	4.77673e+06			39.58	47.56	47.37	9	10	10	231	24.5	4.13					80788599	A0A371K7W3; A0A371KRS8; A0A371L874; A0A498E4M4; A0A498ET95; A0A6C0UNA5; A0A842PKM7; hale:G3A49_00225; M0GEU2; P_03745
P_03753	hypothetical protein		0	56.909	33	10	70	10	4.4378e+08	4.2609e+08	4.19208e+08	4.29693e+08	1.22769e+06			33.55	27.18	17.69	10	9	10	350	37.3	4.73		other membranes	other molecular function	Pf01478, Pf06847		A0A371K7X9; A0A371KRG4; A0A371L7G6; A0A498E523; A0A498F130; A0A6C0US09; A0A842PKN5; hale:G3A49_00270; P_03753
P_03755	Ferredoxin-1		0	50.584	35	3	41	3	451925094	2.86868e+09	2.36124e+08	1.18558e+09	9.19052e+06			26.63	20.1	18.46	3	3	2	129	14.5	3.94			other molecular function	Pf00111	44081799	A0A371K7X0; A0A371KRE0; A0A371L860; A0A498E3L7; A0A498EN26; A0A558GEG7; A0A6C0UQJ7; A0A842PKN8; hale:G3A49_00280; M0GEV0; M0I439; P_03755
P_03761	ABC-2 family transporter protein		0	18.652	10	3	20	3	100722796	121216430	5.31011e+07	9.16801e+07	298632			5.7	8.96	3.23	3	3	2	307	33	9.69	transport	plasma membrane;other membranes	transporter activity	Pf12679	8924793	A0A371K7W1; A0A371KRH0; A0A371L6S7; A0A384LFT6; A0A498EC76; A0A498EI82; A0A558GED5; A0A6C0US16; A0A842PKN9; D4GYA0; hale:G3A49_00325; hvo:HVO_3001; L9UIN1; M0GFL3; M0I012; P_03761
P_03762	putative ABC transporter ATP-binding protein YxlF		0	92.151	45	16	128	16	1.70461e+09	1567840121	7.54046e+08	1.34216e+09	4.11707e+06			79.22	83.84	60.92	16	15	14	326	34.7	4.3		plasma membrane;other membranes	other molecular function	Pf00005, Pf13732		A0A371K7N1; A0A371KRF5; A0A371L6S2; A0A498EHH6; A0A498EM91; P_03762
P_03765	Methyl-accepting chemotaxis protein 4		0	6.865	7	2	3	2	40903461	21217813	10868543	24329939	47988			2.01		3.78	2		1	507	53.6	4.08	signal transduction;other biological processes	other membranes	other molecular function	Pf00015, Pf08448	80788619	A0A371K7Y0; A0A371L848; A0A558GED7; A0A6C0UPZ6; hale:G3A49_00345; M0GHL7; M0I0B8; P_03765
P_03767	L-lactate dehydrogenase P		0	13.391	19	3	9	3	22835451	3.5994e+07	15152773	2.46607e+07	81120.8			0	5.37	0	2	3	2	304	32.6	4.44	other metabolic processes		other molecular function	Pf00056, Pf02866	80788621	A0A371K7Y4; A0A371KRF3; A0A371L716; A0A498E7X6; A0A498EFH4; A0A842PKQ1; M0FDS5; M0FQP5; P_03767
P_03768	hypothetical protein		0	11.783	29	5	12	5	108294331	122160884	6.82092e+07	9.95548e+07	500275			4.21	4.23	2.09	3	4	3	199	21.7	4.72				Pf06677		A0A371K7T3; P_03768
P_03769	Universal stress protein family protein		0.004	2.126	9	1	1	1	11191154	7.54478e+06	2.29972e+06	7.01189e+06	54355.7			0			1			129	13.8	4.51				Pf00582	80788623	A0A371K7R9; A0A371KRH1; A0A371L6T0; A0A371LR29; A0A498EF85; A0A498EQY0; A0A6C0UN54; A0A842PKP3; hale:G3A49_00365; L5NJX7; P_03769
P_03773	hypothetical protein	oapB	0	6.425	34	3	4	3	33058083	32303296	2.07582e+07	2.87065e+07	220820			0		1.93	2		2	130	14.3	4.56				Pf09846	8925698	A0A0K1IXE9; A0A2P4NV54; A0A371K7P3; A0A371KRG7; A0A371L6R9; A0A371L906; A0A371LAP1; A0A371LZ02; A0A371M6W2; A0A371MQ38; A0A371N4I5; A0A384L5Q2; A0A498EHI6; A0A498EMA3; A0A558FYM8; A0A6C0UND9; A0A842PKR7; D4GYC7; hale:G3A49_00380; hgi:ABY42_15025; hvo:HVO_3013; L5NX22; L9UH50; M0GDH0; M0GN95; M0HDW4; M0I226; P_03773
P_03774	GTPase Era	oapA	0	18.003	35	6	18	6	9.54824e+07	93093594	4.48426e+07	7.78062e+07	365287			1.86	3.6	3.41	6	4	3	213	24	5.01			other molecular function	Pf01926	8926080	A0A371K800; A0A371KRJ0; A0A371L7F4; A0A384LAY6; A0A498E542; A0A498F152; A0A558FYK3; A0A6C0UQL8; A0A842PKQ5; D4GYC9; hale:G3A49_00385; hvo:HVO_3014; L5NVW8; L9UGY3; M0FCG6; M0FVL0; M0G276; M0GDP7; M0I650; P_03774
P_03777	hypothetical protein		0	135.984	59	14	169	14	2832800617	2.76505e+09	1524697886	2.37418e+09	8.27242e+06			129.11	100.3	113.1	14	13	12	287	30.3	4.6						P_03777
P_03783	Tyrosine phenol-lyase		0	18.08	16	4	14	4	282470979	1.12545e+08	146794784	1.80604e+08	403133			2.72	4.57	0	3	3	3	448	48.5	4.83	other metabolic processes		other molecular function	Pf01212		A0A371K7T0; A0A371L6S1; A0A842PKS7; P_03783
P_03796	Thiamine-binding periplasmic protein precursor		0	97.221	32	9	115	9	1.24596e+09	1.17735e+09	5.73102e+08	9.98804e+08	2.64234e+06			86.74	98.31	63.64	9	8	9	378	41.1	4.2	transport		other molecular function	Pf13343		A0A371K7Y8; A0A842PKS4; P_03796
P_03799	Putative thiosulfate sulfurtransferase		0	26.665	36	5	24	5	117120464	134957387	4.0517e+07	9.75316e+07	341020			8.12	6.95	2.49	5	5	5	286	32	4.27			other molecular function	Pf00581	80785616	A0A2P4NVA0; A0A371K7R0; A0A371L6Q9; A0A371MQ28; A0A558GAU9; A0A6C0UMK1; A0A842PKT0; hale:G3A49_00510; L5NYW6; M0FEF4; M0FRA7; M0G0B9; M0GDE1; M0I1Z5; P_03799
P_03827	inosine 5'-monophosphate dehydrogenase		0	8.522	15	3	3	3	1.10371e+07	2.9877e+06	6.92206e+06	6.98229e+06	24585.5				0	0		1	2	284	30.9	4.26				Pf00571	80785644	A0A371K852; A0A371KRL8; A0A371L7A2; A0A498EHN8; A0A498EMF4; A0A558GAC5; A0A842PKV8; A0A847TJ17; M0GFE8; M0I4B9; P_03827
P_03829	hypothetical protein		0	5.717	9	1	4	1	16316219	9146826	6.99838e+06	1.08205e+07	71658.8			0	1.65		1	1		151	15.8	5.5		other membranes				A0A371K841; A0A371KRP1; A0A371L7Y1; A0A498E9E0; A0A498EMQ1; A0A842PKV5; P_03829
P_03830	Oligopeptide transport ATP-binding protein OppF		0	182.47	58	24	199	24	1.81616e+09	1.65317e+09	8.55366e+08	1.44157e+09	3.24677e+06			99.83	94.2	60.83	21	22	22	444	50	4.84	transport	plasma membrane;other membranes	other molecular function	Pf00005, Pf08352		A0A371K7T8; P_03830
P_03831	Oligopeptide transport ATP-binding protein OppD		0	104.669	55	15	113	15	1.25681e+09	1.29535e+09	6.52125e+08	1.06809e+09	2.97519e+06			81.31	80.79	57.74	14	12	13	359	39.2	4.87	transport	plasma membrane;other membranes	other molecular function	Pf00005, Pf08352		A0A371K845; A0A371KS06; A0A371L6W1; A0A498E4U4; A0A498ETH2; A0A842PKY3; P_03831
P_03832	Glutathione transport system permease protein GsiD		0	20.464	14	5	27	5	3.78385e+08	380235729	1.82639e+08	3.13753e+08	655017			11.65	19.08	10.78	5	5	2	479	51.7	5.1	transport	plasma membrane;other membranes		Pf00528, Pf12911	80785649	A0A371K7Z8; A0A371KRM8; A0A371L6K2; A0A498E830; A0A498EFN5; A0A558GAA3; A0A842PKV6; A0A847TP73; L5NZ23; M0GFE4; M0I4B5; P_03832
P_03833	Dipeptide transport system permease protein DppB		0	30.828	19	4	31	4	2.88148e+08	287222865	117017922	2.30796e+08	661307			19.79	26.23	12.48	4	4	4	349	38.6	6.16	transport	plasma membrane;other membranes		Pf00528, Pf19300	80785650	A0A371K7X7; A0A371KT57; A0A371L6L9; A0A498EBX8; A0A498EK71; A0A558GAD2; A0A6C0UML3; A0A842PKY4; hale:G3A49_00680; L5NXP4; M0FE29; M0FTH7; M0FY47; M0GFG1; M0I230; P_03833
P_03834	Periplasmic dipeptide transport protein precursor		0	265.259	39	17	1205	17	2.01693e+11	2.04355e+11	9.86263e+10	1.68225e+11	2.74877e+08			821.59	883.79	612.95	17	17	17	612	67.3	4.15	transport	plasma membrane;other membranes;other cell component		Pf00496	80785651	A0A371K837; A0A371KRN3; A0A371L6J5; A0A498EFE9; A0A498ER31; A0A558G7B2; A0A842PKW3; A0A847T6X3; L5NZV0; M0GDA2; M0I1W4; P_03834
P_03838	outer membrane biogenesis protein BamB		0	78.86	54	14	67	14	3.5229e+08	3.09271e+08	2.1036e+08	2.9064e+08	692001			34.37	28.95	30.89	11	10	11	420	44.3	4.81				Pf13360		A0A371K862; P_03838
P_03842	Fe/S biogenesis protein NfuA	nfuA_1	0.004	2.86	17	2	6	2	3.45575e+07	38214762	3.89306e+06	2.55551e+07	204441			0	0	0	1	1	1	125	13.2	4.45	cell organization and biogenesis		other molecular function	Pf01106	8925591	A0A0D6JNR2; A0A371K856; A0A371KS14; A0A371L6U7; A0A384L2G6; A0A498E4V3; A0A498ETI4; A0A558FRJ8; A0A6C0UQ77; A0A830DQ78; A0A842PKZ7; D4GYR5; hale:G3A49_00720; hvo:HVO_0070; L5NGI8; L9UJB1; M0FG43; M0FTB4; M0FYI5; M0GFD3; M0I1D2; M0I4A6; M0JCN6; P_03842
P_03864	hypothetical protein		0.004	2.295	3	1	1	1	1.2972e+06	1.73611e+06	1873293	1.63553e+06	2508.49			0			1			652	73.4	4.82						A0A371K7C5; P_03864
P_03871	hypothetical protein		0	40.124	26	6	59	6	5.63653e+08	5.3104e+08	3.45736e+08	4.80143e+08	2.05189e+06		123	21.83	23.79	19.78	6	5	5	234	25.5	7.99						P_03871
P_03888	hypothetical protein		0	60.008	51	8	63	8	8.36549e+08	6.60031e+08	3.62305e+08	6.19628e+08	2.13665e+06		121	37.94	34.15	24.18	7	7	7	290	30.6	4.27						A0A371K7E2; P_03888
P_03898	hypothetical protein		0	79.637	68	16	63	16	3.11513e+08	3.00585e+08	140551189	2.50883e+08	656762			18.01	15.83	16.31	13	14	11	382	41.9	5.21				Pf09851, Pf14470		A0A371K7P8; P_03898
									1.95959e+09	2.25694e+09	1.01099e+09
