# Supplementary material for: A previously undescribed archaeal virus suppresses host immunity
Source: EMBO Rep. 2025 Nov 17;26(24):6159–78. doi: 10.1038/s44319-025-00540-3 (PMC12714723; doi:10.1038/s44319-025-00540-3)
Supplement: Supplementary file 5 — Dataset EV3 [file 44319_2025_540_MOESM5_ESM.xlsx]

## Sheet: Differential gene expression of
gene	Cured_1	Cured_2	Cured_3	WT_1	WT_2	WT_3	logFC	logCPM	PValue	FDR	arcog	arcog_number	Family
gene_1	109.728	127.325	144.694	430.568	318.359	682.608	2.45652	8.05459	4.51e-09	2.72e-08	"Cdc6-related protein, AAA superfamily ATPase"	arCOG00467	"Replication, recombination and repair"
gene_10	81.3191	85.5643	84.984	72.0296	162.761	71.1798	0.680371	6.15522	0.0263464	0.045881	Archaeal IMP cyclohydrolase	arCOG04727	Nucleotide transport and metabolism
gene_100	149.13	138.113	187.806	177.631	162.541	183.595	0.636736	7.03582	0.0416248	0.0688458	NMD protein affecting ribosome stability and mRNA decay	arCOG04149	"Translation, ribosomal structure and biogenesis"
gene_1000	616.835	765.432	789.14	2971.7	2826.41	5262.7	2.88805	10.9354	3.5e-12	3.56e-11	Acyl-CoA synthetase (NDP forming)	arCOG01340	Energy production and conversion
gene_1001	52.9533	56.1788	72.1783	26.6076	44.4533	29.7984	-0.404147	5.1612	0.181902	0.251515	Uncharacterized membrane protein	arCOG08937	Function unknown
gene_1002	9.4394	7.9106	10.8569	7.1265	12.7583	7.8064	0.414858	3.07497	0.394305	0.4828	Uncharacterized membrane protein	arCOG01572	Function unknown
gene_1003	92.5346	86.1294	92.6471	75.059	137.891	99.8408	0.651065	6.24227	0.0255186	0.044541	Predicted divalent heavy-metal cations transporter	arCOG00576	Inorganic ion transport and metabolism
gene_1004	1007.29	922.848	1136.17	66.1785	83.7533	48.5491	-3.5061	8.49232	1.33e-24	8.9e-23	Uncharacterized protein	arCOG04637	Function unknown
gene_1005	80.9609	77.5803	84.6296	66.4939	74.3888	58.6151	0.178452	5.82958	0.515467	0.600906	"ABC-type multidrug transport system, permease component"	arCOG01467	Defense mechanisms
gene_1006	41.392	55.2348	69.3004	30.9376	33.4641	19.7174	-0.535386	4.99293	0.107674	0.15994	"ABC-type multidrug transport system, ATPase component"	arCOG00196	Defense mechanisms
gene_1007	15.886	12.5086	13.2781	5.6125	10.5116	5.0025	-0.527371	3.18544	0.244735	0.322735	Glucose/sorbosone dehydrogenase	arCOG02796	Carbohydrate transport and metabolism
gene_1008	9.0913	10.5493	11.0298	9.6374	18.0496	4.1642	0.470878	3.19919	0.390498	0.478906	Predicted dehydrogenase	arCOG01622	General function prediction only
gene_101	18.539	17.9268	10.0125	14.5729	16.8848	17.6907	0.545852	3.75999	0.140298	0.200298	Predicted phosphoribosyltransferase	arCOG00041	General function prediction only
gene_1010	183.737	157.663	136.549	39.3422	55.3347	37.9242	-1.39242	6.17922	1.3e-06	5.26e-06	Aryl-alcohol dehydrogenase related enzyme	arCOG01617	Energy production and conversion
gene_1011	30.2254	33.9414	33.3503	23.1876	38.3185	17.6403	0.128976	4.53788	0.746595	0.811294	Uncharacterized protein	arCOG09118	Function unknown
gene_1012	64.1258	78.3263	63.7977	65.7632	138.01	88.1158	0.93152	6.02655	0.00189308	0.0042254	Rdx family selenoprotein	arCOG06207	"Posttranslational modification, protein turnover, chaperones"
gene_1013	67.1429	74.8253	59.2407	100.571	105.003	99.1127	1.07858	6.08502	0.000187791	0.000508633	Uncharacterized membrane protein	arCOG04547	Function unknown
gene_1014	201.344	181.212	225.667	406.06	397.63	626.145	1.75975	8.1597	1.97e-06	7.71e-06	Polyprenyltransferase (cytochrome oxidase assembly factor)	arCOG00479	"Posttranslational modification, protein turnover, chaperones"
gene_1015	1629.47	1604.64	1818.43	1104.09	998.477	1001.1	-0.210667	9.98043	0.503614	0.589608	"Heme/copper-type cytochrome/quinol oxidase, subunit 2"	arCOG01235	Energy production and conversion
gene_1016	183.173	165.553	194.707	268.203	221.7	251.488	0.950752	7.42136	0.00289663	0.00623575	Cytidylyltransferase fused to conserved domain of DUF357 family	arCOG01222	Cell wall/membrane/envelope biogenesis
gene_1017	152.752	158.393	171.14	976.38	860.95	771.672	2.9191	8.78977	7.19e-18	1.65e-16	"Proteasome lid subunit RPN8/RPN11, contains Jab1/MPN domain metalloenzyme (JAMM) motif"	arCOG01139	"Posttranslational modification, protein turnover, chaperones"
gene_1018	37.8715	31.0832	40.3252	125.158	138.984	148.715	2.40342	6.20986	1.49e-13	1.87e-12	NA	NA	NA
gene_1019	319.724	296.8	294.148	686.219	1077.26	418.367	1.66502	8.66696	3.93e-07	1.75e-06	"Archaea-specific RecJ-like exonuclease, contains DnaJ-type Zn finger domain"	arCOG00429	"Replication, recombination and repair"
gene_102	333.268	284.891	236.123	978.519	1163.01	1283.72	2.50506	9.2466	2.9e-13	3.38e-12	Zn-dependent protease with chaperone function	arCOG01331	"Posttranslational modification, protein turnover, chaperones"
gene_1020	14.4932	12.1307	8.3407	5.2705	8.5816	4.8428	-0.446778	3.0022	0.376168	0.463713	Phosphatidylserine/phosphatidylglycerophosphate/cardiolipin synthase or related enzyme	arCOG02039	Lipid transport and metabolism
gene_1021	446.591	441.117	482.106	287.479	298.357	210.081	-0.321288	8.05336	0.283974	0.366137	HEAT repeats containing protein	arCOG04653	Function unknown
gene_1022	20.1311	24.5576	18.1207	8.1495	11.5922	10.4029	-0.598878	3.67827	0.122968	0.178765	Deaminated glutathione amidase	arCOG00062	"Posttranslational modification, protein turnover, chaperones"
gene_1023	108.782	103.928	85.5155	78.1187	125.406	106.13	0.51933	6.29685	0.0754862	0.116478	"NADH:flavin oxidoreductase, Old Yellow Enzyme family"	arCOG00615	Energy production and conversion
gene_1024	130.191	108.304	101.679	72.1243	118.419	78.9248	0.111764	6.26386	0.702225	0.773967	Uncharacterized protein	arCOG06243	Function unknown
gene_1025	109.689	82.4291	94.0329	34.0298	64.9069	32.2981	-0.695619	5.67521	0.0173089	0.0313432	"OB-fold domain and Zn-ribbon containing protein, possible acyl-CoA-binding protein"	arCOG04614	General function prediction only
gene_1026	124.771	119.723	118.79	233.528	214.066	199.71	1.31971	7.09293	1.1e-05	3.73e-05	Acetyl-CoA acetyltransferase	arCOG01278	Lipid transport and metabolism
gene_1027	73.4439	67.5138	90.1489	40.0298	58.0133	33.2031	-0.378136	5.50569	0.204245	0.278476	Uncharacterized membrane protein	arCOG06265	Function unknown
gene_1028	345.701	340.719	338.518	285.889	401.983	348.157	0.485175	8.04526	0.10526	0.156782	Sec-independent protein secretion pathway component	arCOG02694	"Intracellular trafficking, secretion, and vesicular transport"
gene_1029	141.87	118.861	107.878	25.5888	46.1995	43.9857	-1.19862	5.86971	0.000155533	0.000427632	Short-chain alcohol dehydrogenase	arCOG01259	Lipid transport and metabolism
gene_103	353.828	294.887	267.463	239.352	277.552	303.389	0.339644	7.7967	0.277857	0.360196	Uncharacterized protein	arCOG04740	Function unknown
gene_1030	53.3957	59.4374	48.6221	13.773	13.9434	12.4419	-1.53827	4.65858	3.3e-06	1.25e-05	"Uncharacterized protein, DUF4382 family"	arCOG06011	Function unknown
gene_1031	108.985	85.9419	118.136	258.298	310.897	309.622	1.97259	7.3698	8.55e-10	5.73e-09	Thioredoxin reductase	arCOG01296	"Posttranslational modification, protein turnover, chaperones"
gene_1032	23.5479	11.21	25.5442	49.2319	81.6968	31.8042	1.8378	4.9245	4.83e-07	2.12e-06	SAM-dependent methyltransferase	arCOG04583	"Secondary metabolites biosynthesis, transport and catabolism"
gene_1033	31.4194	31.9279	29.453	26.3796	28.6345	34.062	0.421318	4.61864	0.187436	0.258045	Pilus assembly protein TadC	arCOG01808	Cell motility
gene_1034	75.0795	82.1577	81.2688	427.294	529.483	607.958	3.20768	8.03159	2.14e-19	6.58e-18	ATPase involved in archaellum/pili biosynthesis	arCOG01817	Cell motility
gene_1035	86.4296	63.4867	76.3705	81.7682	163.975	170.155	1.35692	6.43869	9.9e-05	0.000281194	"Membrane protein, associated with type IV pili like system"	arCOG09029	Cell motility
gene_1036	27.8235	21.1099	20.2285	37.4262	61.4832	20.8318	1.20169	4.66567	0.000583621	0.00143611	Cupin domain containing protein	arCOG02998	Function unknown
gene_1037	288.246	251.338	223.465	100.892	169.003	171.902	-0.305002	7.21737	0.346627	0.434165	Uncharacterized protein	arCOG04578	Function unknown
gene_1038	171.304	168.083	185.375	50.5967	74.3714	54.9531	-1.0907	6.40219	0.000139804	0.000387174	Uracil-DNA glycosylase	arCOG00905	"Replication, recombination and repair"
gene_1039	51.4807	37.3355	40.547	53.0782	102.146	70.4721	1.24635	5.56801	4.38e-05	0.000133074	Metal-dependent hydrolase of the beta-lactamase superfamily II	arCOG00504	General function prediction only
gene_104	374.937	310.101	219.011	45.0378	63.0763	42.0201	-2.12987	6.91253	2.3e-11	2e-10	Uncharacterized membrane protein	arCOG07557	Function unknown
gene_1040	25.0718	20.0012	26.7994	11.2737	23.1671	14.3547	-0.115633	4.02365	0.768892	0.830142	Uncharacterized membrane protein	arCOG06303	Function unknown
gene_1041	27.2693	25.5575	26.9061	27.4581	35.1344	25.8213	0.601656	4.50665	0.0509395	0.0823965	Uncharacterized protein	arCOG10727	Function unknown
gene_1042	76.6869	82.3447	85.5127	6.4048	13.2806	11.5337	-2.50726	5.0502	4.69e-13	5.32e-12	Selenophosphate synthase	arCOG00643	Amino acid transport and metabolism
gene_1043	35.9701	27.0614	32.022	211.469	150.093	16.3851	2.4087	6.01764	4.84e-05	0.000145773	Metal-dependent hydrolase of the beta-lactamase superfamily II	arCOG00498	General function prediction only
gene_1044	460.015	431.44	483.697	1566.65	1982.35	917.71	2.12456	9.62425	1.22e-10	9.39e-10	"DNA-directed RNA polymerase, subunit L"	arCOG04111	Transcription
gene_1045	75.3158	74.3262	70.3285	28.978	50.4522	47.0712	-0.332325	5.45404	0.290294	0.372524	"Uncharacterized protein, DUF1684 family"	arCOG04570	Function unknown
gene_1046	117.541	107.084	109.3	67.656	60.6289	64.0718	-0.305511	6.0495	0.313672	0.398508	Imidazoleglycerol-phosphate synthase	arCOG00617	Amino acid transport and metabolism
gene_1047	118.97	76.3681	102.532	135.067	217.91	139.71	1.16983	6.70151	0.000111359	0.000312935	Zn-dependent protease with chaperone function	arCOG01331	"Posttranslational modification, protein turnover, chaperones"
gene_1048	930.789	875.506	846.296	979.871	1210.55	891.966	0.679077	9.52739	0.0228402	0.0402708	Membrane protein	arCOG08159	Function unknown
gene_1049	108.064	90.0389	80.4503	22.4082	34.7452	43.2635	-0.979279	5.54575	0.0038099	0.00800772	NADPH:quinone reductase or related Zn-dependent oxidoreductase	arCOG01458	Energy production and conversion
gene_105	879.68	782.773	745.331	13081.6	13043.5	18540.3	4.73794	12.796	9.08e-31	1.44e-28	"RecA/RadA recombinase, contains N-terminal HHH domain"	arCOG00415	"Replication, recombination and repair"
gene_1050	51.157	41.1629	44.8717	24.1411	57.9669	23.4745	0.0332304	4.9554	0.968914	0.993098	"Phosphoribosylformylglycinamidine (FGAM) synthase, synthetase domain"	arCOG00641	Nucleotide transport and metabolism
gene_1051	228.615	215.706	266.063	1441.83	1351.38	1859.6	3.22738	9.6236	1.32e-17	2.9e-16	Metal-dependent phosphoesterase (PHP family)	arCOG00306	General function prediction only
gene_1052	62.5588	66.7172	92.116	286.829	235.303	427.329	2.6333	7.42142	8.95e-11	7.04e-10	Asparagine synthase (glutamine-hydrolyzing)	arCOG00121	Amino acid transport and metabolism
gene_1053	71.945	69.2531	72.1191	52.2838	50.7967	98.673	0.454015	5.78727	0.221734	0.297395	NUDIX family hydrolase	arCOG01083	"Replication, recombination and repair"
gene_1054	178.269	191.723	167.938	613.79	367.577	1753.2	2.96027	8.97874	1.74e-07	8.19e-07	"Transcription initiation factor TFIIB, Brf1 subunit/Transcription initiation factor TFIIB"	arCOG01981	Transcription
gene_1055	134.53	131.398	156.814	33.8487	47.4554	48.5421	-1.22879	6.06039	6.86e-05	0.000200469	Asp-tRNAAsn/Glu-tRNAGln amidotransferase C subunit	arCOG02726	"Translation, ribosomal structure and biogenesis"
gene_1056	218.24	226.943	220.197	285.822	362.819	287.798	0.957255	7.71643	0.00106282	0.00248708	Asp-tRNAAsn/Glu-tRNAGln amidotransferase A subunit or related amidase	arCOG01717	"Translation, ribosomal structure and biogenesis"
gene_1057	279.489	259.719	251.577	716.384	1172.2	844.057	2.2396	8.91793	1.31e-12	1.42e-11	"TrkA, K+ transport system, NAD-binding component"	arCOG01957	Inorganic ion transport and metabolism
gene_1058	56.3096	51.2797	48.3336	33.4276	44.9536	39.776	0.0657701	5.15207	0.821326	0.872988	"Trk-type K+ transport system, membrane component"	arCOG04145	Inorganic ion transport and metabolism
gene_1059	54.6189	58.2396	62.4519	161.765	206.275	194.899	2.15669	6.68671	7.6e-12	7.24e-11	"Trk-type K+ transport system, membrane component"	arCOG04145	Inorganic ion transport and metabolism
gene_106	227.762	307.472	237.273	730.143	1636.76	1404.66	2.74205	9.31445	2.95e-13	3.43e-12	NAD(FAD)-dependent dehydrogenase	arCOG01064	General function prediction only
gene_1060	114.322	113.894	126.142	80.5599	92.2688	52.9485	-0.204897	6.17823	0.478051	0.564352	"TrkA, K+ transport system, NAD-binding component"	arCOG01959	Inorganic ion transport and metabolism
gene_1061	77.0853	71.7269	67.4231	47.2332	83.0184	25.6481	-0.0709614	5.54008	0.8406	0.887055	Polyketide cyclase/dehydrase family protein involved in binding/transport of lipids	arCOG02899	General function prediction only
gene_1062	89.2594	63.9583	77.3832	61.4064	61.4294	61.0434	0.158251	5.74114	0.582096	0.665377	Uncharacterized protein	arCOG06244	Function unknown
gene_1063	64.2946	59.3321	57.4179	170.377	191.951	129.971	1.89984	6.52551	1.11e-10	8.62e-10	Thioredoxin reductase	arCOG01301	"Posttranslational modification, protein turnover, chaperones"
gene_1064	56.1199	52.8854	43.78	72.8663	88.7309	65.0413	1.02847	5.66037	0.000219762	0.000587314	Phosphopantothenoylcysteine synthetase/decarboxylase	arCOG01704	Coenzyme transport and metabolism
gene_1065	119.404	117.825	133.715	316.603	297.008	210.584	1.61656	7.34135	2.03e-07	9.44e-07	"Multisubunit Na+/H+ antiporter, MnhG subunit"	arCOG03082	Inorganic ion transport and metabolism
gene_1066	186.695	194.817	223.664	84.8211	72.8946	42.7565	-1.13699	6.5913	0.000378189	0.000971286	"Multisubunit Na+/H+ antiporter, MnhF subunit"	arCOG03121	Inorganic ion transport and metabolism
gene_1067	193.838	170.214	198.059	412.509	445.483	253.907	1.43133	7.80046	3.59e-06	1.35e-05	"Multisubunit Na+/H+ antiporter, MnhE subunit"	arCOG03099	Inorganic ion transport and metabolism
gene_1068	80.2318	87.432	84.1511	36.0652	38.865	25.4581	-0.871032	5.44496	0.00269004	0.00582715	NADH:ubiquinone oxidoreductase subunit 4 (chain M)	arCOG01537	Energy production and conversion
gene_1069	355.623	418.015	452.1	300.665	321.746	212.336	-0.101419	7.99807	0.74268	0.808291	"Multisubunit Na+/H+ antiporter, MnhC subunit"	arCOG03072	Inorganic ion transport and metabolism
gene_107	70.5824	104.038	71.2606	58.5197	85.8597	65.7508	0.227167	5.87106	0.452653	0.539034	"Uncharacterized protein YjgD, DUF1641 family"	arCOG02113	Function unknown
gene_1070	131.627	109.235	146.977	168.154	194.104	62.0069	0.541345	6.68849	0.128781	0.186577	"Multisubunit Na+/H+ antiporter, MnhB subunit"	arCOG03079	Inorganic ion transport and metabolism
gene_1071	110.619	120.17	121.584	87.0173	80.5037	61.9812	-0.149991	6.19612	0.622324	0.70503	NADH dehydrogenase subunit L	arCOG01539	Energy production and conversion
gene_1072	81.5387	72.989	58.7164	75.1912	84.1457	90.1679	0.717177	5.93611	0.0170963	0.0310023	"Transcriptional regulator containing HTH domain, ArsR family"	arCOG03065	Transcription
gene_1073	122.291	140.821	139.489	8.0222	11.8799	4.2759	-3.60632	5.62211	2.14e-23	1.08e-21	NA	NA	NA
gene_1074	422.738	438.813	552.286	491.588	453.696	645.483	0.686183	8.6322	0.0513912	0.0829514	Adenine/guanine phosphoribosyltransferase or related PRPP-binding protein	arCOG00030	Nucleotide transport and metabolism
gene_1075	354.515	278.998	292.781	28.9943	47.9529	55.4666	-2.31624	6.92144	1.81e-11	1.6e-10	Putative intracellular protease/amidase	arCOG00769	General function prediction only
gene_1076	122.291	105.615	105.037	141.041	167.367	174.028	1.02442	6.76458	0.000758208	0.00182918	HNH family endonuclease	arCOG09398	Defense mechanisms
gene_1077	61.8646	41.2388	36.7292	27.8836	37.4427	25.9246	-0.155776	4.89478	0.641083	0.721148	Transcriptional regulator containing an HTH domain fused to a Zn-ribbon	arCOG04479	Transcription
gene_1078	292.187	216.573	185.976	57.9856	107.075	68.1293	-1.12844	6.77661	0.000245219	0.000648091	N-acetylglucosamine-1-phosphate uridyltransferase	arCOG00666	Cell wall/membrane/envelope biogenesis
gene_1079	126.711	70.9811	105.208	78.6975	129.402	125.208	0.616847	6.37264	0.0610509	0.0968647	Diphthamide synthase (EF-2-diphthine--ammonia ligase)	arCOG00035	"Translation, ribosomal structure and biogenesis"
gene_108	440.998	394.661	384.848	153.415	157.869	162.166	-0.873275	7.66824	0.0043394	0.009041	NifU homolog involved in Fe-S cluster formation	arCOG02077	Energy production and conversion
gene_1080	64.9855	48.9909	50.6713	27.9597	67.7804	46.6393	0.231348	5.30408	0.479584	0.565986	3'-phosphoadenosine 5'-phosphosulfate sulfotransferase (PAPS reductase)/FAD synthetase or related enzyme	arCOG04586	Amino acid transport and metabolism
gene_1081	1276.7	1135.21	1407.97	2186	4172.18	3663.99	1.85397	10.8821	5.7e-08	2.89e-07	3'-phosphoadenosine 5'-phosphosulfate sulfotransferase (PAPS reductase)/FAD synthetase or related enzyme	arCOG04586	Amino acid transport and metabolism
gene_1082	2301.25	2140.02	2776.33	6010.9	6000.43	9677.02	2.11633	12.0111	4.9e-08	2.51e-07	Uncharacterized protein	arCOG04587	Function unknown
gene_1083	296.446	342.66	241.084	38.6573	59.12	27.7857	-2.37789	6.8399	2.27e-13	2.69e-12	Glutaredoxin-related protein	arCOG04648	"Posttranslational modification, protein turnover, chaperones"
gene_1084	375.542	374.964	311.645	43.1357	83.9401	48.8604	-2.15953	7.14143	3.02e-12	3.08e-11	Orotate phosphoribosyltransferase homolog	arCOG00028	Nucleotide transport and metabolism
gene_1085	273.548	288.407	266.418	32.7714	76.9964	45.5541	-1.98727	6.8239	5.86e-10	3.99e-09	Threonine dehydrogenase or related Zn-dependent dehydrogenase	arCOG01459	Amino acid transport and metabolism
gene_1086	92.1954	78.014	74.8169	82.374	139.2	85.9519	0.767512	6.16388	0.00622266	0.0125273	Adenylosuccinate lyase	arCOG01747	Nucleotide transport and metabolism
gene_1087	163.27	146.362	157.448	55.5089	151.049	50.0234	-0.487985	6.44591	0.13983	0.199854	AICAR transformylase/IMP cyclohydrolase PurH	arCOG02824	Nucleotide transport and metabolism
gene_1088	340.19	357.102	339.591	42.9776	241.823	65.1724	-1.24246	7.32138	0.00368105	0.00774541	"Nucleotide-binding protein, UspA family"	arCOG02053	Signal transduction mechanisms
gene_1089	107.466	108.135	102.241	52.3284	99.1205	61.727	-0.14035	6.05125	0.630268	0.711602	UDP-N-acetylmuramyl tripeptide synthase	arCOG02820	Cell wall/membrane/envelope biogenesis
gene_109	36.9361	34.2877	32.0383	32.8816	62.9658	45.2173	0.894608	5.02851	0.00341119	0.00723741	Small-conductance mechanosensitive channel	arCOG01568	Cell wall/membrane/envelope biogenesis
gene_1090	32.5134	24.9489	27.3782	31.231	64.4785	47.6794	1.20147	4.94906	0.000204535	0.000550471	"Uncharacterized protein, contains NRDE domain"	arCOG06429	Function unknown
gene_1091	486.349	517.75	598.432	388.114	448.619	201.562	-0.200527	8.33531	0.538795	0.6241	"RNA polymerase III subunit C34, Lrp/AsnC family"	arCOG04153	Transcription
gene_1092	1053.01	1031.87	1010.82	3440.5	4176.03	3125.93	2.25817	10.9025	3.17e-13	3.67e-12	"20S proteasome, alpha subunit"	arCOG00971	"Posttranslational modification, protein turnover, chaperones"
gene_1093	1141.04	1200.89	1104.84	94.2057	118.394	58.5941	-3.23281	8.68157	1.26e-21	5.06e-20	RNase P/RNase MRP subunit POP5	arCOG01365	"Translation, ribosomal structure and biogenesis"
gene_1094	121.55	131.543	120.182	63.5606	76.7287	60.7225	-0.429449	6.15583	0.129974	0.187948	SAM-dependent methyltransferase	arCOG01780	"Secondary metabolites biosynthesis, transport and catabolism"
gene_1095	55.0336	52.0093	59.7514	22.677	46.1875	20.7896	-0.472534	5.01371	0.121261	0.176686	RNase P/RNase MRP subunit p30	arCOG00307	"Translation, ribosomal structure and biogenesis"
gene_1096	74.7071	52.8385	64.6844	159.396	756.976	100.537	2.68257	7.26136	2.73e-07	1.25e-06	Uncharacterized protein	arCOG09291	Function unknown
gene_1097	47.6702	44.9953	47.3926	121.289	158.319	148.851	2.08656	6.30678	9.7e-12	9.04e-11	Acetylornithine deacetylase/Succinyl-diaminopimelate desuccinylase or related deacylase	arCOG01107	Amino acid transport and metabolism
gene_1098	40.0801	42.8084	30.3378	22.8464	28.3837	32.8569	0.0518653	4.70642	0.892757	0.929003	Diaminopimelate epimerase/Proline racemase	arCOG02255	Amino acid transport and metabolism
gene_1099	85.1144	70.4936	68.3547	331.029	440.084	394.058	2.85505	7.62213	1.91e-18	4.85e-17	Diaminopimelate decarboxylase	arCOG02268	Amino acid transport and metabolism
gene_11	139.604	146.256	143.614	187.485	243.945	250.659	1.15122	7.21774	0.000188906	0.000511257	Subunit of KEOPS complex (Cgi121BUD32KAE1)	arCOG02197	"Translation, ribosomal structure and biogenesis"
gene_110	528.665	487.54	475.868	1160.2	842.668	1132.73	1.59455	9.32403	4.67e-06	1.72e-05	Selenocysteine lyase/Cysteine desulfurase	arCOG00065	"Posttranslational modification, protein turnover, chaperones"
gene_1100	73.5423	54.8981	40.056	129.186	162.177	118.112	1.74608	6.29718	8.79e-09	5.02e-08	Tetrahydrodipicolinate N-succinyltransferase	arCOG04556	Amino acid transport and metabolism
gene_1101	38.1669	50.5335	43.1642	70.017	88.1855	102.089	1.46703	5.75479	6.9e-06	2.46e-05	Dihydrodipicolinate reductase	arCOG04393	Amino acid transport and metabolism
gene_1102	113.56	113.803	90.2162	200.126	284.732	147.079	1.4241	6.97259	9.39e-07	3.91e-06	Dihydrodipicolinate synthase/N-acetylneuraminate lyase	arCOG04172	Amino acid transport and metabolism
gene_1103	183.96	194.141	164.161	16.7973	23.5946	16.162	-2.80333	6.10474	1.29e-18	3.43e-17	"Uncharacterized NYN domain containing protein, LabA family"	arCOG02408	Function unknown
gene_1104	130.769	100.497	106.903	76.0882	158.793	125.195	0.54475	6.48901	0.0844309	0.128878	Uncharacterized membrane protein	arCOG04389	Function unknown
gene_1105	105.772	84.5504	173.491	355.121	563.487	245.465	2.07965	7.68046	1.13e-08	6.34e-08	"Uncharacterized membrane protein, possible component of pili like system"	arCOG11208	Cell motility
gene_1106	87.2027	77.3227	91.0826	46.6918	54.8092	38.2463	-0.414566	5.63028	0.14312	0.203566	"tRNA modification protein, contains pre-PUA and PUA domains"	arCOG00991	"Translation, ribosomal structure and biogenesis"
gene_1107	124.658	85.3526	110.815	23.3653	35.6459	23.7613	-1.50058	5.59799	6.91e-07	2.95e-06	Uncharacterized protein	arCOG09074	Function unknown
gene_1108	73.6483	85.005	82.1612	58.5605	97.4336	82.4499	0.443472	5.95733	0.131592	0.189929	"Presenilin-like membrane protease, A22 family"	arCOG04463	"Posttranslational modification, protein turnover, chaperones"
gene_1109	189.542	140.517	208.527	297.074	383.952	268.089	1.27111	7.62529	3.13e-05	9.75e-05	RNA-binding protein involved in rRNA processing	arCOG02466	"Translation, ribosomal structure and biogenesis"
gene_111	199.878	159.201	166.125	320.882	317.236	69.5406	0.841302	7.29894	0.0461705	0.0755139	"Signal transduction histidine kinase, contains REC and PAS domains"	arCOG02333	Signal transduction mechanisms
gene_1110	318.452	243.064	259.895	316.229	399.696	377.622	0.897239	7.97457	0.00342651	0.00725546	Signal recognition particle 19 kDa protein	arCOG01217	"Intracellular trafficking, secretion, and vesicular transport"
gene_1111	252.029	223.382	259.312	825.523	713.03	789.375	2.16605	8.7532	1.24e-10	9.51e-10	"ABC-type Fe3+-hydroxamate transport system, periplasmic component"	arCOG04233	Inorganic ion transport and metabolism
gene_1112	58.7812	38.0794	35.3821	66.5199	76.0596	53.022	1.02788	5.45133	0.00053884	0.00133632	"ABC-type Fe3+-siderophore transport system, permease component"	arCOG01007	Inorganic ion transport and metabolism
gene_1113	55.7413	62.1191	62.3456	91.3791	91.0968	90.877	1.08225	5.93407	0.000234877	0.000623969	"ABC-type cobalamin/Fe3+-siderophores transport system, ATPase component"	arCOG00199	Inorganic ion transport and metabolism
gene_1114	27.0004	30.1556	28.5571	3.9795	9.1585	6.4927	-1.66341	3.80249	1.93e-05	6.26e-05	Cell division GTPase	arCOG02202	"Cell cycle control, cell division, chromosome partitioning"
gene_1115	135.016	142.903	135.262	5.8707	15.8584	6.2101	-3.44509	5.66625	2.28e-22	1.03e-20	PIN domain containing protein	arCOG00720	Defense mechanisms
gene_1116	298.616	437.692	380.202	23.557	131.255	74.2374	-1.89335	7.27185	1.15e-05	3.91e-05	Uncharacterized protein	arCOG07586	Function unknown
gene_1117	464.098	585.928	496.396	117.013	582.918	283.518	-0.277153	8.24834	0.500076	0.586005	"Transcriptional regulator containing HTH domain, ArsR family"	arCOG03065	Transcription
gene_1118	480.376	500.318	578.566	145.539	270.851	143.681	-1.06024	7.96189	0.000567722	0.0014006	"Transcriptional regulator, contains HTH domain"	arCOG02280	Transcription
gene_1119	459.231	454.815	471.293	227.394	382.09	322.215	-0.11041	8.16501	0.725717	0.794585	Zn ribbon containing protein	arCOG06412	Function unknown
gene_112	127.717	127.028	129.039	148.976	99.265	83.57	0.277924	6.52571	0.391612	0.479963	"Uncharacterized protein, DUF424 family"	arCOG04051	Function unknown
gene_1120	202.735	183.459	192.022	89.196	178.946	99.2702	-0.230411	6.85796	0.434204	0.520636	Plastocyanin/azurin/halocyanin family protein	arCOG02921	Energy production and conversion
gene_1121	254.877	292.976	281.124	149.701	358.527	219.236	0.231778	7.60304	0.470477	0.556787	"Uncharacterized enzyme of phenylacetate metabolism, PaaB family"	arCOG06266	"Secondary metabolites biosynthesis, transport and catabolism"
gene_1122	390.961	467.684	404.248	170.168	493.828	225.975	-0.117185	8.03027	0.729588	0.797332	Radical SAM superfamily enzyme	arCOG00940	General function prediction only
gene_1123	380.019	325.18	280.916	62.7932	68.7349	91.4071	-1.63371	7.14266	1.07e-06	4.4e-06	Uncharacterized membrane protein	arCOG11302	Function unknown
gene_1124	260.997	244.814	223.084	181.657	175.108	261.055	0.286042	7.44214	0.400413	0.488399	Thioredoxin reductase	arCOG01296	"Posttranslational modification, protein turnover, chaperones"
gene_1125	80.3616	86.8185	56.1228	21.598	34.746	19.9908	-1.10191	5.2021	0.000334066	0.00086671	"Uncharacterized protein, DUF357 family"	arCOG01224	Function unknown
gene_1126	139.87	125.275	164.438	399.893	507.297	375.563	2.03493	7.87693	6.56e-11	5.27e-10	Cysteinyl-tRNA synthetase	arCOG00486	"Translation, ribosomal structure and biogenesis"
gene_1127	35.0709	26.2717	18.981	16.3243	19.8562	11.6919	-0.290241	4.09563	0.452869	0.539115	"Sensory protein; contains PAS, HAMP and Methyl-accepting chemotaxis-like domain"	arCOG02318	Signal transduction mechanisms
gene_1128	12.7638	10.1824	15.0795	24.8704	24.1855	17.1735	1.24903	3.89701	0.000464415	0.00116838	Uncharacterized protein	arCOG04645	Function unknown
gene_1129	91.1953	77.6713	75.2135	5.5663	7.7347	5.4528	-3.227	4.96634	9e-19	2.49e-17	"Sirohydrochlorin ferrochelatase, coenzyme F430 biosynthesis enzyme"	arCOG02246	Coenzyme transport and metabolism
gene_113	249.931	204.679	212.499	738.678	576.141	431.548	1.8703	8.37412	2.6e-08	1.39e-07	TPR repeats containing protein	arCOG03034	General function prediction only
gene_1130	60.5686	62.4295	55.1289	45.3073	64.7812	39.909	0.196795	5.39976	0.492521	0.578572	Uncharacterized protein	arCOG04644	Function unknown
gene_1131	276.145	240.126	291.318	131.798	187.036	116.54	-0.448443	7.24215	0.117701	0.172421	Uncharacterized membrane protein	arCOG03366	Function unknown
gene_1132	1046.64	978.004	1297.56	983.053	1369.14	1551.49	0.723965	9.88484	0.0329386	0.0561073	Trm112 RNA methyltransferase activating protein	arCOG04124	"Translation, ribosomal structure and biogenesis"
gene_1133	230.05	221.88	258.844	83.1815	130.546	61.5798	-0.947862	6.87627	0.00147408	0.00335288	Adenylosuccinate synthase	arCOG04387	Nucleotide transport and metabolism
gene_1134	3658.45	3390.14	3966.8	23692.3	19820.7	19860.8	3.02008	13.391	2.43e-17	4.99e-16	Predicted transcriptional regulator	arCOG01345	Transcription
gene_1135	138.76	148.4	158.536	90.3544	123.612	72.8534	-0.196982	6.50708	0.487952	0.573734	Uncharacterized protein	arCOG10750	Function unknown
gene_1136	22.2284	19.7242	20.0084	30.6604	62.6437	26.3518	1.35985	4.62033	4.81e-05	0.000144913	Predicted SAM-dependent methyltransferase	arCOG04526	General function prediction only
gene_1137	2.6772	3.6242	3.6147	1.8726	6.5967	3.1678	0.652549	2.05288	0.401858	0.488912	Phosphatidylglycerophosphate synthase	arCOG00672	Lipid transport and metabolism
gene_1138	26.8966	24.3052	19.2827	11.7018	19.1989	15.1542	-0.158217	3.98088	0.703644	0.775084	"K+ transport system, NAD-binding component fused to Ion channel"	arCOG01960	Inorganic ion transport and metabolism
gene_1139	659.064	648.724	649.345	1058.53	1165.77	591.713	0.964051	9.27245	0.0023674	0.00516412	"Heme/copper-type cytochrome/quinol oxidase, subunit 3"	arCOG04650	Energy production and conversion
gene_114	23.1149	22.3516	34.6775	79.4291	76.5436	72.0536	1.98008	5.43428	1.77e-09	1.15e-08	Broad specificity phosphatase PhoE or related phosphatase	arCOG01991	General function prediction only
gene_1140	407.346	352.697	411.22	593.004	965.915	608.86	1.32626	8.78115	1.26e-05	4.21e-05	Phytoene/squalene synthetase	arCOG02936	Lipid transport and metabolism
gene_1141	244.943	264.182	245.359	37.2831	36.2711	15.9032	-2.62988	6.58981	5.18e-15	7.95e-14	Acyl-CoA dehydrogenase	arCOG01707	Lipid transport and metabolism
gene_1142	113.345	66.4685	80.0847	57.969	72.0753	25.9581	-0.306586	5.68855	0.356112	0.442994	"Transcriptional regulator, PadR family"	arCOG00004	Transcription
gene_1143	24.3223	46.4849	41.2109	96.3573	123.702	64.5494	1.76989	5.75216	5.78e-08	2.92e-07	Uncharacterized protein	arCOG04602	Function unknown
gene_1144	39.0005	45.9623	40.5909	24.2349	29.3091	24.7021	-0.221315	4.73109	0.494291	0.580295	Phosphatidylserine synthase	arCOG00671	Lipid transport and metabolism
gene_1145	208.483	191.689	207.541	170.543	196.901	182.893	0.336499	7.21241	0.249936	0.328573	Plastocyanin/azurin/halocyanin family protein	arCOG02917	Energy production and conversion
gene_1146	2131.16	2380.6	2634.06	3159.02	3324.49	3867.86	1.03337	11.1899	0.00193542	0.00430984	Ribosomal protein S3AE	arCOG04186	"Translation, ribosomal structure and biogenesis"
gene_1147	5632.32	6558.23	7405.82	4051.34	4729.9	4302.9	-0.10855	11.9861	0.734814	0.800872	Subunit of KEOPS complex (Cgi121BUD32KAE1)	arCOG01354	"Translation, ribosomal structure and biogenesis"
gene_1148	147.112	154.778	171.703	105.643	128.304	81.7297	-0.137476	6.62086	0.641818	0.721624	Protein similar to exonuclease RecJ central domain predicted to be involved in DNA replication intiation	arCOG00428	"Replication, recombination and repair"
gene_1149	4192.27	4369.45	5522.16	424.495	473.185	541.623	-2.79611	10.7584	2.27e-15	3.63e-14	Ribosomal protein S15P	arCOG04185	"Translation, ribosomal structure and biogenesis"
gene_115	46.2472	33.8496	23.6963	34.2679	45.4052	56.2161	0.886513	5.02247	0.0130087	0.0244009	2'-5' RNA ligase	arCOG01736	"Translation, ribosomal structure and biogenesis"
gene_1150	205.783	206.517	268.669	276.391	196.026	274.701	0.651169	7.56074	0.0613778	0.0973025	Uncharacterized protein	arCOG06326	Function unknown
gene_1151	129.537	91.5205	102.731	85.9619	109.042	149.768	0.60399	6.45976	0.0742635	0.114916	Predicted pilin/flagellin	arCOG02911	Cell motility
gene_1152	40.2193	31.517	39.964	11.3781	10.4594	15.4313	-1.0993	4.27875	0.00283991	0.00612402	Predicted pilin/flagellin	arCOG02911	Cell motility
gene_1153	17.434	7.0805	10.985	3.6583	4.4046	3.3938	-1.15295	2.83608	0.0415914	0.0688204	"Pilin/Flagellin, FlaG/FlaF family"	arCOG03926	Cell motility
gene_1154	17.0995	13.3817	17.5395	18.517	11.4608	15.4823	0.400289	3.73519	0.295792	0.378563	Predicted pilin/flagellin	arCOG07777	Cell motility
gene_1155	43.4616	30.9795	39.1212	7.0726	4.8802	7.8206	-2.03396	4.1021	4.53e-07	2e-06	Predicted pilin/flagellin	arCOG04652	Cell motility
gene_1156	39.4092	27.4376	19.8651	174.056	115.201	117.691	2.73503	6.14838	1.95e-13	2.35e-12	Predicted pilin/flagellin	arCOG06117	Cell motility
gene_1157	112.878	87.6944	86.4688	41.3313	27.5271	39.1751	-0.897723	5.61398	0.0075986	0.0150205	Pilus assembly protein TadC	arCOG01808	Cell motility
gene_1158	109.154	98.9267	83.6969	123.447	96.6641	119.626	0.73037	6.38875	0.0210513	0.0374802	ATPase involved in archaellum/pili biosynthesis	arCOG01817	Cell motility
gene_1159	12129.3	7882.16	5786.68	2723.99	6096.23	2468.67	-0.789403	12.0735	0.0302214	0.0519422	Sec-independent protein secretion pathway component	arCOG02694	"Intracellular trafficking, secretion, and vesicular transport"
gene_116	19772.4	17972	18885	3966.42	3698.38	3617.98	-1.83417	12.92	2.94e-08	1.57e-07	Ribosomal protein L39E	arCOG04177	"Translation, ribosomal structure and biogenesis"
gene_1160	89.853	95.1172	83.7174	26.7778	36.2862	26.1737	-1.13382	5.45266	8.97e-05	0.000256653	Peroxiredoxin	arCOG00310	"Posttranslational modification, protein turnover, chaperones"
gene_1161	208.854	196.134	205.922	480.775	899.798	464.187	2.01007	8.36173	2.11e-10	1.56e-09	HD supefamily hydrolase	arCOG04230	General function prediction only
gene_1162	263.253	254.056	285.841	248.554	244.057	166.145	0.175731	7.52702	0.566039	0.650919	Small-conductance mechanosensitive channel	arCOG01568	Cell wall/membrane/envelope biogenesis
gene_1163	431.355	401.163	576.705	475.713	584.077	248.786	0.310912	8.4099	0.356258	0.443032	"RNA-binding protein containing KH domain, possibly ribosomal protein"	arCOG01346	"Translation, ribosomal structure and biogenesis"
gene_1164	90.1357	83.0088	81.134	193.572	205.367	113.043	1.45678	6.67911	1.84e-06	7.24e-06	RNase P subunit RPR2	arCOG04345	"Translation, ribosomal structure and biogenesis"
gene_1165	129.768	140.224	141.575	369.388	400.396	340.109	1.90395	7.71092	5.77e-10	3.94e-09	Glycosyltransferase	arCOG01407	Cell wall/membrane/envelope biogenesis
gene_1166	50.6531	62.0879	54.906	51.6125	66.8905	32.3506	0.280525	5.36007	0.355695	0.442894	Glycosyltransferase	arCOG01403	Cell wall/membrane/envelope biogenesis
gene_1167	324.074	314.953	351.359	143.863	185.175	121.203	-0.688304	7.44006	0.0178952	0.0323129	Uncharacterized protein	arCOG06238	Function unknown
gene_1168	101.495	118.999	108.965	146.95	187.866	204.84	1.1992	6.8717	0.000156211	0.000429186	"Predicted GIY-YIG superfamily nuclease with N-terminal metal-binding region, DUF2797 family"	arCOG03129	"Replication, recombination and repair"
gene_1169	147.039	127.119	143.602	131.11	173.369	101.787	0.402142	6.71263	0.161321	0.226087	Nucleoside-diphosphate-sugar epimerase	arCOG01369	Cell wall/membrane/envelope biogenesis
gene_117	4813.57	4212.56	4558.35	2916.77	3117.57	3566.17	0.00219084	11.5047	0.994639	1	Ribosomal protein L31E	arCOG04473	"Translation, ribosomal structure and biogenesis"
gene_1170	69.0858	60.7569	73.3145	6.2493	8.1657	5.496	-2.88133	4.7556	7.32e-15	1.09e-13	SpoU rRNA Methylase family enzyme	arCOG01857	General function prediction only
gene_1171	525.763	410.748	464.554	281.481	285.023	402.272	-0.0105747	8.22535	0.981158	1	"Transcription initiation factor IIE, alpha subunit"	arCOG04270	Transcription
gene_1172	150.264	135.165	124.248	74.4928	71.3931	75.0955	-0.39868	6.2966	0.182834	0.252603	"Uncharacterized protein, DUF2100 family"	arCOG04612	Function unknown
gene_1173	306.084	324.261	320.652	315.141	323.752	271.783	0.412306	7.89767	0.167538	0.23394	Uncharacterized membrane protein	arCOG02874	Function unknown
gene_1174	37.0378	38.3494	37.9551	8.8823	17.1687	7.3079	-1.32011	4.23351	9.86e-05	0.000280139	Predicted nucleotide-utilizing enzyme related to molybdopterin-biosynthesis enzyme MoeA	arCOG00215	General function prediction only
gene_1175	121.235	128.62	180.84	29.7665	66.121	61.0831	-1.00003	6.15781	0.00426451	0.00889955	Uncharacterized protein	arCOG10379	Function unknown
gene_1176	35.224	36.5706	31.7063	6.0761	8.3961	4.6703	-1.96832	3.98811	1.68e-07	7.93e-07	Predicted inorganic polyphosphate/ATP-NAD kinase	arCOG01350	Nucleotide transport and metabolism
gene_1177	61.0748	54.985	72.0367	13.8892	21.4803	17.3635	-1.37686	4.90264	1.66e-05	5.46e-05	Uncharacterized homolog of gamma-carboxymuconolactone decarboxylase subunit	arCOG02148	Function unknown
gene_1178	147.315	141.636	174.278	80.5981	87.3624	104.894	-0.268374	6.5312	0.405996	0.492302	Phosphate uptake regulator	arCOG00318	Inorganic ion transport and metabolism
gene_1179	132.516	95.9761	81.6561	91.5352	206.054	61.9192	0.595155	6.39178	0.0877895	0.133626	Uncharacterized protein	arCOG09271	Function unknown
gene_118	1553.43	1360.87	1344.92	349.315	342.98	307.424	-1.60498	9.24393	2.93e-07	1.34e-06	Translation initiation factor 6 (eIF-6)	arCOG04176	"Translation, ribosomal structure and biogenesis"
gene_1180	24.0571	22.3322	16.7049	22.1157	27.399	36.835	0.941756	4.3795	0.011178	0.0212276	LEA14-like desiccation related protein	arCOG03787	Defense mechanisms
gene_1181	442.352	350.542	435.079	56.0604	84.3994	30.6391	-2.42872	7.3042	3.76e-13	4.29e-12	Uncharacterized membrane protein	arCOG10972	Function unknown
gene_1182	1137.25	1252.44	960.489	368.625	746.226	579.586	-0.531428	9.24578	0.103603	0.154917	Uncharacterized protein	arCOG02866	Function unknown
gene_1183	541.132	468.815	447.596	83.4827	140.615	202.431	-1.25665	7.79898	0.000865319	0.00206026	"Carbon monoxide dehydrogenase subunit G, CoxG"	arCOG01927	Energy production and conversion
gene_1184	209.858	145.532	179.958	161.554	256.791	321.356	0.97093	7.40743	0.00618278	0.0124667	Uncharacterized protein	arCOG07981	Function unknown
gene_1185	355.315	442.005	513.73	265.378	342.786	203.73	-0.255807	8.02539	0.407724	0.494003	"Lactaldehyde dehydrogenase, Succinate semialdehyde dehydrogenase, a-ketoglutarate semialdehyde dehydrogenase or other NAD-dependent aldehyde dehydrogenase"	arCOG01252	Energy production and conversion
gene_1186	105.301	82.0957	81.456	125.169	172.433	130.125	1.13157	6.52872	7.51e-05	0.000218015	"Transcriptional regulator, contains HTH domain"	arCOG02272	Transcription
gene_1187	137.268	158.737	166.72	74.4063	199.706	31.4368	-0.274688	6.52955	0.510925	0.597344	Proline dehydrogenase	arCOG06322	Amino acid transport and metabolism
gene_1188	51.1549	28.4645	31.7746	8.8481	20.2105	5.0698	-1.27883	4.21211	0.000965887	0.00227981	"ABC-type branched-chain amino acid transport system, periplasmic component"	arCOG01021	Amino acid transport and metabolism
gene_1189	14.2526	9.242	7.1693	9.6341	17.4159	5.5682	0.517936	3.21495	0.331211	0.417181	"Branched-chain amino acid ABC-type transport system, permease component"	arCOG01269	Amino acid transport and metabolism
gene_119	6224.38	6655.67	6610.86	2837.4	2397.37	2712.53	-0.790197	11.6861	0.0165285	0.0301876	Ribosomal protein L20A (L18A)	arCOG04175	"Translation, ribosomal structure and biogenesis"
gene_1190	15.0932	11.4043	12.638	17.3966	23.8451	12.5403	0.89794	3.72122	0.010716	0.0204315	"ABC-type branched-chain amino acid transport system, permease component"	arCOG01273	Amino acid transport and metabolism
gene_1191	28.8698	24.4151	28.6293	17.9932	26.3732	9.9736	-0.157862	4.17655	0.647656	0.727043	"ABC-type branched-chain amino acid transport system, ATPase component"	arCOG00925	Amino acid transport and metabolism
gene_1192	61.5328	62.0879	41.902	7.3783	18.3248	14.5823	-1.57919	4.67677	9e-06	3.12e-05	"ABC-type branched-chain amino acid transport system, ATPase component"	arCOG00924	Amino acid transport and metabolism
gene_1193	465.642	488.067	499.76	1198.97	4153.77	2568.66	2.85651	10.3254	5.94e-13	6.62e-12	Serine/threonine protein kinase involved in cell cycle control	arCOG01190	Signal transduction mechanisms
gene_1194	503.067	563.869	552.643	2579.18	7787.17	3552.14	3.48598	11.0483	1.56e-19	4.88e-18	"Nucleotide-binding protein, UspA family"	arCOG02053	Signal transduction mechanisms
gene_1195	129.208	135.097	115.683	188.21	170.17	35.3668	0.465838	6.61453	0.282151	0.364401	Acyl-CoA dehydrogenase	arCOG01709	Lipid transport and metabolism
gene_1196	67.5453	67.3245	70.1535	43.4383	83.2996	26.3768	-0.0250127	5.48939	0.93697	0.965799	Archaellum protein D/E	arCOG02964	Cell motility
gene_1197	64.0497	38.7765	33.255	33.7628	35.3692	19.6856	-0.155066	4.85515	0.663762	0.741418	"Signal transduction histidine kinase, contains PAS domain"	arCOG02327	Signal transduction mechanisms
gene_1198	68.6904	41.3139	20.0706	4.4561	4.2402	5.2712	-2.70398	4.17412	2.41e-07	1.11e-06	"MreB/Mbl protein, ATPase"	arCOG04656	"Cell cycle control, cell division, chromosome partitioning"
gene_1199	676.725	396.942	202.155	67.9181	59.9829	81.2379	-2.07241	7.39958	1.27e-06	5.16e-06	Archaellum protein D/E	arCOG02964	Cell motility
gene_12	97.1303	112.892	108.894	82.0292	78.4518	146.356	0.477728	6.37261	0.19734	0.27022	Replicative superfamily II helicase	arCOG00553	"Replication, recombination and repair"
gene_120	5689.94	5552.64	5727.6	505.96	449.168	682.267	-2.84632	11.0156	2.64e-14	3.68e-13	"Predicted prefoldin, molecular chaperone implicated in de novo protein folding"	arCOG01341	"Posttranslational modification, protein turnover, chaperones"
gene_1200	113.818	70.9774	34.8475	12.5337	8.4043	7.4476	-2.44609	4.89616	1.24e-07	5.98e-07	Chemotaxis protein; stimulates methylation of MCP protein	arCOG02380	Cell motility
gene_1201	357.652	207.505	107.411	45.7021	44.4146	29.4598	-2.00619	6.50651	7.75e-07	3.29e-06	"Chemotaxis protein CheC, phosphatase"	arCOG02381	Cell motility
gene_1202	463.369	300.505	223.477	44.4837	55.4751	57.1037	-2.15435	7.02882	5.95e-10	4.04e-09	Chemotaxis response regulator containing a CheY-like receiver domain and a methylesterase domain	arCOG02382	Cell motility
gene_1203	144.73	138.914	138.318	36.1846	51.6074	37.5106	-1.29602	6.03492	4.16e-06	1.54e-05	Uncharacterized protein	arCOG04698	Function unknown
gene_1204	331.979	283.846	322.94	362.221	380.618	273.438	0.579785	7.97362	0.0514858	0.083034	"Transcriptional regulator containing HTH domain, ArsR family"	arCOG03067	Transcription
gene_1205	4161.62	2525.14	1344.27	374.666	305.384	229.327	-2.64335	9.94287	2.32e-10	1.68e-09	"Pilin/Flagellin, FlaG/FlaF family"	arCOG03871	Cell motility
gene_1206	3817.17	2219.17	1214.84	322.567	253.69	174.186	-2.77643	9.7777	1.29e-10	9.84e-10	"Archaellum protein G, archaellin of FlaG/FlaF family"	arCOG01822	Cell motility
gene_1207	520.645	549.727	548.276	238.345	254.611	169.763	-0.83096	8.09067	0.00621834	0.0125252	KaiC family ATPase implicated in signal transduction	arCOG01174	Signal transduction mechanisms
gene_1208	273.188	153.697	98.3619	14.1729	15.3377	9.8587	-3.25425	5.99802	7.27e-15	1.09e-13	Archaellum protein D/E	arCOG02963	Cell motility
gene_1209	184.818	95.1986	73.848	46.3045	42.5178	37.3714	-0.990013	5.86168	0.0066146	0.0132119	"Archaellum protein F, archaellin of FlaG/FlaF family"	arCOG01824	Cell motility
gene_121	1020.18	1030.72	932.296	507.11	488.624	596.302	-0.396844	9.1358	0.223051	0.298889	Signal recognition particle GTPase	arCOG01227	"Intracellular trafficking, secretion, and vesicular transport"
gene_1210	188.665	139.499	65.5597	38.055	36.4573	41.198	-1.25618	5.93452	0.00103122	0.00241757	"Archaellum protein G, archaellin of FlaG/FlaF family"	arCOG01822	Cell motility
gene_1211	76.3435	39.1005	30.8052	3.3671	6.2076	2.0499	-3.16776	4.28031	1.08e-10	8.46e-10	KaiC family ATPase involved in biogenesis of archaellum	arCOG04148	Cell motility
gene_1212	146.094	83.6609	50.1678	15.2144	15.0019	12.0036	-2.23736	5.25413	4.72e-08	2.44e-07	ATPase involved in archaellum/pili biosynthesis	arCOG01817	Cell motility
gene_1213	104.441	65.4584	40.9893	15.3032	14.585	14.1126	-1.76653	4.95617	7.92e-06	2.78e-05	"Archaellum assembly protein J, TadC family"	arCOG01809	Cell motility
gene_1214	113.345	65.3372	44.4305	7.2339	7.6637	5.7778	-2.93947	4.86121	3.31e-11	2.8e-10	"Component of chemotaxis system associated with archaellum, contains CheF-like and HTH domain"	arCOG02394	Transcription
gene_1215	96.9881	67.5255	37.4152	11.0759	18.9288	18.7216	-1.56528	4.93996	8.93e-05	0.000255536	Uncharacterized membrane protein	arCOG03909	Function unknown
gene_1216	137.092	67.6479	52.4762	8.8291	11.2512	8.0317	-2.70809	5.0753	2.23e-10	1.63e-09	"Component of chemotaxis system associated with archaellum, contains CheF-like and HTH domain"	arCOG02394	Transcription
gene_1217	148.958	86.4237	55.2351	96.047	86.7865	84.9635	0.388075	6.17179	0.274244	0.355995	Methylase of chemotaxis methyl-accepting protein	arCOG04402	Cell motility
gene_1218	134.794	90.2532	48.1529	68.8579	70.2116	55.1716	-0.00594048	5.88528	1	1	Chemotaxis protein histidine kinase or related kinase	arCOG04403	Cell motility
gene_1219	141.31	106.125	52.6225	28.0255	24.9689	32.0341	-1.30384	5.54576	0.000875464	0.00208052	Chemotaxis response regulator containing a CheY-like receiver domain and a methylesterase domain	arCOG02382	Cell motility
gene_122	128.432	108.25	93.1747	64.997	92.3152	69.9479	-0.0754884	6.12943	0.805405	0.85972	Threonine efflux protein	arCOG01948	Amino acid transport and metabolism
gene_1220	311.915	180.506	100.53	16.5803	21.1996	8.2213	-3.2289	6.16666	1.47e-13	1.85e-12	Chemotaxis signal transduction protein	arCOG02395	Cell motility
gene_1221	26.3253	13.5766	8.1621	6.1379	9.4701	3.4164	-0.878298	3.24987	0.0768877	0.118449	MFS family permease	arCOG00131	Carbohydrate transport and metabolism
gene_1222	43.3798	36.8178	46.4108	37.1048	36.0918	25.9439	0.107807	4.88685	0.729977	0.797332	Xanthine/uracil permease	arCOG02805	Nucleotide transport and metabolism
gene_1223	14.2516	17.2804	23.2062	7.9044	8.331	9.1315	-0.645074	3.49648	0.155181	0.218444	Plastocyanin/azurin/halocyanin family protein	arCOG02919	Energy production and conversion
gene_1224	31.476	39.8442	100.452	125.808	126.38	133.686	1.6402	6.27114	9.5e-05	0.00027092	Uncharacterized protein	arCOG09030	Function unknown
gene_1225	20.3513	20.9489	25.7054	15.4158	17.3846	13.0052	-0.0944231	3.94655	0.876232	0.916552	Small-conductance mechanosensitive channel	arCOG01568	Cell wall/membrane/envelope biogenesis
gene_1226	30.314	12.0338	30.1589	32.8417	100.474	18.8177	1.40364	4.88025	0.00347195	0.00734592	"Membrane-bound metal-dependent hydrolase YbcI, DUF457 family"	arCOG01744	General function prediction only
gene_1227	64.4564	74.7935	59.2407	42.0342	119.357	41.6435	0.411973	5.66532	0.234699	0.311979	Alkylhydroperoxidase family enzyme	arCOG06151	Inorganic ion transport and metabolism
gene_1228	93.1512	72.8434	58.3293	4.047	7.9585	5.1014	-3.23619	4.84775	2.38e-16	4.33e-15	"Cold shock protein, CspA family"	arCOG02984	Transcription
gene_1229	18.7284	19.8955	18.0453	11.5448	26.0156	10.5114	0.189136	3.8415	0.692755	0.766628	Uncharacterized protein related to deoxyribodipyrimidine photolyase	arCOG02839	General function prediction only
gene_123	42.9306	37.5966	29.1647	26.2243	33.1224	21.8898	0.0218766	4.64549	1	1	Phosphoglycerate dehydrogenase or related dehydrogenase	arCOG01757	Coenzyme transport and metabolism
gene_1230	52.6507	34.0054	44.2629	29.4818	36.5317	20.9308	-0.14029	4.81479	0.686633	0.762282	Creatinine amidohydrolase/Fe(II)-dependent formamide hydrolase involved in riboflavin and F420 biosynthesis	arCOG04536	Coenzyme transport and metabolism
gene_1231	13.2609	13.108	12.5997	17.6186	21.784	9.8421	0.775103	3.64989	0.0350853	0.0594722	Acyl-coenzyme A synthetase/AMP-(fatty) acid ligase	arCOG04201	Lipid transport and metabolism
gene_1232	8.0947	9.8013	7.6031	3.9388	12.2508	4.5943	0.13862	2.83821	1	1	Uncharacterized protein	arCOG09573	Function unknown
gene_1233	150.662	141.457	129.783	69.4459	117.406	112.417	-0.0215982	6.50632	0.957645	0.984406	Aryl-alcohol dehydrogenase related enzyme	arCOG01617	Energy production and conversion
gene_1234	58.2348	59.2431	50.9829	10.0438	10.7491	9.6829	-1.99582	4.62491	4.41e-09	2.66e-08	NA	NA	NA
gene_1235	55.1146	59.8154	57.4897	14.7076	18.4447	15.2952	-1.36926	4.78673	1.73e-05	5.66e-05	MFS family permease	arCOG00130	Carbohydrate transport and metabolism
gene_1236	203.018	204.943	202.824	105.295	125.463	74.4255	-0.554031	6.80191	0.0551712	0.0884546	Uncharacterized protein probably involved in high-affinity Fe2+ transport	arCOG04511	Inorganic ion transport and metabolism
gene_1237	371.375	403.66	464.934	270.921	310.886	218.416	-0.176744	7.97868	0.55815	0.643591	"Cytochrome oxidase Cu insertion factor, SCO1/SenC/PrrC family"	arCOG00313	General function prediction only
gene_1238	204.584	227.517	230.396	145.985	152.579	285.994	0.357419	7.34901	0.348421	0.435555	Monomeric isocitrate dehydrogenase	arCOG04512	Energy production and conversion
gene_1239	87.7511	87.939	92.8361	81.1933	140.762	96.1766	0.686411	6.24973	0.0154762	0.0283896	Cytochrome c biogenesis protein	arCOG04522	Energy production and conversion
gene_124	561.25	505.406	455.62	80.8915	97.5818	48.8399	-2.30135	7.62805	4.59e-13	5.21e-12	Signal recognition particle GTPase	arCOG01228	"Intracellular trafficking, secretion, and vesicular transport"
gene_1240	102.228	106.993	96.2286	50.0735	83.1531	49.2724	-0.305428	5.92272	0.270243	0.351758	Thiol-disulfide isomerase or thioredoxin	arCOG06181	"Posttranslational modification, protein turnover, chaperones"
gene_1241	173.77	150.057	179.281	376.927	373.281	339.13	1.59725	7.76279	2.47e-07	1.13e-06	Protein-disulfide isomerase	arCOG02868	"Posttranslational modification, protein turnover, chaperones"
gene_1242	53.2108	61.7444	74.7861	138.989	155.487	80.6002	1.41706	6.24002	5.82e-06	2.1e-05	Ferredoxin	arCOG02987	Energy production and conversion
gene_1243	66.8364	56.9793	77.3506	58.8802	72.2408	56.8536	0.362332	5.65936	0.208099	0.282822	NUDIX family hydrolase	arCOG01083	"Replication, recombination and repair"
gene_1244	2608.09	2714.34	3451.19	3033	3340.98	3067.46	0.582748	11.2004	0.0676717	0.105961	Uncharacterized protein	arCOG04639	Function unknown
gene_1245	1383.46	1435.51	1720.88	307.937	347.623	471.356	-1.50057	9.36926	2.47e-05	7.85e-05	"Exosome subunit, RNA binding protein with dsRBD fold"	arCOG01042	"Translation, ribosomal structure and biogenesis"
gene_1246	240.149	277.85	230.03	56.6683	86.6097	63.176	-1.40443	6.81295	2.65e-06	1.02e-05	Thiol-disulfide isomerase or thioredoxin	arCOG00314	"Posttranslational modification, protein turnover, chaperones"
gene_1247	202.075	198.987	190.238	60.9467	71.1244	91.9207	-0.898003	6.63116	0.00557847	0.0113804	DMT superfamily transporter	arCOG03427	General function prediction only
gene_1248	97.7229	87.939	35.9035	19.5297	30.605	31.9719	-0.942233	5.23285	0.0166192	0.0303033	Uncharacterized protein	arCOG10182	Function unknown
gene_1249	36.3447	54.7115	45.9779	10.9932	15.9933	15.2974	-1.2334	4.51599	0.000517493	0.00129002	Predicted ester cyclase	arCOG06513	General function prediction only
gene_125	44.1017	51.1745	31.7579	163.527	228.557	157.561	2.56312	6.55743	2.31e-16	4.22e-15	"Permease, similar to cation transporter"	arCOG00624	Inorganic ion transport and metabolism
gene_1250	38.7137	35.9379	41.817	103.158	127.997	127.081	2.09751	6.05315	1.42e-11	1.29e-10	NA	NA	NA
gene_1251	16.7697	20.9278	21.076	18.5907	31.9167	17.1014	0.635313	4.11422	0.0573701	0.0917243	MFS family permease	arCOG00130	Carbohydrate transport and metabolism
gene_1252	21.499	29.0199	24.4862	39.721	54.5218	83.9033	1.75224	5.16252	9.57e-06	3.3e-05	"Uncharacterized protein, DUF58 family, contains vWF domain"	arCOG02745	Function unknown
gene_1253	99.0112	108.132	105.55	50.593	60.675	77.7187	-0.230251	5.99195	0.491034	0.577003	"AAA+ ATPase of MoxR-like family, a component of a putative secretion system"	arCOG00434	Cell motility
gene_1254	72.2237	70.4173	89.6304	23.8285	31.6714	18.498	-1.20446	5.23457	5.98e-05	0.000176671	Uncharacterized membrane protein	arCOG06258	Function unknown
gene_1255	165.799	141.722	162.912	74.6159	113.692	89.855	-0.298835	6.53587	0.298207	0.38127	Uncharacterized protein	arCOG00379	Function unknown
gene_1256	17.1967	14.5463	18.0832	28.8105	27.2501	23.3356	1.13188	4.1831	0.000788967	0.00189382	vWFA domain containing protein	arCOG02907	General function prediction only
gene_1257	7.9108	9.6894	12.2635	12.2085	13.2831	9.3605	0.667319	3.26733	0.120851	0.176224	vWFA domain containing protein	arCOG02905	General function prediction only
gene_1258	21.9378	26.3989	23.1599	76.9673	28.3841	57.5606	1.72453	5.0697	8.07e-05	0.000233012	Na+/H+ antiporter	arCOG02010	Energy production and conversion
gene_1259	12.5674	9.9777	20.2431	10.7072	16.8348	9.3919	0.22691	3.50624	0.638572	0.71937	"Uncharacterized membrane protein, contains bPH2 (bacterial pleckstrin homology) domain"	arCOG04619	Function unknown
gene_126	34.4904	27.7702	23.4428	44.8737	59.1463	45.1367	1.25694	4.99876	1.88e-05	6.12e-05	"Permease, similar to cation transporter"	arCOG00624	Inorganic ion transport and metabolism
gene_1260	47.6996	61.655	78.8064	60.4538	107.686	73.0115	0.791331	5.81631	0.0106891	0.0203905	"Uncharacterized membrane protein, contains bPH2 (bacterial pleckstrin homology) domain"	arCOG04619	Function unknown
gene_1261	125.939	132.937	143.348	35.7232	48.3543	36.0994	-1.28747	5.97348	6.68e-06	2.39e-05	"DNA-binding transcriptional regulator, Lrp family"	arCOG01580	Transcription
gene_1262	88.4367	76.3681	72.8167	83.2315	142.091	94.4383	0.872522	6.1858	0.00197675	0.00439167	Aspartate/tyrosine/aromatic aminotransferase	arCOG01130	Amino acid transport and metabolism
gene_1263	31.5163	23.6634	29.2032	22.4151	49.4401	26.9606	0.65541	4.6092	0.0456713	0.07489	"Nucleotide-binding protein, UspA family"	arCOG02053	Signal transduction mechanisms
gene_1264	135.498	132.842	160.298	172.532	201.414	267.504	1.08768	7.17334	0.00121295	0.00280234	"KaiC family ATPase, possibly inactivated"	arCOG02452	General function prediction only
gene_1265	94.7635	74.5765	88.9479	35.138	62.1974	30.2333	-0.588861	5.57291	0.0426919	0.0704754	"CHAT domain containing protein, caspase family peptidase"	arCOG06229	General function prediction only
gene_1266	893.381	711.686	688.201	160.07	257.864	128.276	-1.64229	8.34341	1.44e-07	6.89e-07	Uncharacterized protein	arCOG06230	Function unknown
gene_1267	948.113	1052.87	1112.04	433.303	613.082	348.273	-0.72631	9.0695	0.0170182	0.0309488	Rec domain fused to HalX domain	arCOG02601	Signal transduction mechanisms
gene_1268	213.583	219.018	229.298	814.754	606.87	147.718	1.67441	8.21802	0.000293865	0.000769733	Sugar-specific transcriptional regulator TrmB	arCOG02038	Transcription
gene_1269	386.175	350.161	381.562	345.764	587.053	388.742	0.682613	8.28711	0.0231881	0.0408278	IMP dehydrogenase/GMP reductase	arCOG00612	Nucleotide transport and metabolism
gene_127	172.276	154.084	159.95	214.388	205.326	153.562	0.708383	7.10756	0.0149638	0.0276071	Uncharacterized membrane protein	arCOG00360	Function unknown
gene_1270	380.012	296.339	364.498	931.521	1218.41	1370.44	2.25498	9.32642	7.39e-11	5.86e-10	Uncharacterized membrane protein	arCOG04599	Function unknown
gene_1271	165.299	156.288	121.237	319.538	467.46	735.395	2.31051	8.13652	1.16e-08	6.51e-08	"Thiamine monophosphate synthetase YjbQ, ThiE analog"	arCOG04214	Coenzyme transport and metabolism
gene_1272	473.463	337.387	394.349	241.066	422.811	264.105	0.0627577	8.04436	0.838805	0.885895	Zn finger domain containing protein	arCOG04600	Function unknown
gene_1273	611.82	548.719	596.795	639.608	1548.71	1134.34	1.35906	9.38867	7.59e-05	0.000219769	NA	NA	NA
gene_1274	136.809	129.886	127.811	46.8109	87.0895	77.1424	-0.439112	6.22812	0.154609	0.217719	Uncharacterized protein	arCOG07569	Function unknown
gene_1275	67.4384	53.7405	62.1662	24.6815	37.7103	44.8452	-0.289045	5.21896	0.393458	0.481917	Dihydrofolate reductase	arCOG01490	Coenzyme transport and metabolism
gene_1276	34.4953	28.0894	28.0542	16.4484	23.8405	20.651	-0.112013	4.33352	0.805467	0.85972	MFS family permease	arCOG00130	Carbohydrate transport and metabolism
gene_1277	31.2522	36.6908	31.4406	19.5453	29.1059	23.577	-0.00530775	4.50589	1	1	Glycosyltransferase	arCOG01403	Cell wall/membrane/envelope biogenesis
gene_1278	42.8309	47.2755	64.8827	13.7789	15.8357	12.9192	-1.40557	4.63896	5.67e-05	0.000168318	6-pyruvoyl-tetrahydropterin synthase	arCOG02172	Coenzyme transport and metabolism
gene_1279	142.694	113.291	131.646	196.618	214.82	201.871	1.14544	7.06387	9.91e-05	0.000281255	Threonine dehydrogenase or related Zn-dependent dehydrogenase	arCOG01621	Amino acid transport and metabolism
gene_128	107.006	102.19	113.367	157.453	134.686	145.303	0.93512	6.66492	0.00252129	0.00548337	Predicted RNA binding protein with dsRBD fold	arCOG01043	General function prediction only
gene_1280	354.689	318.881	335.999	266.567	298.421	257.612	0.181263	7.85508	0.536064	0.621795	Archaeal GTP cyclohydrolase III	arCOG04202	Nucleotide transport and metabolism
gene_1282	29.7547	28.0894	22.2436	51.3003	74.4663	41.2327	1.49617	5.06813	4.04e-07	1.79e-06	"Ribonucleotide monophosphatase NagD, HAD superfamily"	arCOG04221	Nucleotide transport and metabolism
gene_1283	137.58	157.341	108.955	5.9484	8.7888	5.4533	-3.85177	5.60768	2.3e-24	1.46e-22	Putative intracellular protease/amidase	arCOG00769	General function prediction only
gene_1284	210.603	132.371	121.114	4.0919	2.1896	4.0193	-4.97184	5.746	3.16e-28	3.26e-26	NA	NA	NA
gene_1285	1135.16	1040.44	949.633	35.9967	67.6028	51.677	-3.87518	8.48843	1.16e-27	1.16e-25	"Predicted redox protein, regulator of disulfide bond formation"	arCOG03687	"Posttranslational modification, protein turnover, chaperones"
gene_1286	327.69	419.226	333.136	89.4819	238.706	131.679	-0.822367	7.51527	0.0141199	0.0261385	Zn-dependent hydrolase of the beta-lactamase fold	arCOG00497	General function prediction only
gene_1287	112.206	65.1007	51.4714	15.9557	41.8969	5.3124	-1.48392	5.12572	0.000942981	0.00222849	"2-keto-4-pentenoate hydratase/2-oxohepta-3-ene-1,7-dioic acid hydratase (catechol pathway)"	arCOG00235	"Secondary metabolites biosynthesis, transport and catabolism"
gene_1288	25.0718	13.3341	17.8662	8.3509	17.0087	1.4355	-0.660467	3.51035	0.142447	0.202761	"Uncharacterized membrane protein, DUF1648 family"	arCOG06110	Function unknown
gene_1289	28.1144	29.6575	24.1564	26.433	22.6005	32.0472	0.478714	4.47793	0.175284	0.243333	"Gluconate 2-dehydrogenase, subunit 3"	arCOG04549	Carbohydrate transport and metabolism
gene_129	87.2893	57.879	72.336	132.911	124.593	125.181	1.30745	6.34665	2.05e-05	6.62e-05	Dephospho-CoA kinase	arCOG01045	Coenzyme transport and metabolism
gene_1290	31.7203	42.0242	39.5687	44.2747	41.7879	35.6362	0.568851	4.9745	0.0639391	0.100694	Choline dehydrogenase or related flavoprotein	arCOG02233	Amino acid transport and metabolism
gene_1291	84.7211	74.6804	86.4063	198.961	212.582	173.708	1.72232	6.8285	9.65e-09	5.49e-08	Histidinol-phosphate/aromatic aminotransferase or cobyric acid decarboxylase	arCOG04273	Amino acid transport and metabolism
gene_1292	51.1021	54.8053	43.2109	184.756	193.009	198.602	2.43903	6.68279	6.92e-14	9.14e-13	Broad-specificity NMP kinase	arCOG01038	Nucleotide transport and metabolism
gene_1293	55.663	33.4348	44.2095	199.187	208.587	181.769	2.62414	6.67511	1.08e-15	1.8e-14	Phosphatidylglycerophosphate synthase	arCOG00670	Lipid transport and metabolism
gene_1294	30.824	20.6226	17.2473	12.4312	18.449	17.1075	-0.0517472	3.9885	0.942679	0.970898	"Signal transduction histidine kinase, contains PAS domain"	arCOG02364	Signal transduction mechanisms
gene_1295	852.11	755.642	763.893	534.758	927.963	779.404	0.382946	9.19124	0.222008	0.297595	NA	NA	NA
gene_1296	740.909	609.37	695.01	254.917	515.268	414.881	-0.331708	8.62061	0.309612	0.394005	"Ribosome-binding protein aMBF1, translation factor, contains Zn-ribbon and HTH domains"	arCOG01863	"Translation, ribosomal structure and biogenesis"
gene_1297	253.128	253.255	261.267	1578.43	2364.06	1418.1	3.23949	9.7451	6.5e-23	3.06e-21	Triosephosphate isomerase	arCOG01087	Carbohydrate transport and metabolism
gene_1298	114.564	119.052	135.436	59.209	79.1667	53.6417	-0.493739	6.11584	0.0798845	0.122473	HerA helicase	arCOG06224	"Mobilome: prophages, transposons"
gene_1299	56.4539	35.1673	33.9665	22.0299	29.9715	23.6804	-0.264893	4.70342	0.453003	0.539115	Family Y DNA polymerase	arCOG04582	"Replication, recombination and repair"
gene_13	150.889	121.071	122.816	153.661	170.03	107.713	0.585362	6.73332	0.0454518	0.0746262	Ferredoxin	arCOG00349	Energy production and conversion
gene_130	47.0095	54.5486	37.6131	19.6246	17.5952	20.8143	-0.77868	4.66448	0.0227387	0.040129	"Uncharacterized membrane protein, DUF307"	arCOG09104	Function unknown
gene_1300	663.656	707.072	586.607	124.904	183.975	301.87	-1.15146	8.25442	0.00339044	0.00720139	"DNA-binding transcriptional regulator, Lrp family"	arCOG01580	Transcription
gene_1301	4330.64	4784.11	4590.87	3636.18	3411.13	6642.66	0.545497	11.8178	0.164598	0.230341	"Pyruvate:ferredoxin oxidoreductase or related 2-oxoacid:ferredoxin oxidoreductase, beta subunit"	arCOG01599	Energy production and conversion
gene_1302	4151.86	4522.64	4437.62	3232.05	3702.02	4102.42	0.246794	11.5845	0.446239	0.532725	"Pyruvate:ferredoxin oxidoreductase or related 2-oxoacid:ferredoxin oxidoreductase, alpha subunit and gamma"	arCOG01606	Energy production and conversion
gene_1303	93.4345	75.5767	88.4006	44.9098	55.9674	48.185	-0.319853	5.67776	0.2717	0.353293	Chorismate synthase	arCOG04133	Amino acid transport and metabolism
gene_1304	37.1827	23.2987	18.7428	13.97	24.2158	25.2059	0.154318	4.26412	0.700522	0.773261	Uncharacterized protein	arCOG06277	Function unknown
gene_1305	31.9841	19.9842	17.7168	6.8836	17.957	9.297	-0.58421	3.8034	0.135841	0.195323	Uncharacterized protein of the AP superfamily	arCOG01378	General function prediction only
gene_1306	64.168	59.5035	71.5825	88.9447	117.265	75.739	0.975955	5.9775	0.000439359	0.00111341	5-enolpyruvylshikimate-3-phosphate synthase	arCOG04134	Amino acid transport and metabolism
gene_1307	148.08	167.153	133.292	69.7224	96.8366	52.1384	-0.598904	6.34585	0.0343269	0.0583161	Xaa-Pro aminopeptidase	arCOG01000	Amino acid transport and metabolism
gene_1308	197.44	186.092	210.407	67.4261	150.49	77.6144	-0.593621	6.74696	0.0500072	0.08106	AhpC/TSA family peroxiredoxin	arCOG07505	"Posttranslational modification, protein turnover, chaperones"
gene_1309	596.433	386.613	270.286	67.4072	51.576	16.0145	-2.75581	7.27514	5.45e-10	3.74e-09	NA	NA	NA
gene_131	94.4279	73.0478	61.8164	17.1556	44.9826	8.5192	-1.31391	5.17518	0.000453779	0.00114388	Uncharacterized membrane protein	arCOG09246	Function unknown
gene_1310	36.4074	38.9965	51.2579	80.4083	58.2639	8.2311	0.630941	5.1674	0.231497	0.30869	Short-chain alcohol dehydrogenase	arCOG01259	Lipid transport and metabolism
gene_1311	15.1877	18.9288	30.3798	14.614	27.0546	12.8824	0.181308	4.01733	0.689978	0.764641	Uncharacterized protein	arCOG09132	Function unknown
gene_1312	25.7425	23.6713	27.9808	178.507	242.243	109.011	3.19075	6.4001	6.98e-21	2.66e-19	Prephenate dehydrogenase	arCOG00245	Amino acid transport and metabolism
gene_1313	88.3704	79.4475	93.1608	442.098	479.853	481.285	2.91341	7.89792	3.33e-18	8.15e-17	Ribosomal protein RSM22 (predicted mitochondrial rRNA methylase)	arCOG04580	"Translation, ribosomal structure and biogenesis"
gene_1314	57.3374	68.2685	68.6654	46.7317	68.3015	65.4281	0.361123	5.61162	0.236744	0.313932	Predicted acid phosphatase	arCOG02303	General function prediction only
gene_1315	144.163	152.736	124.123	87.6842	127.859	107.66	0.0844293	6.55599	0.773747	0.833989	NA	NA	NA
gene_1316	71.9559	52.9486	63.1901	51.2076	117.583	46.2222	0.591939	5.68641	0.0657402	0.103233	Uncharacterized membrane protein	arCOG09257	Function unknown
gene_1317	43.8756	14.5463	26.7994	32.2553	82.1111	22.6087	1.0633	4.86431	0.0135346	0.0252632	Uncharacterized membrane protein	arCOG09397	Function unknown
gene_1318	17.1262	11.9236	14.0944	10.4634	27.8384	7.3961	0.486576	3.62987	0.286458	0.368468	Aminoglycoside N3'-acetyltransferase	arCOG06298	Defense mechanisms
gene_1319	44.4935	25.8146	34.2094	33.53	92.6352	52.8597	1.19672	5.23462	0.000538865	0.00133632	"Predicted redox protein, regulator of disulfide bond formation"	arCOG03686	"Posttranslational modification, protein turnover, chaperones"
gene_132	191.633	177.444	128.936	49.9026	106.865	42.5575	-0.913443	6.37562	0.00357435	0.00755003	Uncharacterized protein	arCOG10139	Function unknown
gene_1320	57.0382	43.7844	63.98	96.8034	243.706	121.183	1.88723	6.38524	2.15e-08	1.17e-07	Lysine efflux protein	arCOG01947	Amino acid transport and metabolism
gene_1321	16.3964	20.6115	14.349	42.5981	35.1174	30.1449	1.53717	4.48695	8.09e-06	2.83e-05	"ABC-type nickel/cobalt efflux system, permease component RcnA"	arCOG03918	Inorganic ion transport and metabolism
gene_1322	29.5905	27.232	50.5153	43.2304	56.9049	38.3237	0.809801	5.03972	0.0135155	0.0252524	"CopG/MetJ, RHH domain containing DNA-binding protein, often an antitoxin in Type II toxin-antitoxin systems"	arCOG03845	Defense mechanisms
gene_1323	126.892	115.376	127.005	28.1977	29.0638	31.0124	-1.58402	5.77941	1.52e-07	7.24e-07	PIN domain containing protein	arCOG02121	Defense mechanisms
gene_1324	252.997	291.587	269.276	31.4297	34.5506	34.8428	-2.53435	6.71245	8.98e-15	1.33e-13	RHH/copG family antitoxin	arCOG07235	Defense mechanisms
gene_1325	280.882	272.743	269.757	63.6494	85.7768	64.5962	-1.48436	6.92748	2.3e-07	1.06e-06	NA	NA	NA
gene_1326	460.693	500.798	456.837	58.9339	77.9266	104.638	-2.04938	7.57736	6.31e-09	3.66e-08	Chorismate mutase	arCOG02098	Amino acid transport and metabolism
gene_1327	92.1387	72.6814	81.7113	36.1017	50.286	36.1739	-0.551614	5.52359	0.0540149	0.0866734	Archaeal shikimate kinase	arCOG01025	Amino acid transport and metabolism
gene_1328	134.388	93.9915	149.966	60.7045	70.2825	44.9011	-0.652275	6.08787	0.0303012	0.0520326	Uncharacterized protein	arCOG04608	Function unknown
gene_1329	28.3247	23.2004	28.4955	147.842	140.628	188.119	3.08025	6.34418	2.09e-17	4.42e-16	Uncharacterized protein	arCOG08959	Function unknown
gene_133	102.376	93.3388	92.1522	119.835	192.961	114.718	1.00671	6.5464	0.000358161	0.000923576	Zinc finger protein	arCOG10836	Function unknown
gene_1330	122.852	132.371	71.0888	63.7172	89.7748	66.9886	-0.103058	6.10027	0.749547	0.813674	Zn finger protein	arCOG06236	Function unknown
gene_1331	32.0697	33.1235	33.7839	9.191	17.4115	15.7383	-0.766163	4.21382	0.0268487	0.0466281	"ATPase of the AAA+ class , CDC48 family"	arCOG01308	"Posttranslational modification, protein turnover, chaperones"
gene_1332	43.8756	31.3305	31.3925	8.9933	26.1071	12.3671	-0.734018	4.31129	0.0361348	0.0608998	"Membrane-associated protease RseP, regulator of RpoE activity in bacteria"	arCOG04064	"Posttranslational modification, protein turnover, chaperones"
gene_1333	14.9212	13.604	11.992	9.2654	17.2533	9.0313	0.253	3.44255	0.541105	0.626357	SAM-dependent methyltransferase	arCOG04734	"Secondary metabolites biosynthesis, transport and catabolism"
gene_1334	20.984	14.0193	18.8883	7.4976	9.1631	6.4076	-0.762882	3.43322	0.0815093	0.124813	Uncharacterized protein	arCOG08893	Function unknown
gene_1335	56.9728	52.4318	66.3142	75.3823	98.7172	96.7336	1.0982	5.90841	0.000276049	0.000724558	"Transcriptional regulator containing HTH domain, ArsR family"	arCOG01683	Transcription
gene_1336	134.664	96.3413	133.975	47.1471	58.9305	30.6087	-0.97434	5.9246	0.00103108	0.00241757	Uncharacterized protein	arCOG07569	Function unknown
gene_1337	66.5762	58.4228	49.8146	44.5443	45.5029	54.6674	0.222111	5.38521	0.482302	0.568843	Lhr-like helicase with C-terminal Zn finger domain	arCOG00557	General function prediction only
gene_1338	66.521	55.839	47.1378	11.5969	36.5527	8.7517	-1.18047	4.8001	0.00160193	0.00362427	NA	NA	NA
gene_1339	138.703	101.824	104.468	10.4655	26.7523	13.2897	-2.33297	5.53406	2.89e-12	2.97e-11	"Uncharacterized membrane protein, DUF373 family"	arCOG05778	Function unknown
gene_134	104.92	92.9699	63.5335	17.9181	35.522	24.247	-1.29743	5.36248	4.12e-05	0.000125998	"ABC-type multidrug transport system, ATPase and permease component"	arCOG02841	Defense mechanisms
gene_1340	59.0569	56.3324	53.159	49.4099	90.853	24.6432	0.358024	5.40558	0.316034	0.40031	"Phosphohydrolase, Icc/MPP superfamily"	arCOG01150	General function prediction only
gene_1341	129.166	135.845	132.507	97.5999	142.121	125.745	0.346129	6.61323	0.234621	0.311979	"RPA family protein, a subunit of RPA complex in P.furiosus"	arCOG02258	"Replication, recombination and repair"
gene_1342	134.087	141.317	127.617	22.003	34.8205	24.5103	-1.85595	5.83971	4.34e-10	3.03e-09	NA	NA	NA
gene_1343	53.2775	40.0023	43.2551	28.393	52.9812	17.4649	-0.0541948	4.90789	0.844235	0.889832	Uncharacterized protein	arCOG06297	Function unknown
gene_1344	45.1592	44.6835	35.6074	46.8737	85.6925	36.6389	0.847685	5.26882	0.0047588	0.00984499	Glycosyltransferase	arCOG01403	Cell wall/membrane/envelope biogenesis
gene_1345	35.2999	28.4645	45.2384	59.1869	77.2591	74.129	1.41916	5.45251	7.65e-06	2.7e-05	"Pyrimidine reductase, riboflavin biosynthesis"	arCOG01484	Coenzyme transport and metabolism
gene_1346	438.756	425.923	389.158	52.1828	80.5089	46.8104	-2.36346	7.34397	1.77e-14	2.52e-13	Thiol-disulfide isomerase or thioredoxin	arCOG01972	"Posttranslational modification, protein turnover, chaperones"
gene_1347	225.646	263.288	198.597	217.958	282.228	201.253	0.485613	7.47215	0.0997544	0.149926	"Fe-S cluster biogenesis protein NfuA, 4Fe-4S-binding domain"	arCOG03026	"Posttranslational modification, protein turnover, chaperones"
gene_1348	339.255	317.615	297.443	38.8525	61.2226	48.6859	-2.22042	6.98067	1.4e-13	1.77e-12	Ribosome maturation protein Sdo1	arCOG04187	"Translation, ribosomal structure and biogenesis"
gene_1349	131.627	120.768	158.894	78.3041	159.639	79.6853	0.038741	6.50392	0.914002	0.947752	"Uncharacterized membrane protein, Fun14 family"	arCOG04811	Function unknown
gene_135	3423.01	2505.04	1845.6	608.984	1009.56	630.745	-1.34009	10.1698	3.66e-05	0.000113184	"Chaperonin GroEL, HSP60 family"	arCOG01257	"Posttranslational modification, protein turnover, chaperones"
gene_1350	270.229	241.422	216.761	141.467	207.681	183.925	0.023009	7.3044	0.943673	0.97166	50S ribosomal subunit-associated GTPase HflX	arCOG00353	"Translation, ribosomal structure and biogenesis"
gene_1351	154.063	155.34	134.638	118.224	165.155	159.973	0.476849	6.84095	0.113535	0.167216	Molybdenum cofactor biosynthesis enzyme	arCOG01530	Coenzyme transport and metabolism
gene_1352	20.3145	25.5099	17.7847	48.5507	87.5447	11.4079	1.56316	4.81141	0.00110449	0.0025767	"NAD(P)H-hydrate repair enzyme Nnr, NAD(P)H-hydrate dehydratase domain"	arCOG00018	Nucleotide transport and metabolism
gene_1353	21.6198	17.7085	27.4739	23.6366	29.7504	43.1785	1.02422	4.51059	0.00858625	0.0167643	MFS family permease	arCOG00134	Carbohydrate transport and metabolism
gene_1354	136.728	127.872	123.992	90.5391	305.339	109.363	0.744862	6.81067	0.0380221	0.0637429	"Transcriptional regulator containing HTH domain, ArsR family"	arCOG01686	Transcription
gene_1355	54.9982	57.9814	56.5994	48.0197	79.7994	54.9136	0.552018	5.52215	0.0524039	0.0843365	Rad3-related DNA helicase	arCOG00770	Transcription
gene_1356	106.555	87.2778	69.5843	80.586	144.672	108.617	0.79789	6.28224	0.00808534	0.0158837	Metal-binding protein	arCOG06252	Function unknown
gene_1357	277.483	247.68	251.373	124.772	275.627	121.802	-0.170753	7.3048	0.574804	0.658436	Uncharacterized protein	arCOG06278	Function unknown
gene_1358	32.3969	25.4998	28.3458	21.5513	31.2474	19.2491	0.187801	4.39841	0.58426	0.667451	"DNA structure-specific ATPase involved in suppression of recombination, MutS family"	arCOG02895	"Replication, recombination and repair"
gene_1359	245.008	232.885	293.271	137.256	185.604	89.8377	-0.476402	7.16724	0.110459	0.163252	Predicted metal-binding protein	arCOG02254	General function prediction only
gene_136	719.22	666.639	665.721	1041.31	952.942	1310.72	1.20861	9.50434	0.000430199	0.00109165	"rRNA processing protein Krr1/Pno1, contains KH domain"	arCOG04150	"Translation, ribosomal structure and biogenesis"
gene_1360	40.3499	50.2302	45.4884	39.5753	51.0628	36.7839	0.357055	5.11159	0.207605	0.282351	Rec domain	arCOG02389	Signal transduction mechanisms
gene_1361	76.3787	79.1776	83.2144	67.1268	77.7309	71.6823	0.331506	5.88433	0.247638	0.326114	"Putative light- and oxygen-sensing transcription regulator, contains PAS, GAF and HTH domains"	arCOG02278	Signal transduction mechanisms
gene_1362	304.45	278.656	369.915	396.989	507.334	346.551	0.842439	8.16117	0.00572003	0.011632	Rec domain fused to HalX domain	arCOG02601	Signal transduction mechanisms
gene_1363	1222.79	1496.37	1924.89	2473.08	3551.84	2365.72	1.29144	10.7512	6.42e-05	0.000188887	"Zn finger protein, C2H2 type"	arCOG06371	Function unknown
gene_1364	294.346	229.706	254.688	92.5863	104.546	91.3841	-0.954792	6.99959	0.000917362	0.00217468	"Viral transcriptional activator, contains HTH domain"	arCOG02242	Transcription
gene_1365	3.4041	4.8279	4.0856	3.2504	3.3977	1.9057	-0.0728394	2.01975	1	1	"Sulfite exporter, TauE/SafE family"	arCOG02050	Inorganic ion transport and metabolism
gene_1367	22.0793	17.7371	15.2879	43.1067	109.022	24.8938	2.03954	4.95546	8.41e-07	3.54e-06	"Predicted transporter component, contains two sulfur transport domains"	arCOG04788	General function prediction only
gene_1368	40.9327	20.489	10.1143	3.5288	5.4073	2.7572	-2.12151	3.48663	0.000135125	0.000374486	"Predicted transporter component, contains two sulfur transport domains"	arCOG04787	General function prediction only
gene_1369	18.9463	15.0422	16.4558	20.1939	41.9886	13.1694	0.982363	4.1035	0.0105172	0.0201027	Rhodanese Homology Domain fused to Zn-dependent hydrolase of beta-lactamase superfamily	arCOG00517	General function prediction only
gene_137	142.335	130.473	114.867	116.189	169.594	111.383	0.483907	6.64954	0.0837832	0.128038	Serine/threonine protein kinase involved in cell cycle control	arCOG01180	Signal transduction mechanisms
gene_1370	28.2057	23.6377	25.3889	5.3237	7.0381	1.4355	-2.01561	3.60614	1.73e-06	6.85e-06	TusA-related sulfurtransferase	arCOG02062	Inorganic ion transport and metabolism
gene_1371	29.175	48.8126	36.033	75.6615	127.992	69.1468	1.67892	5.70538	8.18e-08	4.02e-07	Peroxiredoxin family protein	arCOG02064	Energy production and conversion
gene_1372	138.012	130.51	150.312	38.869	129.325	52.9785	-0.538114	6.2744	0.111813	0.164871	Metal-dependent hydrolase of the beta-lactamase superfamily II	arCOG00511	General function prediction only
gene_1373	233.474	181.072	221.416	72.6073	180.013	95.7544	-0.454244	6.89674	0.14963	0.211948	"Uncharacterized protein, AIM24 family"	arCOG01908	Function unknown
gene_1374	242.252	264.628	248.678	84.0586	141.711	86.9799	-0.836528	7.00031	0.00306762	0.00658159	Gamma-glutamyl phosphate reductase	arCOG01253	Amino acid transport and metabolism
gene_1375	191.659	192.468	188.93	145.923	183.086	129.542	0.134687	7.02189	0.632812	0.714158	Glutamate 5-kinase	arCOG00864	Amino acid transport and metabolism
gene_1376	142.851	129.648	122.615	83.402	92.1363	95.4588	-0.0557734	6.39732	0.868448	0.911656	Pyrroline-5-carboxylate reductase	arCOG00455	Amino acid transport and metabolism
gene_1377	66.4989	54.0941	60.7834	55.0082	47.6629	10.7548	-0.248883	5.21953	0.546048	0.631544	Acyl-CoA dehydrogenase	arCOG01707	Lipid transport and metabolism
gene_1378	52.9833	42.7331	45.1256	15.1944	16.0961	10.2841	-1.29864	4.5281	7.42e-05	0.000215803	Acyl-CoA synthetase (AMP-forming)/AMP-acid ligase II	arCOG00856	Lipid transport and metabolism
gene_1379	45.1581	36.6567	47.2103	30.1904	39.4891	27.9188	0.0505085	4.88477	0.858407	0.902355	Acyl-CoA synthetase (AMP-forming)/AMP-acid ligase II	arCOG00856	Lipid transport and metabolism
gene_138	373.168	330.666	332.236	246.239	395.911	170.925	0.063551	7.83035	0.839698	0.886348	Translation initiation factor 1 (IF-1)	arCOG01179	"Translation, ribosomal structure and biogenesis"
gene_1380	65.8134	72.7883	73.1252	36.1697	45.2253	21.9021	-0.597047	5.29858	0.0387163	0.0647646	Lactoylglutathione lyase or related enzyme	arCOG02706	Amino acid transport and metabolism
gene_1381	86.3471	116.079	96.6808	14.3101	34.6837	6.2701	-2.04984	5.39042	4.85e-08	2.49e-07	"Putative selenium binding protein, beta/alpha-propeller fold"	arCOG02287	Inorganic ion transport and metabolism
gene_1382	107.789	95.0091	132.475	22.577	44.9995	21.1252	-1.49526	5.66443	1.8e-06	7.11e-06	Uncharacterized membrane protein	arCOG06357	Function unknown
gene_1383	65.8134	43.2753	33.5697	162.654	604.748	215.536	3.15025	7.23123	1.64e-13	2.01e-12	NA	NA	NA
gene_1384	164.592	157.381	128.655	107.245	99.0181	20.4921	-0.571986	6.36076	0.169808	0.236591	Methylmalonyl-CoA mutase	arCOG04232	Lipid transport and metabolism
gene_1385	23.6102	23.2871	20.1897	6.7238	10.494	7.1645	-1.00021	3.64073	0.00759876	0.0150205	Predicted O-methyltransferase YrrM	arCOG00979	General function prediction only
gene_1386	728.06	762.488	885.834	238.186	233.247	154.257	-1.46727	8.44806	4.68e-06	1.72e-05	Transcription factor homologous to NACalpha-BTF3	arCOG04061	Transcription
gene_1387	244.76	239.203	239.411	126.526	117.365	157.202	-0.338893	7.13116	0.293436	0.375736	tRNA(1-methyladenosine) methyltransferase	arCOG00978	"Translation, ribosomal structure and biogenesis"
gene_1388	49.5896	38.3617	45.1883	21.656	50.4124	23.2747	-0.0612371	4.87186	0.868036	0.911656	Uncharacterized protein	arCOG03927	Function unknown
gene_1389	388.729	301.19	351.015	374.174	458.594	280.601	0.546918	8.10071	0.0685977	0.107274	"DNA-directed RNA polymerase, subunit M/Transcription elongation factor TFIIS"	arCOG00579	Transcription
gene_139	58.3346	59.0117	43.0841	34.3762	69.4212	53.0961	0.418653	5.3671	0.172811	0.240425	Uncharacterized membrane protein	arCOG11132	Function unknown
gene_1390	120.913	124.32	99.1937	10.7056	8.3066	10.1651	-3.07457	5.45085	4.94e-18	1.14e-16	Uncharacterized protein	arCOG03020	Function unknown
gene_1391	110.709	115.44	95.5199	170.882	148.755	22.4334	0.498583	6.39627	0.30511	0.388923	"3-hydroxyacyl-CoA dehydrogenase, some fused to Enoyl-CoA hydratase"	arCOG00249	Lipid transport and metabolism
gene_1392	145.814	123.469	133.38	89.4694	132.165	117.691	0.223499	6.56322	0.443615	0.53009	Uncharacterized protein	arCOG04588	Function unknown
gene_1393	76.3435	81.7139	79.3825	78.2582	116.639	131.884	0.946952	6.23599	0.00316637	0.00675928	SAM-dependent methyltransferase	arCOG02702	"Secondary metabolites biosynthesis, transport and catabolism"
gene_1394	74.3631	64.14	59.4197	85.7504	102.478	96.4454	1.00298	6.00972	0.000453564	0.00114388	Uncharacterized protein	arCOG03105	Function unknown
gene_1395	288.366	236.138	320.368	1552.53	2190.1	3424.02	3.60864	10.2207	2.11e-17	4.42e-16	NUDIX family hydrolase	arCOG01078	"Replication, recombination and repair"
gene_1396	537.276	590.117	769.052	385.014	475.423	449.159	-0.0602562	8.64635	0.85491	0.899422	Ribosomal protein S10	arCOG01758	"Translation, ribosomal structure and biogenesis"
gene_1397	137.61	123.23	144.063	13.7505	22.114	10.6192	-2.6786	5.71432	1.05e-16	2.02e-15	Uncharacterized protein	arCOG06213	Function unknown
gene_1398	145.63	122.012	129.023	64.7201	90.2428	37.4333	-0.618214	6.16282	0.0372125	0.0624955	Na+/H+ antiporter	arCOG02009	Energy production and conversion
gene_1399	63.3181	70.2152	54.7485	28.3	28.1941	18.7155	-0.863503	5.04533	0.00450494	0.00936547	Metal-dependent amidase/aminoacylase/carboxypeptidase	arCOG01108	General function prediction only
gene_14	313.181	258.072	212.449	8.1637	11.892	8.3158	-4.31561	6.49919	1.62e-30	2.47e-28	NA	NA	NA
gene_140	72.0924	41.5572	49.4021	35.0427	54.9245	31.6362	0.0225024	5.18561	0.972125	0.995855	Dipeptidyl aminopeptidase/acylaminoacyl-peptidase	arCOG01646	Amino acid transport and metabolism
gene_1400	60.0403	52.8261	54.638	11.4715	19.9413	10.7283	-1.54145	4.7014	1.3e-06	5.25e-06	"Signal transduction histidine kinase, contains REC and PAS domains"	arCOG02333	Signal transduction mechanisms
gene_1401	184.054	184.772	166.677	102.657	135.849	58.5654	-0.424701	6.66522	0.157126	0.220693	"Geranylgeranyl reductase, flavoprotein"	arCOG00570	Lipid transport and metabolism
gene_1402	92.9971	65.992	78.5583	69.6232	47.2585	52.8355	0.0170561	5.71297	0.964344	0.988944	"Uncharacterized ABC-type transport system, permease component"	arCOG00261	General function prediction only
gene_1403	81.5277	73.2989	67.7837	189.734	147.509	162.768	1.67043	6.64371	2.04e-07	9.49e-07	"ABC-type uncharacterized transport system, permease component"	arCOG00260	General function prediction only
gene_1404	187.062	186.808	243.798	54.1281	40.3608	33.7971	-1.7904	6.4561	6.97e-08	3.45e-07	"ABC-type uncharacterized transport system, ATPase component"	arCOG00186	General function prediction only
gene_1405	1099.9	1051.42	1008.19	1390.15	1354.77	932.742	0.685326	9.78342	0.0273783	0.0473756	"Uncharacterized ABC-type transport system, periplasmic component/surface lipoprotein"	arCOG00258	General function prediction only
gene_1406	89.5873	87.1337	81.4233	132.106	147.42	123.103	1.11281	6.46188	9.65e-05	0.000274693	Phosphomannomutase	arCOG00767	Carbohydrate transport and metabolism
gene_1407	70.6628	86.8185	97.2795	239.516	393.615	190.706	2.10374	7.18495	3.24e-11	2.75e-10	Acylphosphatase	arCOG01674	Energy production and conversion
gene_1408	67.4587	51.5485	63.6838	12.1662	17.8592	39.1884	-0.86835	5.00138	0.0469677	0.0766864	NA	NA	NA
gene_1409	64.924	84.6241	60.0413	99.178	173.099	267.027	1.88025	6.71898	5.35e-06	1.95e-05	Uncharacterized protein	arCOG04571	Function unknown
gene_141	332.467	292.474	373.811	264.012	298.445	233.829	0.139434	7.82069	0.638749	0.71937	Tyrosyl-tRNA synthetase	arCOG01886	"Translation, ribosomal structure and biogenesis"
gene_1410	47.7719	40.1006	50.3203	44.4854	51.9297	68.437	0.750961	5.3502	0.024555	0.0429769	"Predicted nuclease, RNAse H fold"	arCOG04711	General function prediction only
gene_1411	180.55	188.555	160.946	26.7708	68.3411	35.747	-1.59768	6.2759	3.07e-07	1.39e-06	Predicted transcriptional regulator	arCOG05170	Transcription
gene_1412	45.7037	42.4267	46.0761	53.3412	103.665	57.1497	1.09854	5.52514	0.00021069	0.000565443	"Predicted membrane protein, DoxD family"	arCOG03070	Function unknown
gene_1413	27.818	33.8539	44.5832	99.1193	94.851	65.7283	1.74331	5.65503	5.32e-08	2.71e-07	"NADH-FMN oxidoreductase RutF, flavin reductase (DIM6/NTAB) family"	arCOG02017	Energy production and conversion
gene_1414	70.0399	56.7506	31.5226	17.1346	16.2716	16.4552	-1.17813	4.71036	0.00194342	0.00432513	Uncharacterized protein	arCOG11390	Function unknown
gene_1415	37.7459	17.969	13.0678	28.4329	32.7841	18.1756	0.66391	4.32652	0.0887653	0.13495	Uncharacterized protein	arCOG06222	Function unknown
gene_1416	225.183	242.498	255.191	770.218	773.866	297.832	1.77486	8.42257	1.1e-06	4.53e-06	Mevalonate pyrophosphate decarboxylase	arCOG02937	Lipid transport and metabolism
gene_1417	48.7506	37.578	44.5089	76.2714	105.441	56.6214	1.30086	5.62302	6.14e-06	2.21e-05	"NADH dehydrogenase, FAD-containing subunit"	arCOG01067	Energy production and conversion
gene_1418	28.4037	26.7958	22.657	22.521	28.955	21.2601	0.356163	4.34461	0.285943	0.367931	"Signal transduction histidine kinase, contains PAS domain"	arCOG02327	Signal transduction mechanisms
gene_1419	14.8151	23.803	18.9775	17.6507	27.9391	18.1391	0.586598	4.06419	0.101895	0.152663	HAD superfamily hydrolase	arCOG02291	General function prediction only
gene_142	170.279	144.251	137.288	75.7842	84.2616	90.6739	-0.35742	6.45119	0.238916	0.316406	Uncharacterized membrane protein	arCOG08126	Function unknown
gene_1420	11.3946	10.9423	11.6713	9.4228	11.7652	7.2888	0.191974	3.20564	0.729613	0.797332	Predicted aminoglycoside phosphotransferase	arCOG04682	General function prediction only
gene_1421	44.7275	34.1061	33.3588	19.6651	41.8527	20.4868	-0.0216881	4.65359	0.961098	0.986378	Helicase associated uncharacterized terminal domain	arCOG04743	General function prediction only
gene_1422	19.1833	20.5475	20.721	41.4043	51.255	46.1636	1.65981	4.79894	1.68e-07	7.92e-07	Predicted permease	arCOG02712	General function prediction only
gene_1423	62.5227	53.4577	62.2027	3.617	9.5454	4.8985	-2.83958	4.58201	5.15e-14	6.98e-13	NA	NA	NA
gene_1424	107.891	101.824	97.1159	46.4295	60.5738	60.9487	-0.390795	5.89457	0.193381	0.265465	"Transcriptional regulator, contains HTH domain"	arCOG02271	Transcription
gene_1425	171.602	211.568	224.676	357.557	109.664	221.732	0.730024	7.44542	0.0950375	0.143257	Cupin domain containing protein	arCOG03444	Function unknown
gene_1426	72.6646	81.909	71.7616	40.6611	23.7008	37.6573	-0.636227	5.37904	0.0740257	0.114641	NADPH:quinone reductase or related Zn-dependent oxidoreductase	arCOG01458	Energy production and conversion
gene_1427	228.29	217.172	223.078	90.8354	106.231	56.5217	-0.955866	6.78483	0.00128885	0.00295446	Predicted flavin-nucleotide-binding protein	arCOG07802	General function prediction only
gene_1428	49.8796	47.1607	48.6397	60.6406	81.4196	59.0205	0.918426	5.52604	0.000932555	0.00220659	4-hydroxybenzoate polyprenyltransferase or related prenyltransferase	arCOG00476	Coenzyme transport and metabolism
gene_1429	493.6	411.789	516.323	512.695	524.666	556.351	0.659736	8.61931	0.0386262	0.0646422	"KaiC family ATPase, possibly inactivated"	arCOG02452	General function prediction only
gene_143	158.185	152.286	123.891	75.5453	86.9604	77.6486	-0.377512	6.3873	0.200074	0.273571	"Possible nuclease of RNase H fold, RuvC/YqgF family"	arCOG04219	"Replication, recombination and repair"
gene_1430	89.3181	58.9125	76.1666	233.553	377.594	409.755	2.67512	7.46749	1.99e-13	2.38e-12	Predicted CoA-binding protein	arCOG04227	General function prediction only
gene_1431	133.639	132.652	164.859	363.93	413.267	200.044	1.61122	7.55556	7.83e-07	3.32e-06	Cysteine synthase	arCOG01430	Amino acid transport and metabolism
gene_1432	266.91	216.376	263.292	276.205	439.751	262.651	0.826089	7.79573	0.00517031	0.010633	Uncharacterized protein	arCOG04649	Function unknown
gene_1433	39.1524	27.6916	23.1593	10.6562	12.3516	8.7958	-1.03455	4.00392	0.00466519	0.0096828	"ABC-type Na+ efflux pump, permease component"	arCOG01470	Energy production and conversion
gene_1434	34.5942	26.1903	18.6077	13.0262	17.4091	12.6087	-0.422196	4.03245	0.281762	0.364145	"ABC-type Na+ efflux pump, permease component"	arCOG01462	Energy production and conversion
gene_1435	40.164	26.302	17.8975	18.0402	24.7078	14.8448	-0.0949208	4.23592	0.857914	0.902086	"ABC-type multidrug transport system, ATPase component"	arCOG00196	Defense mechanisms
gene_1436	169.234	175.088	155.636	47.1112	51.5841	13.6545	-1.73199	6.1644	1.29e-06	5.24e-06	3-hydroxyacyl-CoA dehydrogenase	arCOG00250	Lipid transport and metabolism
gene_1437	67.469	49.4712	74.144	51.866	67.2381	45.8809	0.239793	5.52144	0.427588	0.513671	"Transcriptional regulator, contains HTH domain"	arCOG09235	Transcription
gene_1438	14.4308	12.6857	16.1387	42.2982	24.797	44.1658	1.8755	4.48659	7.19e-06	2.55e-05	"Fructose-1,6-bisphosphatase"	arCOG04603	Carbohydrate transport and metabolism
gene_1439	79.8354	75.3184	63.923	32.5426	27.4691	3.0041	-1.37156	5.10528	0.00288431	0.00621272	"Acetyl-CoA carboxylase, carboxyltransferase component"	arCOG02705	Lipid transport and metabolism
gene_144	97.5586	105.118	108.724	81.9332	159.102	60.2898	0.348338	6.26819	0.269015	0.350398	"Membrane protease subunit, stomatin/prohibitin homolog"	arCOG01915	"Posttranslational modification, protein turnover, chaperones"
gene_1440	27.4222	16.5464	14.8102	4.165	10.0586	1.0048	-1.50154	3.35082	0.0014455	0.00329574	Uncharacterized membrane protein	arCOG08153	Function unknown
gene_1441	19.0512	18.0872	18.7076	6.9224	6.9686	2.7765	-1.27965	3.34574	0.00327441	0.00696267	Uncharacterized membrane protein	arCOG09233	Function unknown
gene_1442	38.5658	50.5878	54.3354	78.9158	57.1117	12.4804	0.475951	5.25364	0.308811	0.393248	Mesaconyl-CoA hydratase (Acyl dehydratase family)	arCOG00774	Lipid transport and metabolism
gene_1443	377.391	340.007	374.777	1090.72	674.517	14.3346	1.124	8.54024	0.154223	0.217415	Glutamate dehydrogenase/leucine dehydrogenase	arCOG01352	Amino acid transport and metabolism
gene_1444	79.7446	58.5303	66.5917	114.629	91.6108	7.0411	0.467878	5.73983	0.417128	0.502527	"Beta-methylmalyl-CoA lyase, Citrate lyase beta subunit family"	arCOG00760	Carbohydrate transport and metabolism
gene_1445	176.342	172.102	148.81	119.003	175.498	144.595	0.285828	6.89617	0.32407	0.409267	Glutamate dehydrogenase/leucine dehydrogenase	arCOG01352	Amino acid transport and metabolism
gene_1446	142.416	116.68	165.097	169.216	284.939	268.042	1.23738	7.26005	0.000166264	0.000453543	"Aspartate carbamoyltransferase, catalytic chain"	arCOG00911	Nucleotide transport and metabolism
gene_1447	104.626	106.719	137.469	40.9755	62.8466	54.8792	-0.676013	5.96976	0.0253243	0.044222	"Aspartate carbamoyltransferase, regulatory subunit"	arCOG04229	Nucleotide transport and metabolism
gene_1448	52.8446	39.9421	40.5848	155.458	81.0223	139.677	2.03516	6.18714	1.42e-07	6.81e-07	"Signal transduction histidine kinase, contains REC and PAS domains"	arCOG02333	Signal transduction mechanisms
gene_1449	1842.77	1819.74	1371	56.3684	112.609	44.7867	-4.15007	9.15384	4.67e-29	5.09e-27	Uncharacterized protein	arCOG11143	Function unknown
gene_145	22.8916	26.5628	21.6357	13.4957	25.4901	18.0869	0.129593	4.11632	0.728126	0.79683	NA	NA	NA
gene_1450	83.3936	76.3681	74.2538	41.7101	53.1473	30.0417	-0.459191	5.48638	0.104335	0.155815	Uncharacterized protein	arCOG04640	Function unknown
gene_1451	253.503	158.393	210.634	63.3275	130.465	79.2699	-0.753496	6.74808	0.0162869	0.0297892	NA	NA	NA
gene_1452	115.105	102.25	122.943	148.476	205.106	99.6421	0.839499	6.68066	0.00472171	0.00978948	Trehalose utilization protein	arCOG08124	Carbohydrate transport and metabolism
gene_1453	13.6502	15.8393	6.1435	9.7427	9.3059	7.0338	0.00939228	3.18725	1	1	Enoyl-CoA hydratase/carnithine racemase	arCOG00241	Lipid transport and metabolism
gene_1454	17.1525	21.2013	23.8305	70.1225	76.6215	63.0225	2.21187	5.25858	1.31e-12	1.42e-11	L-alanine-DL-glutamate epimerase or related enzyme of enolase superfamily	arCOG01168	Cell wall/membrane/envelope biogenesis
gene_1455	60.8149	62.3512	58.4908	85.0759	97.7538	50.8457	0.803768	5.76576	0.0053649	0.0109858	"1,4-dihydroxy-2-naphthoate octaprenyltransferase"	arCOG00480	Coenzyme transport and metabolism
gene_1456	10.5301	9.8691	14.5823	76.002	67.5332	74.0173	3.11191	5.2013	2.29e-17	4.79e-16	Thioredoxin reductase	arCOG01301	"Posttranslational modification, protein turnover, chaperones"
gene_1457	57.7873	66.3099	67.0431	138.391	131.638	184.987	1.76196	6.49975	2.94e-07	1.34e-06	"ABC-type Fe3+-hydroxamate transport system, periplasmic component"	arCOG06180	Inorganic ion transport and metabolism
gene_1458	110.549	97.831	109.963	25.6175	32.9249	27.5836	-1.4214	5.61111	1.23e-06	5.02e-06	Dihydroxynaphthoic acid synthase	arCOG00240	Coenzyme transport and metabolism
gene_1459	8.492	14.7809	10.7015	4.9216	12.3961	4.6676	-0.192319	3.05457	0.721877	0.790858	Uncharacterized membrane protein	arCOG06302	Function unknown
gene_146	72.7765	66.2031	42.4592	25.4075	55.6562	24.7949	-0.354576	5.16902	0.273614	0.355298	"Predicted epimerase, PhzC/PhzF homolog"	arCOG02256	General function prediction only
gene_1460	24.4027	14.5872	11.9813	7.5369	14.8077	8.129	-0.29174	3.50808	0.511004	0.597344	Uncharacterized membrane protein	arCOG11098	Function unknown
gene_1461	60.9244	51.4939	44.0074	38.6312	61.5129	21.3598	0.0535665	5.1444	0.918207	0.950585	Uncharacterized membrane protein	arCOG03915	Function unknown
gene_1462	176.627	189.027	189.57	196.637	295.095	182.621	0.718526	7.30673	0.0125438	0.0236216	"2-succinyl-6-hydroxy-2,4-cyclohexadiene-1-carboxylate synthase"	arCOG04611	Coenzyme transport and metabolism
gene_1463	218.785	243.552	247.637	161.92	226.804	132.461	-0.00991367	7.25806	0.980121	1	Menaquinone-specific isochorismate synthase	arCOG02015	Coenzyme transport and metabolism
gene_1464	130.962	137.308	113.694	27.501	44.6635	33.1898	-1.403	5.86674	1.66e-06	6.59e-06	"Periplasmic DMSO/TMAO reductase YedYZ, molybdopterin-dependent catalytic subunit"	arCOG00264	Energy production and conversion
gene_1465	1572.1	1357.42	1892.37	4642.69	5539.03	4962.87	2.12625	11.437	1.18e-10	9.16e-10	CopG-family DNA-binding protein	arCOG04610	Defense mechanisms
gene_1466	1665.86	1601.27	1498.22	595.404	663.776	616.836	-0.860583	9.62795	0.00530114	0.0108611	Predicted metal-binding protein	arCOG02254	General function prediction only
gene_1467	47.0607	39.6393	36.9851	27.2601	38.4924	33.1539	0.141042	4.86732	0.658665	0.736586	Membrane associated serine protease	arCOG01771	Amino acid transport and metabolism
gene_1468	49.1238	29.9626	41.3835	12.838	15.9115	6.2021	-1.33416	4.30831	0.000250297	0.000659687	SAM-dependent methyltransferase	arCOG01792	"Secondary metabolites biosynthesis, transport and catabolism"
gene_1469	29.2504	24.8903	28.9621	33.9046	46.1647	17.6403	0.658561	4.59141	0.0534724	0.0859113	Xylose isomerase-like TIM barrel (fragment?)	arCOG10129	Function unknown
gene_147	46.3591	48.9909	46.5729	105.552	142.92	109.678	1.7916	6.09683	4.8e-10	3.33e-09	Metal-dependent hydrolase of the beta-lactamase superfamily	arCOG00500	General function prediction only
gene_1470	13.6442	9.7788	10.1143	9.1427	13.9689	9.8339	0.421554	3.2868	0.318541	0.403217	"Endonuclease YncB, thermonuclease family"	arCOG03192	"Replication, recombination and repair"
gene_1471	536.441	487.987	544.716	600.72	673.698	824.624	0.92523	8.92856	0.00526614	0.0108126	"Transcription initiation factor TFIIB, Brf1 subunit/Transcription initiation factor TFIIB"	arCOG01981	Transcription
gene_1472	27.3822	26.7567	19.0262	32.4016	42.4341	85.6489	1.66876	5.05516	0.000164774	0.000449802	Predicted membrane-bound mannosyltransferase	arCOG00562	Cell wall/membrane/envelope biogenesis
gene_1473	67.1845	63.6401	81.456	55.6247	63.8927	54.9516	0.183125	5.64336	0.526996	0.612663	Uncharacterized protein	arCOG10822	Function unknown
gene_1474	529.717	500.118	575.791	133.13	235.969	567.422	-0.214412	8.32796	0.65802	0.736297	"Nucleotide-binding protein, UspA family"	arCOG02053	Signal transduction mechanisms
gene_1475	253.593	238.212	229.354	177.621	306.9	459.364	0.907578	7.7963	0.0186309	0.0335877	Ferredoxin	arCOG02842	Energy production and conversion
gene_1476	44.4454	31.7374	28.6202	13.9384	24.3774	18.1652	-0.434425	4.3951	0.203122	0.277044	Rhodanese Homology Domain fused to Zn-dependent hydrolase of beta-lactamase superfamily	arCOG00517	General function prediction only
gene_1477	65.5895	43.6389	22.9709	23.129	26.0577	25.5309	-0.332826	4.73974	0.415232	0.501668	Methyl-accepting chemotaxis protein	arCOG02325	Cell motility
gene_1478	50.9122	46.109	40.7978	252.258	389.602	281.969	3.19574	7.22747	4.29e-23	2.13e-21	Ferritin family protein	arCOG04687	General function prediction only
gene_1479	13.5002	10.1824	18.2279	7.4194	10.9903	6.1836	-0.319602	3.26567	0.516795	0.601903	"MOCS domain, sulfur-carrier protein"	arCOG11383	General function prediction only
gene_148	192.052	185.338	218.255	887.38	1088.19	607.481	2.55396	8.77741	3.65e-15	5.73e-14	"Clamp loader ATPase, small subunit"	arCOG00469	"Replication, recombination and repair"
gene_1480	30.8754	18.8563	16.6752	9.6128	19.8283	13.2489	-0.185431	3.88656	0.651341	0.730071	Galactokinase	arCOG01029	Carbohydrate transport and metabolism
gene_1481	2265.06	2200.07	1917.51	191.398	613.328	171.819	-2.36061	9.67305	2.27e-09	1.44e-08	L-alanine-DL-glutamate epimerase or related enzyme of enolase superfamily	arCOG01168	Cell wall/membrane/envelope biogenesis
gene_1482	14.1344	18.4514	14.3132	10.5927	14.2179	25.694	0.603423	3.80065	0.185195	0.255616	NA	NA	NA
gene_1483	29.5489	20.5726	29.4995	3.4358	6.2337	3.8143	-2.08743	3.63666	1.18e-06	4.84e-06	NA	NA	NA
gene_1484	77.56	77.3017	77.6357	10.998	15.84	13.0456	-2.08015	5.04417	6.96e-11	5.55e-10	HAD superfamily hydrolase	arCOG04720	General function prediction only
gene_1485	191.214	131.064	135.293	55.8098	59.2531	86.7684	-0.660975	6.34545	0.0533003	0.0856708	Uncharacterized protein	arCOG04569	Function unknown
gene_1486	300.109	213.831	220.375	117.848	173.911	142.887	-0.286604	7.16843	0.337778	0.424473	Uncharacterized protein	arCOG06215	Function unknown
gene_1487	104.188	105.669	92.3511	1204.16	148.023	743.058	3.38914	8.53163	6.13e-08	3.08e-07	Fructose/tagatose bisphosphate aldolase	arCOG07500	Carbohydrate transport and metabolism
gene_1488	212.755	211.333	194.488	199.854	29.7459	130.438	-0.190862	6.96928	0.724395	0.793366	Phosphotransferase system fructose-specific component IIB	arCOG10194	Carbohydrate transport and metabolism
gene_1489	95.1154	104.433	80.3831	296.701	26.4612	105.827	1.19731	6.62754	0.0510953	0.0825785	Phosphoenolpyruvate-protein kinase (PTS system EI component in bacteria)	arCOG01113	Carbohydrate transport and metabolism
gene_149	67.7682	46.1233	45.7502	163.952	223.285	80.1377	1.96418	6.39163	9.52e-09	5.42e-08	Phosphatidylserine decarboxylase	arCOG04470	Lipid transport and metabolism
gene_1490	20.4753	22.0619	19.7469	280.589	9.5796	87.7551	3.18496	6.06851	6.87e-05	0.00020049	Phosphotransferase system HPr-related protein	arCOG04543	Carbohydrate transport and metabolism
gene_1491	26.3253	43.3574	24.4607	109.634	1.7482	27.2276	1.14144	5.04133	0.161871	0.226774	Phosphotransferase system mannitol/fructose-specific IIA domain (Ntr-type)	arCOG10195	Carbohydrate transport and metabolism
gene_1492	89.9683	97.085	112.809	1387.53	26.2712	321.813	3.11799	8.28097	0.000404675	0.00103444	"Phosphotransferase system, fructose-specific IIC component"	arCOG10196	Carbohydrate transport and metabolism
gene_1493	15.0553	8.9845	15.1006	451.832	44.0341	257.611	4.85113	6.96725	2.92e-11	2.5e-10	Fructose-1-phosphate kinase or kinase (PfkB)	arCOG00015	Carbohydrate transport and metabolism
gene_1494	52.445	39.3773	41.6536	342.38	33.6784	168.034	2.61912	6.66446	3.38e-05	0.000105058	"Predicted transcriptional regulator, containd two HTH domains"	arCOG02611	Transcription
gene_1495	192.377	158.376	126.866	34.1564	57.0735	56.3941	-1.2139	6.2257	0.000158098	0.000434058	Isocitrate/isopropylmalate dehydrogenase	arCOG01163	Energy production and conversion
gene_1496	895.451	773.462	609.333	150.186	275.82	330.554	-1.08852	8.48597	0.00318214	0.00678915	3-isopropylmalate dehydratase small subunit	arCOG02230	Amino acid transport and metabolism
gene_1497	462.36	419.219	341.946	68.9265	138.965	93.2965	-1.57852	7.46176	6.27e-07	2.71e-06	Homoaconitate hydratase/3-isopropylmalate dehydratase large subunit family protein	arCOG01698	Amino acid transport and metabolism
gene_1498	1057.5	930.302	806.481	28.0988	63.2629	87.6942	-3.45573	8.35716	1.01e-15	1.68e-14	Uncharacterized protein	arCOG09024	Function unknown
gene_1499	862.928	744.862	631.788	429.401	940.937	808.643	0.424611	9.12876	0.216077	0.291497	Ketol-acid reductoisomerase	arCOG04465	Amino acid transport and metabolism
gene_15	105.854	112.149	107.296	72.9373	95.4326	49.855	-0.139527	6.08541	0.621126	0.704299	Uncharacterized protein	arCOG04737	Function unknown
gene_150	65.8134	62.0083	63.7977	37.2096	35.5815	28.2125	-0.456896	5.21432	0.126555	0.18356	"ABC-type branched-chain amino acid transport system, ATPase component"	arCOG00924	Amino acid transport and metabolism
gene_1500	859.48	703.702	555.618	1751.76	3991.72	3590.68	2.60983	10.6443	4.78e-12	4.76e-11	"Acetolactate synthase, small subunit"	arCOG04445	Amino acid transport and metabolism
gene_1501	284.967	256.898	213.992	170.85	376.245	255.309	0.525976	7.62714	0.0962215	0.144844	Acetolactate synthase large subunit or other thiamine pyrophosphate-requiring enzyme	arCOG01998	Amino acid transport and metabolism
gene_1502	48.6529	48.578	31.9119	365.636	464.645	142.951	3.31827	7.24458	1.02e-16	1.98e-15	Isopropylmalate/homocitrate/citramalate synthase	arCOG02092	Amino acid transport and metabolism
gene_1503	123.4	114.552	122.184	66.5852	79.0319	72.8502	-0.246463	6.18201	0.401266	0.488898	Uncharacterized protein	arCOG04568	Function unknown
gene_1504	105.533	88.1429	70.9845	99.1952	169.286	120.181	1.00653	6.4219	0.000622598	0.00152515	Metallo-beta-lactamase superfamily enzyme	arCOG04567	General function prediction only
gene_1505	102.948	75.0882	69.5003	33.5062	59.4503	45.8068	-0.37567	5.59369	0.216084	0.291497	"Proteasome lid subunit RPN8/RPN11, contains Jab1/MPN domain metalloenzyme (JAMM) motif"	arCOG01140	"Posttranslational modification, protein turnover, chaperones"
gene_1506	166.851	124.77	151.856	25.9348	31.9192	36.089	-1.75299	5.99388	3.71e-08	1.95e-07	"Transcriptional regulator, CopG/Arc/MetJ family (DNA-binding and a metal-binding domains)"	arCOG02836	Defense mechanisms
gene_1507	161.816	110.699	147.83	33.5452	33.4471	29.5918	-1.64476	5.94192	1.09e-07	5.28e-07	Uncharacterized protein	arCOG04575	Function unknown
gene_1508	187.914	187.906	193.702	40.3232	41.4067	27.0709	-1.92919	6.30933	1.54e-10	1.16e-09	Glycosyl transferase family 2	arCOG00894	Cell wall/membrane/envelope biogenesis
gene_1509	1518	1281.66	1381.85	27.7349	28.1141	16.3831	-5.39481	8.84596	2.83e-44	1.08e-40	SAM-dependent methyltransferase	arCOG01402	"Secondary metabolites biosynthesis, transport and catabolism"
gene_151	15.0876	17.5073	13.1126	8.5258	11.197	7.3873	-0.299481	3.37843	0.526244	0.611975	"Uncharacterized ABC-type transport system, ATPase component"	arCOG00927	General function prediction only
gene_1510	1002.19	995.054	1044.04	227.111	207.554	249.815	-1.64599	8.75444	7.65e-07	3.25e-06	NA	NA	NA
gene_1511	805.812	708.733	877.774	164.248	132.479	192.817	-1.76761	8.38248	6.45e-07	2.78e-06	Glycosyl hydrolase family 88	arCOG09256	Cell wall/membrane/envelope biogenesis
gene_1512	616.056	656.014	905.606	302.834	235.026	265.745	-0.939625	8.48427	0.00672415	0.0134027	Glucose-1-phosphate uridyltransferase	arCOG00664	Cell wall/membrane/envelope biogenesis
gene_1513	167.646	164.088	219.351	32.7038	39.8627	37.0701	-1.86052	6.28143	4.13e-09	2.51e-08	Glycosyl transferase family 2	arCOG01385	Cell wall/membrane/envelope biogenesis
gene_1514	251.935	250.507	268.281	34.0125	38.9112	24.2887	-2.53319	6.63392	5.3e-16	9.28e-15	Glycosyl transferase family 2	arCOG01387	Cell wall/membrane/envelope biogenesis
gene_1515	308.917	261.316	306.479	347.628	374.707	239.645	0.58993	7.88174	0.0497306	0.0806802	Dolichol phosphate-mannose mannosyltransferase	arCOG02043	Cell wall/membrane/envelope biogenesis
gene_1516	64.6931	53.6202	50.1655	22.4434	41.1953	24.629	-0.488843	5.01826	0.100734	0.15122	UDP-glucose 6-dehydrogenase	arCOG00253	Cell wall/membrane/envelope biogenesis
gene_1517	38.7137	30.7364	44.0179	11.4831	13.8801	13.7192	-1.07005	4.30639	0.00253199	0.00550352	"Predicted membrane protein, DUF368 family"	arCOG04565	Function unknown
gene_1518	111.376	123.364	109.368	11.1292	20.3699	15.6522	-2.4102	5.52771	9.5e-14	1.23e-12	"Zn finger protein, C2C2 type"	arCOG08151	Function unknown
gene_1519	288.325	203.648	236.963	1.2526	7.0381	8.6128	-4.94152	6.37764	2.73e-31	5.21e-29	NA	NA	NA
gene_152	9.3761	10.0429	9.4136	10.9545	11.4731	7.433	0.496705	3.14076	0.280282	0.362601	"ABC-type branched-chain amino acid transport system, permease component"	arCOG01274	Amino acid transport and metabolism
gene_1520	106.013	102.374	92.2234	50.7621	63.9135	40.0846	-0.506402	5.81787	0.062102	0.0983282	SAM-dependent methyltransferase	arCOG02702	"Secondary metabolites biosynthesis, transport and catabolism"
gene_1521	181.352	203.648	163.241	147.31	239.764	186.898	0.522564	7.16945	0.0758952	0.116967	Zn finger domain containing protein	arCOG04576	Function unknown
gene_1522	80.5996	95.5442	75.16	27.1164	44.8175	33.7304	-0.79689	5.46543	0.00741763	0.0147082	HAD superfamily hydrolase	arCOG01213	General function prediction only
gene_1523	64.9927	60.9421	54.661	164.982	200.138	163.354	2.01705	6.61315	8.63e-12	8.16e-11	Orc1/cdc6 family replication initiation protein	arCOG00468	"Replication, recombination and repair"
gene_1524	26.2812	30.2397	18.6867	15.4036	13.1846	26.8573	0.0754082	4.16443	0.873043	0.914719	BFD-like [2Fe-2S] binding domain of glycerol-3-phosphate dehydrogenase	arCOG05746	Energy production and conversion
gene_1525	25.2521	20.8776	17.3318	32.8027	23.8654	63.0368	1.46856	4.71246	0.00125351	0.00288209	Anaerobic glycerol-3-phosphate dehydrogenase	arCOG04585	Amino acid transport and metabolism
gene_1526	72.8917	71.6497	62.0875	15.8915	14.4869	36.0773	-1.09955	5.10156	0.00776836	0.015332	"Heterodisulfide reductase, subunit C"	arCOG00966	Energy production and conversion
gene_1527	1626.14	1675.91	1576.66	2937.34	1292.02	922.811	0.578595	10.3462	0.164853	0.230565	Glycerol kinase	arCOG00024	Energy production and conversion
gene_1528	242.119	218.133	197.246	516.472	204.353	196.069	0.998354	7.72097	0.0152825	0.0281137	Uncharacterized membrane protein	arCOG04584	Function unknown
gene_1529	157.38	164.357	151.965	96.9292	81.9326	44.8897	-0.624567	6.41454	0.0501423	0.0812446	Phosphotransferase system HPr-related protein	arCOG04543	Carbohydrate transport and metabolism
gene_153	13.8776	12.1994	9.4634	17.0606	20.4622	13.8686	0.977356	3.64457	0.00614603	0.0123992	"Branched-chain amino acid ABC-type transport system, permease component"	arCOG01271	Amino acid transport and metabolism
gene_1530	343.862	359.937	262.68	236.543	309.54	186.01	0.0461411	7.7208	0.883137	0.921251	"Phosphoenolpyruvate-protein phosphoryltransferase, PTS system IIA component"	arCOG08943	Carbohydrate transport and metabolism
gene_1531	782.981	768.27	593.933	41.2078	67.3452	37.1313	-3.44098	7.98067	2.09e-24	1.35e-22	Dihydroxyacetone kinase	arCOG08942	Carbohydrate transport and metabolism
gene_1532	368.792	369.227	301.363	140.137	257.281	60.6519	-0.809672	7.46024	0.0273377	0.0473267	Dihydroxyacetone kinase	arCOG08941	Carbohydrate transport and metabolism
gene_1533	413.036	413.734	382.227	192.2	279.013	188.29	-0.425195	7.82726	0.140835	0.20084	Isoleucyl-tRNA synthetase	arCOG00807	"Translation, ribosomal structure and biogenesis"
gene_1534	5.8357	14.2955	12.2567	7.3862	12.8627	4.1579	0.0199509	3.0801	1	1	Uncharacterized protein	arCOG06301	Function unknown
gene_1535	10.3237	16.4716	12.7774	10.0579	18.8373	10.3438	0.424622	3.49543	0.282696	0.364858	Uncharacterized membrane protein	arCOG08127	Function unknown
gene_1536	17.5688	17.7977	11.0449	5.7403	7.3065	8.5581	-0.633556	3.28999	0.164879	0.230565	"Uncharacterized protein, DUF4397 family"	arCOG06227	Function unknown
gene_1537	75.339	58.2809	55.3433	154.89	262.053	200.9	2.16576	6.79419	6.76e-12	6.48e-11	Uncharacterized protein	arCOG04577	Function unknown
gene_1538	89.1137	89.1752	63.2882	25.3249	34.2725	23.0299	-1.09072	5.31439	0.000230013	0.000612565	Acyl-CoA hydrolase	arCOG00773	Lipid transport and metabolism
gene_1539	88.937	88.7521	69.6479	59.7201	93.5401	60.6971	0.237127	5.87867	0.398607	0.486662	"Bifunctional nuclease, with DNase and RNase activity"	arCOG01759	"Replication, recombination and repair"
gene_154	25.3366	18.6439	21.6938	24.5145	23.5925	24.6254	0.619008	4.25502	0.060214	0.0957357	"ABC-type branched-chain amino acid transport system, periplasmic component"	arCOG01022	Amino acid transport and metabolism
gene_1540	75.0336	58.2906	63.5335	58.0749	89.0132	59.9985	0.522147	5.7109	0.0600075	0.0954472	"Transcriptional regulator containing HTH domain, ArsR family"	arCOG01686	Transcription
gene_1541	14.262	11.0329	6.4189	11.5791	12.122	8.7781	0.487085	3.24787	0.227088	0.303766	Glycerate kinase	arCOG04170	Carbohydrate transport and metabolism
gene_1542	62.3002	67.6714	53.1269	163.682	267.942	103.308	1.94987	6.58217	1.68e-09	1.09e-08	"Pheromone shutdown protein TraB, contains GTxH motif"	arCOG02142	Function unknown
gene_1543	92.3918	82.9769	70.0635	150.749	233.424	211.884	1.75328	6.84542	2.48e-08	1.33e-07	Zn-dependent protease	arCOG00614	General function prediction only
gene_1544	583.156	421.475	322.449	41242	20592.5	68756.7	7.22227	14.3691	2e-31	4.02e-29	Uncharacterized membrane protein	arCOG07497	Function unknown
gene_1545	35.6405	32.897	30.6229	9.1461	26.5282	5.658	-0.858415	4.17835	0.0246416	0.0431087	Phosphoribosylaminoimidazole (AIR) synthetase	arCOG00639	Nucleotide transport and metabolism
gene_1546	35.5579	39.8128	34.2529	20.5081	37.0667	16.5011	-0.136054	4.57624	0.673469	0.751381	Cytochrome P450	arCOG02814	"Secondary metabolites biosynthesis, transport and catabolism"
gene_1547	162.34	174.798	221.165	328.377	345.688	324.058	1.31599	7.71352	3.12e-05	9.73e-05	CBS domain	arCOG00606	General function prediction only
gene_1548	1185.74	1286.8	1482	138.541	149.442	126.357	-2.78414	8.93258	6.02e-17	1.18e-15	"Uncharacterized protein, DUF555 family"	arCOG02119	Function unknown
gene_1549	1599.95	1558.96	1242.01	585.065	919.078	190.225	-1.00384	9.46216	0.0124833	0.0235194	Uncharacterized protein	arCOG08918	Function unknown
gene_155	12.2225	7.6368	8.463	2.4426	3.519	2.3685	-1.2814	2.56117	0.0326542	0.0557721	Urea amidohydrolase (urease) beta subunit	arCOG04527	Amino acid transport and metabolism
gene_1550	1269.33	1166.8	1154.71	349.623	543.145	215.956	-1.28704	9.08413	6.71e-05	0.0001971	"20S proteasome, beta subunit"	arCOG00970	"Posttranslational modification, protein turnover, chaperones"
gene_1551	191.172	146.675	142.93	168.479	386.509	205.99	1.07997	7.32507	0.000643078	0.00157229	Uncharacterized protein	arCOG11205	Function unknown
gene_1552	73.1541	69.6125	66.304	119.942	135.436	110.725	1.27728	6.27317	6.58e-06	2.36e-05	"Glutamate-cysteine ligase, GCS2"	arCOG04732	Coenzyme transport and metabolism
gene_1553	26.7297	21.112	29.9236	46.4607	47.0387	59.3638	1.46567	5.0092	1.93e-05	6.27e-05	ATP-dependent DNA ligase	arCOG01347	"Replication, recombination and repair"
gene_1554	62.5227	62.3673	63.1901	318.075	448.327	331.091	2.99807	7.50154	1.6e-20	5.81e-19	NA	NA	NA
gene_1555	168.995	166.974	173.706	114.027	179.218	121.346	0.147144	6.86152	0.615657	0.698929	Zn-dependent hydrolase of the beta-lactamase fold	arCOG00497	General function prediction only
gene_1556	59.6581	64.8305	72.0265	34.5375	58.8364	25.6991	-0.301899	5.31022	0.29269	0.375095	Alpha/beta superfamily hydrolase	arCOG07416	General function prediction only
gene_1557	522.901	483.316	446.334	90.4469	152.187	141.227	-1.44656	7.74275	6e-06	2.17e-05	NA	NA	NA
gene_1558	758.916	851.91	766.739	1142.45	1284.09	1171.95	1.07776	9.62986	0.000534686	0.0013294	"DNA topoisomerase VI, subunit A"	arCOG04143	"Replication, recombination and repair"
gene_1559	376.923	414.051	381.988	738.424	979.691	912.798	1.64227	9.01643	2.28e-07	1.06e-06	"DNA topoisomerase VI, subunit B"	arCOG01165	"Replication, recombination and repair"
gene_156	8.5592	7.516	6.8715	9.8471	12.3383	10.066	0.933115	3.08007	0.0356678	0.060219	Urea amidohydrolase (urease) alpha subunit	arCOG00698	Amino acid transport and metabolism
gene_1560	526.507	522.167	563.527	805.106	664.561	1096.19	1.20416	9.15664	0.00093075	0.00220368	"Type IIA topoisomerase (DNA gyrase/topo II, topoisomerase IV), B subunit"	arCOG04371	"Replication, recombination and repair"
gene_1561	488.965	505.327	476.96	433.378	356.968	538.502	0.380276	8.50482	0.273299	0.355009	"Type IIA topoisomerase (DNA gyrase/topo II, topoisomerase IV), A subunit"	arCOG04367	"Replication, recombination and repair"
gene_1562	98.4833	99.9928	109.105	27.0623	54.2288	18.6508	-1.21445	5.61554	0.000101615	0.000287245	Uncharacterized membrane protein	arCOG08001	Function unknown
gene_1563	161.809	175.112	132.065	176.43	302.347	97.9229	0.690362	7.04449	0.0349669	0.0592978	NUDIX family hydrolase	arCOG01075	Nucleotide transport and metabolism
gene_1564	92.1387	76.8772	83.3319	69.6213	108.469	36.4753	0.172998	5.87467	0.612681	0.69617	Arginase family enzyme	arCOG01700	Amino acid transport and metabolism
gene_1565	153.493	132.836	162.864	140.952	161.12	183.717	0.607826	6.93549	0.0486808	0.0791115	Nucleoside-diphosphate-sugar epimerase	arCOG01369	Cell wall/membrane/envelope biogenesis
gene_1566	2151.87	2406.88	2446.84	2150.53	2324.39	4672.8	0.932788	11.093	0.0218191	0.0387029	"Predicted transcriptional regulator, contains C-terminal CBS domains"	arCOG00610	Transcription
gene_1567	508.648	491.979	501.909	212.491	227.889	153.451	-0.879849	7.9654	0.00318591	0.0067934	"NADH dehydrogenase, FAD-containing subunit"	arCOG01067	Energy production and conversion
gene_1568	81.4832	76.6478	94.6115	245.708	309.766	92.6431	1.75822	6.9	1.64e-06	6.52e-06	Uridine phosphorylase	arCOG01324	Nucleotide transport and metabolism
gene_1569	21.3893	26.347	18.6608	32.0267	45.079	14.0174	0.869372	4.40902	0.0215616	0.0382918	Zn-dependent protease	arCOG04994	Amino acid transport and metabolism
gene_157	4.9859	10.4138	14.3614	15.1455	17.1687	8.2213	0.875294	3.37202	0.0530806	0.0853536	Urea amidohydrolase (urease) gamma subunit	arCOG04528	Amino acid transport and metabolism
gene_1570	80.283	46.5791	57.9803	50.9315	74.9482	30.3587	0.184223	5.43855	0.583576	0.666869	Cytidine deaminase	arCOG04173	Nucleotide transport and metabolism
gene_1571	162.598	100.626	104.542	33.4232	49.8463	27.6624	-1.27968	5.8377	2.77e-05	8.72e-05	Uncharacterized membrane protein	arCOG06260	Function unknown
gene_1572	257.403	232.498	226.431	58.4561	79.1004	52.921	-1.45727	6.73509	5.88e-07	2.55e-06	Uncharacterized membrane protein	arCOG07498	Function unknown
gene_1573	78.0261	81.0919	76.9518	59.9326	140.054	46.305	0.443347	5.92667	0.179932	0.249152	Acetyltransferase (GNAT family)	arCOG00840	Amino acid transport and metabolism
gene_1574	242.595	216.662	185.249	155.748	191.028	21.7187	-0.428104	6.92564	0.370041	0.457935	Acyl-coenzyme A synthetase/AMP-(fatty) acid ligase	arCOG01529	Lipid transport and metabolism
gene_1575	95.3992	97.7372	77.9912	18.5826	36.2155	7.3288	-1.72203	5.31336	7.94e-07	3.36e-06	Na+/H+-dicarboxylate symporter	arCOG04335	Energy production and conversion
gene_1576	92.0271	73.1322	84.3427	41.4642	83.3984	61.5671	0.0275925	5.78776	0.926631	0.957651	Acyl-CoA synthetase (AMP-forming)/AMP-acid ligase II	arCOG04770	Lipid transport and metabolism
gene_1577	269.404	266.932	222.568	766.049	1033.45	1501.33	2.64205	9.19623	8.78e-12	8.24e-11	"Uncharacterized protein, contains double-stranded beta-helix domain"	arCOG03006	Function unknown
gene_1578	328.212	321.738	317.284	377.293	521.395	563.514	1.08645	8.33878	0.000830922	0.00198579	DnaJ type Zn finger domain	arCOG06880	"Posttranslational modification, protein turnover, chaperones"
gene_1579	1421.73	1458.11	1607.04	582.024	578.348	381.539	-1.0824	9.47107	0.0005823	0.00143379	Chaperone DnaK (HSP70)	arCOG03060	"Posttranslational modification, protein turnover, chaperones"
gene_158	10.1251	4.4059	10.2532	14.4173	18.7119	8.9855	1.19567	3.31331	0.00412635	0.00863008	Ni2+-binding GTPase involved in regulation of expression and maturation of urease and hydrogenase	arCOG01231	"Posttranslational modification, protein turnover, chaperones"
gene_1580	37.8297	46.3019	36.3841	16.8809	41.0232	25.0416	-0.106178	4.72004	0.78524	0.842252	Alpha/beta superfamily hydrolase	arCOG06300	General function prediction only
gene_1581	157.725	153.395	154.741	206.927	326.923	216.212	1.13013	7.31921	9.71e-05	0.000276169	Molecular chaperone GrpE (heat shock protein)	arCOG04772	"Posttranslational modification, protein turnover, chaperones"
gene_1582	41.2325	35.5771	24.2673	3.6975	10.9811	3.1477	-2.04936	3.93581	6.34e-07	2.73e-06	"20S proteasome assembly factor, ATP-grasp superfamily enzyme"	arCOG00347	"Posttranslational modification, protein turnover, chaperones"
gene_1583	97.2725	107.05	94.5072	191.002	237.159	109.529	1.27491	6.78339	3.85e-05	0.000118793	"16S rRNA C967 or C1407 C5-methylase, RsmB/RsmF family"	arCOG00973	"Translation, ribosomal structure and biogenesis"
gene_1584	110.302	109.219	101.934	140.05	183.718	82.1827	0.762223	6.54968	0.010836	0.0206397	"Ribosome biogenesis protein, NOL1/NOP2/fmu family"	arCOG02286	"Translation, ribosomal structure and biogenesis"
gene_1585	47.4889	35.339	49.7157	15.4737	22.6047	14.836	-0.872212	4.56637	0.00704575	0.0140071	"Nuclease of restriction endonuclease-like fold, implicated in nucleotide excision repair"	arCOG04356	"Replication, recombination and repair"
gene_1586	34.1627	50.1348	41.6042	37.1487	50.3949	42.571	0.505184	5.08492	0.0983589	0.147945	Uncharacterized protein	arCOG11346	Function unknown
gene_1587	58.9459	56.778	58.7256	57.1282	65.1177	29.9483	0.240168	5.39321	0.45247	0.538985	"ssDNA-dependent ATPase, helicase superfamily II"	arCOG00874	Transcription
gene_1588	171.115	140.517	120.851	7.3655	16.7507	17.484	-2.90154	5.77637	2.62e-16	4.72e-15	Uncharacterized protein	arCOG06374	Function unknown
gene_1589	123.457	114.816	106.225	246.544	414.35	307.894	1.9441	7.48248	3.58e-10	2.53e-09	Uncharacterized protein	arCOG06432	Function unknown
gene_159	8.7751	3.0547	5.1342	11.7497	10.5102	5.4261	1.14159	2.83048	0.0241199	0.0422734	Urease accessory protein UreH	arCOG04529	"Posttranslational modification, protein turnover, chaperones"
gene_1590	43.553	41.5532	42.6882	25.9184	23.0032	25.1577	-0.308314	4.72019	0.368174	0.455772	"ABC-type nitrate/sulfonate/bicarbonate transport system, ATPase component"	arCOG00193	Inorganic ion transport and metabolism
gene_1591	39.0341	30.5472	20.4278	64.3118	44.1701	62.4727	1.44239	5.18612	7.49e-05	0.000217629	"ABC-type nitrate/sulfonate/bicarbonate transport system, permease component"	arCOG00169	Inorganic ion transport and metabolism
gene_1592	83.407	76.1161	63.7375	546.247	416.002	428.993	3.14187	7.87126	8.48e-19	2.36e-17	"ABC-type nitrate/sulfonate/bicarbonate transport system, periplasmic component"	arCOG01803	Inorganic ion transport and metabolism
gene_1593	57.3667	50.6398	54.172	13.434	21.6036	9.1885	-1.43144	4.6825	9.23e-06	3.2e-05	Aspartate/tyrosine/aromatic aminotransferase	arCOG01130	Amino acid transport and metabolism
gene_1594	85.0244	84.5658	74.525	140.988	160.511	114.108	1.22789	6.45971	1.5e-05	4.95e-05	Na+/H+ antiporter	arCOG02010	Energy production and conversion
gene_1595	31.9665	25.0924	16.9259	5.0732	6.8621	4.0911	-1.73256	3.5982	6.42e-05	0.000188887	Spindle-shaped haloviruses associated membrane protein	arCOG09087	"Mobilome: prophages, transposons"
gene_1596	43.3405	52.1538	60.6856	7.6991	67.8919	6.2496	-0.668244	4.87049	0.239206	0.316647	Uncharacterized protein	arCOG08931	Function unknown
gene_1597	60.7766	50.6523	44.4305	76.0303	99.5388	82.437	1.19432	5.7963	2.42e-05	7.71e-05	"Ribosome-binding ATPase YchF, GTP1/OBG family"	arCOG00357	"Translation, ribosomal structure and biogenesis"
gene_1598	15.8314	13.6465	15.879	16.6329	36.2305	7.4585	0.796115	3.86211	0.0700251	0.109083	"ABC-type sugar transport system, periplasmic component"	arCOG00151	Carbohydrate transport and metabolism
gene_1599	156.191	136.064	160.617	67.8009	94.4567	77.8035	-0.45218	6.41886	0.115973	0.17002	"Secreted protein with beta-propeller repeat domain, some may containg GTA family glycosyltransferase"	arCOG02471	General function prediction only
gene_16	283.031	269.86	255.994	376.452	475.436	422.029	1.13141	8.11105	0.000197554	0.000532811	"KaiC family ATPase, possibly inactivated"	arCOG02453	Signal transduction mechanisms
gene_160	11.4458	11.8057	17.1712	30.4989	28.3224	22.281	1.45709	4.11349	3.62e-05	0.000112127	Urease accessory protein UreE	arCOG06188	"Posttranslational modification, protein turnover, chaperones"
gene_1600	629.098	516.608	526.197	221.274	257.925	217.664	-0.785826	8.14795	0.00925348	0.0179204	Uncharacterized protein	arCOG04616	Function unknown
gene_1601	27.5342	33.8981	32.6428	18.1184	26.3929	15.7645	-0.197719	4.34972	0.579447	0.662745	"Uncharacterized protein, DUF3179 family"	arCOG09395	Function unknown
gene_1602	69.5495	75.3676	75.5384	234.795	339.381	184.292	2.21093	7.05974	1.59e-13	1.97e-12	Glycosyl transferase family 2	arCOG00895	Cell wall/membrane/envelope biogenesis
gene_1603	83.661	84.1344	69.2815	25.4136	44.2565	12.7733	-1.11034	5.28096	0.000572348	0.0014111	NA	NA	NA
gene_1604	53.7998	70.3071	73.8158	64.5105	54.8385	29.9056	0.0433424	5.47885	0.918207	0.950585	"Predicted exonuclease, contains RNaseH-like domain"	arCOG03130	"Replication, recombination and repair"
gene_1605	48.7299	41.5962	43.8633	42.6481	52.2017	25.1421	0.278264	5.04596	0.366556	0.454345	Putative SOS response-associated peptidase YedK	arCOG02784	"Posttranslational modification, protein turnover, chaperones"
gene_1606	45.0534	35.8776	57.2528	38.3104	22.1535	21.6477	-0.263684	4.84462	0.508994	0.59536	"Transcriptional regulator, contains N-terminal RHH domain and C-terminal wHTH domain"	arCOG06216	Transcription
gene_1607	48.5138	45.3845	44.3459	444.409	103.319	203.263	2.99568	7.05022	4.33e-09	2.62e-08	XerD/XerC family integrase	arCOG01242	"Mobilome: prophages, transposons"
gene_1608	56.5584	57.2761	39.8023	140.158	62.5456	73.2427	1.36401	5.88911	0.000482077	0.00120963	YjgF family enzyme shown to be reactive intermediate/imine deaminase	arCOG01630	Defense mechanisms
gene_1609	13.752	16.7174	10.0208	12.302	18.5056	10.9481	0.487655	3.55257	0.213722	0.288922	"Transcriptional regulator containing HTH domain, ArsR family"	arCOG01686	Transcription
gene_161	8.5844	4.6485	9.2725	12.0089	13.709	10.223	1.11511	3.15412	0.00879267	0.0171061	Urease accessory protein UreF	arCOG04530	"Posttranslational modification, protein turnover, chaperones"
gene_1610	24.6552	23.0719	21.119	5.563	10.4934	9.8358	-0.947802	3.68948	0.0135033	0.0252418	Uncharacterized protein	arCOG06378	Function unknown
gene_1611	196.563	176.156	191.15	118.987	175.471	128.819	0.040891	6.9508	0.889167	0.925771	Uncharacterized protein	arCOG04572	Function unknown
gene_1612	133.387	128.453	115.489	44.7932	67.7874	36.2366	-0.904115	5.99274	0.00124836	0.00287199	Uncharacterized protein	arCOG04573	Function unknown
gene_1613	280.772	256.025	282.565	121.875	145.673	76.555	-0.811752	7.12312	0.00563043	0.0114619	Zn-dependent hydrolase of the beta-lactamase fold	arCOG00515	General function prediction only
gene_1614	26.6811	17.544	14.4099	9.7756	11.4845	9.9804	-0.442497	3.63718	0.28174	0.364145	Predicted Rossmann fold nucleotide-binding protein	arCOG02431	General function prediction only
gene_1615	35.6283	40.1937	31.402	39.1612	59.8701	44.934	0.876455	5.07132	0.00273503	0.00591789	CARF domain containing protein	arCOG01449	Defense mechanisms
gene_1616	139.369	92.2951	103.275	692.377	1467.07	1044.27	3.70353	8.96689	1.49e-23	8.15e-22	Oligosaccharyltransferase membrane subunit	arCOG02044	Cell wall/membrane/envelope biogenesis
gene_1617	411.667	429.432	442.331	737.615	960.843	845.63	1.4589	9.01053	2.75e-06	1.06e-05	Diphthamide synthase subunit DPH2	arCOG04112	"Translation, ribosomal structure and biogenesis"
gene_1618	16.3024	14.0125	14.1308	24.8573	31.3002	14.1045	1.0946	4.00242	0.00223685	0.00491798	Predicted esterase	arCOG06256	General function prediction only
gene_1619	467.538	529.078	476.769	103.327	119.62	68.9715	-1.88958	7.66298	1.06e-09	7.02e-09	"Cell fate regulator YlbF, YheA/YmcA/DUF963 family (controls sporulation, competence, biofilm development)"	arCOG04404	Signal transduction mechanisms
gene_162	60.5483	52.9486	53.7116	25.6038	59.2842	26.9294	-0.162282	5.14078	0.591629	0.674457	NA	NA	NA
gene_1620	61.9796	40.0376	44.8619	49.4181	53.5715	47.266	0.5081	5.29138	0.07814	0.120087	"Chromosome partitioning protein, FlhG/MinD/ParA family ATPase"	arCOG06259	"Cell cycle control, cell division, chromosome partitioning"
gene_1621	115.806	88.117	98.5446	63.9926	51.0431	82.1738	-0.0923687	6.00116	0.821619	0.873056	"KaiC family ATPase implicated in signal transduction, inactivated"	arCOG01175	Signal transduction mechanisms
gene_1622	254.38	228.246	227.644	558.617	758.375	523.302	1.82725	8.4325	1.97e-09	1.25e-08	NA	NA	NA
gene_1623	2260.09	2282.69	2499.92	695.525	731.871	349.526	-1.55072	9.98569	2.82e-06	1.08e-05	FKBP-type peptidyl-prolyl cis-trans isomerase 2	arCOG00980	"Posttranslational modification, protein turnover, chaperones"
gene_1626	5.0626	5.5481	3.038	11.5788	14.001	6.4412	1.64678	2.86379	0.000994406	0.00234133	Uncharacterized membrane protein	arCOG02771	Function unknown
gene_1628	13.1627	6.5458	6.7704	21.42	23.2257	20.6708	1.75311	3.74828	3.68e-06	1.37e-05	Uncharacterized membrane protein	arCOG06437	Function unknown
gene_1629	56.9728	58.1309	43.3253	44.1693	75.3706	48.5918	0.528893	5.40989	0.0691092	0.107902	Uncharacterized membrane protein	arCOG11273	Function unknown
gene_163	220.005	161.464	181.107	90.1895	228.034	140.389	0.132759	6.98963	0.678226	0.75506	Uncharacterized membrane protein	arCOG10947	Function unknown
gene_1630	5.1958	8.0387	4.6769	3.1151	2.9171	4.3631	-0.319741	2.31555	0.857636	0.902041	Uncharacterized membrane protein	arCOG11262	Function unknown
gene_1631	4.5389	15.8003	8.1711	2.7212	8.7774	3.4649	-0.495852	2.75947	0.366342	0.454241	"Caa(3)-type oxidase, subunit IV"	arCOG08921	Energy production and conversion
gene_1632	18.1873	18.0636	16.7872	6.8073	6.7785	5.2242	-1.02918	3.34442	0.0168609	0.030692	"Heme/copper-type cytochrome/quinol oxidase, subunit 3"	arCOG04650	Energy production and conversion
gene_1633	16.4533	7.5211	12.5662	60.9804	76.0461	54.9231	2.83915	5.02299	4.26e-17	8.47e-16	"Heme/copper-type cytochrome/quinol oxidase, subunit 2"	arCOG01235	Energy production and conversion
gene_1634	11.4791	7.104	6.1996	6.8822	9.882	4.732	0.239879	2.84555	0.684678	0.760776	Uncharacterized membrane protein	arCOG09090	Function unknown
gene_1635	35.3835	36.9523	33.7608	10.4655	12.1842	6.8069	-1.3899	4.13374	9.33e-05	0.000266359	"Adenylate cyclase, class 2 (thermophilic)"	arCOG01723	Nucleotide transport and metabolism
gene_1636	287.096	289.555	270.185	796.403	736.127	591.004	1.80384	8.669	1.29e-08	7.22e-08	Archaeal S-adenosylmethionine synthetase	arCOG01678	Coenzyme transport and metabolism
gene_1637	67.5705	70.9927	72.613	52.3232	53.3324	43.9369	-0.0300059	5.53191	0.931858	0.961829	Polyphosphate kinase	arCOG04535	Inorganic ion transport and metabolism
gene_1638	125.247	126.241	129.362	127.433	124.361	123.04	0.462863	6.61692	0.114706	0.168745	tRNA S(4)U 4-thiouridine synthase	arCOG00038	"Translation, ribosomal structure and biogenesis"
gene_1639	605.483	733.134	864.217	274.194	247.203	943.712	0.0066464	8.89375	0.989936	1	NA	NA	NA
gene_164	37.5487	31.1218	39.37	49.0647	74.1317	35.1533	0.977892	5.14344	0.00114602	0.00265895	tRNA G10 N-methylase Trm11	arCOG00047	"Translation, ribosomal structure and biogenesis"
gene_1640	299.865	307.495	323.274	54.1784	61.3386	91.6325	-1.65502	7.06269	1.79e-06	7.08e-06	Uncharacterized protein	arCOG04642	Function unknown
gene_1641	82.749	57.7114	75.6429	33.2457	41.323	52.8272	-0.266325	5.45526	0.445444	0.532108	Cysteine synthase	arCOG01430	Amino acid transport and metabolism
gene_1642	278.8	240.53	205.243	60.0671	83.7921	75.7183	-1.24593	6.80601	4.52e-05	0.000137088	Thiol-disulfide isomerase or thioredoxin	arCOG04633	"Posttranslational modification, protein turnover, chaperones"
gene_1643	68.1003	66.0481	58.0971	28.235	41.4677	40.1544	-0.336854	5.26498	0.277352	0.359785	NA	NA	NA
gene_1644	40.1985	39.4858	36.3522	112.769	119.843	110.731	2.04146	6.00185	9.15e-12	8.54e-11	Prenyltransferase family protein containing thioredoxin domain	arCOG02007	"Posttranslational modification, protein turnover, chaperones"
gene_1645	53.6939	48.0638	46.3983	17.5368	34.0503	13.9833	-0.746007	4.75128	0.0176528	0.0319205	Phosphoribosylamine-glycine ligase	arCOG04415	Nucleotide transport and metabolism
gene_1646	82.903	99.5739	87.7155	28.9213	43.1424	48.2984	-0.687617	5.60705	0.0318032	0.0544404	Acetyltransferase (isoleucine patch superfamily)	arCOG01850	General function prediction only
gene_1647	140.81	114.679	130.29	591.388	662.481	912.158	3.00612	8.53995	1.15e-15	1.89e-14	Small-conductance mechanosensitive channel	arCOG01570	Cell wall/membrane/envelope biogenesis
gene_1648	221.713	208.488	199.121	119.924	154.825	162.53	-0.0374315	7.06842	0.912205	0.947178	"Diadenylate cyclase (c-di-AMP synthetase), DisA_N domain"	arCOG04453	Signal transduction mechanisms
gene_1649	124.012	138.851	106.731	20.8703	50.2846	18.4357	-1.63551	5.76195	3.1e-07	1.4e-06	Hemoglobin-like protein	arCOG06333	General function prediction only
gene_165	35.438	33.7782	50.1267	460.595	381.343	287.826	3.71048	7.49847	6.05e-23	2.89e-21	Uncharacterized membrane protein	arCOG04975	Function unknown
gene_1650	2137.37	1767.38	2264.31	1279.35	1766.95	1492.89	0.0257904	10.3804	0.933581	0.963086	"Membrane associated transcription regulator, contains HTH domain"	arCOG04189	Function unknown
gene_1651	65.1744	63.7637	64.4171	83.2574	136.799	70.2405	1.01115	5.98433	0.000311149	0.000812776	"Cyclin domain containing protein, homolog of TFIIB"	arCOG04613	Transcription
gene_1652	122.088	104.038	130.501	73.1973	79.6121	76.0175	-0.161391	6.20674	0.601128	0.684469	NA	NA	NA
gene_1653	250.643	272.547	265.342	141.292	154.29	107.403	-0.509623	7.18462	0.0773702	0.119048	Phosphopantetheine adenylyltransferase	arCOG01223	Coenzyme transport and metabolism
gene_1654	364.309	357.698	352.387	208.915	212.165	190.594	-0.331259	7.69931	0.266292	0.347326	Predicted transcriptional regulator	arCOG02241	Transcription
gene_1655	137.86	114.446	129.373	202.529	258.547	230.579	1.3326	7.17195	6.22e-06	2.24e-05	Glutamate-cysteine ligase family 2(GCS2)	arCOG02722	Coenzyme transport and metabolism
gene_1656	47.1407	53.2801	52.3522	22.1454	24.9771	18.788	-0.754274	4.79953	0.0137894	0.0256386	Fibrillarin-like rRNA methylase	arCOG00078	"Translation, ribosomal structure and biogenesis"
gene_1657	51.058	39.6788	47.2239	100.26	105.897	51.0639	1.33895	5.72487	2.33e-05	7.41e-05	"RNA processing factor Prp31, contains Nop domain"	arCOG01923	"Translation, ribosomal structure and biogenesis"
gene_1658	23.3381	12.9988	12.6044	26.1187	38.435	20.738	1.2397	4.21643	0.000288927	0.000757837	Uncharacterized protein	arCOG04661	Function unknown
gene_1659	36.0912	23.4031	51.5967	23.5475	40.3271	25.5259	0.123621	4.71733	0.768823	0.830142	NA	NA	NA
gene_166	277.802	207.4	189.57	441.513	356.146	258.294	1.12882	7.84236	0.000509372	0.00127393	"TATA-box binding protein (TBP), component of TFIID and TFIIB"	arCOG01764	Transcription
gene_1660	160.742	191.448	218.945	171.893	494.824	88.9066	0.720563	7.35584	0.0868398	0.132286	Uncharacterized protein	arCOG06262	Function unknown
gene_1661	27.8441	26.4351	29.6204	6.5763	9.9481	5.7971	-1.44981	3.8177	0.000128516	0.000357466	Uncharacterized protein	arCOG09067	Function unknown
gene_1662	50.1626	52.6195	62.1305	62.475	133.606	53.4888	0.992425	5.7512	0.00158667	0.003594	Mg2+ and Co2+ transporter	arCOG02265	Inorganic ion transport and metabolism
gene_1663	1060.13	901.74	1218.62	1640.17	1932.72	4206.25	1.84604	10.6119	2.67e-05	8.42e-05	"Transcription initiation factor TFIIB, Brf1 subunit/Transcription initiation factor TFIIB"	arCOG01981	Transcription
gene_1664	530.894	440.389	456.153	100.398	154.779	187.903	-1.18739	7.78999	0.000527587	0.00131261	Uncharacterized protein	arCOG04636	Function unknown
gene_1665	152.919	139.26	146.359	65.3763	99.8012	99.7441	-0.249567	6.45808	0.416754	0.502394	"Translation initiation factor 2, beta subunit (eIF-2beta)/eIF-5 N-terminal domain"	arCOG01640	"Translation, ribosomal structure and biogenesis"
gene_1666	23193	22316.9	22439.5	1650.57	2210.76	2950.76	-2.80633	13.0196	2.13e-13	2.53e-12	Predicted metal-binding protein	arCOG02254	General function prediction only
gene_1667	376.076	263.911	234.545	70.6842	270.799	50.0364	-0.835608	7.1989	0.0507008	0.0820451	"Uncharacterized protein, DUF555 family"	arCOG02119	Function unknown
gene_1668	26.7569	30.0465	24.4732	41.1397	57.9893	28.7612	1.08564	4.81612	0.000449716	0.00113589	3-methyladenine DNA glycosylase/8-oxoguanine DNA glycosylase	arCOG00464	"Replication, recombination and repair"
gene_1669	21.311	13.5766	15.7975	19.04	30.2638	20.288	0.902223	4.06243	0.00816018	0.016006	Small-conductance mechanosensitive channel	arCOG01569	Cell wall/membrane/envelope biogenesis
gene_167	197.44	206.073	174.901	159.293	172.629	130.389	0.143911	7.0386	0.616081	0.699114	Uncharacterized membrane protein	arCOG06420	Function unknown
gene_1670	68.381	60.2163	61.7952	378.699	510.37	358.767	3.16538	7.66628	4.78e-23	2.31e-21	4-alpha-glucanotransferase	arCOG04681	Carbohydrate transport and metabolism
gene_1671	488.695	501.373	466.935	187.323	242.432	169.401	-0.82672	7.93976	0.00470793	0.00976621	Threonyl-tRNA synthetase	arCOG00401	"Translation, ribosomal structure and biogenesis"
gene_1672	52.5423	51.2263	50.4643	24.5191	54.7407	27.3537	-0.109	5.05445	0.730048	0.797332	NA	NA	NA
gene_1673	36.5294	32.9294	21.7397	43.7416	44.4078	45.0099	1.02748	4.93586	0.00123874	0.00285502	MFS family permease	arCOG00130	Carbohydrate transport and metabolism
gene_1674	141.225	103.415	93.7978	221.129	373.349	323.115	1.91043	7.42464	4.86e-09	2.89e-08	Uncharacterized protein	arCOG08122	Function unknown
gene_1675	109.404	89.2614	72.3198	75.1579	163.156	130.758	0.90264	6.38805	0.00549485	0.0112158	Uncharacterized protein	arCOG06287	Function unknown
gene_1676	346.313	347.739	453.309	1990.87	2104.01	1369.03	2.70384	9.85414	1.3e-15	2.12e-14	"nanoRNase/pAp phosphatase, hydrolyzes c-di-AMP and oligoRNAs"	arCOG01566	Nucleotide transport and metabolism
gene_1677	1689.21	1552.82	1618.08	589.29	990.888	380.062	-0.910023	9.63964	0.00509169	0.0104826	"Protein implicated in RNA metabolism, contains PRC-barrel domain"	arCOG02155	General function prediction only
gene_1678	224.339	205.174	188.214	386.838	386.112	91.831	0.897293	7.56815	0.0291273	0.0502426	Fe-S oxidoreductase subunit	arCOG00336	Energy production and conversion
gene_1679	179.42	178.192	152.333	40.7105	47.6538	12.0221	-1.92461	6.1507	7e-08	3.46e-07	"L-lactate utilization protein LutC, contains LUD domain"	arCOG04519	Energy production and conversion
gene_168	39.1213	34.0465	28.6116	26.2238	43.6994	28.0917	0.391385	4.7223	0.218385	0.29377	"Metal-dependent membrane protease, CAAX family"	arCOG02769	Amino acid transport and metabolism
gene_1680	33.1742	29.0571	34.8701	53.5088	71.5368	47.8397	1.27899	5.19165	7.47e-06	2.64e-05	Mn2+ and Fe2+ transporter of the NRAMP family	arCOG04118	Inorganic ion transport and metabolism
gene_1681	44.485	53.0334	55.401	272.552	199.918	213.108	2.65978	6.91107	2.35e-14	3.31e-13	"Predicted transcriptional regulator, contains HTH domain"	arCOG08095	Transcription
gene_1682	21.6688	34.2386	29.0497	292.951	14.5384	6.7047	2.42764	5.86876	0.00964515	0.0186034	L-lactate permease	arCOG04386	Energy production and conversion
gene_1683	49.8567	56.5139	49.2615	443.885	60.2521	30.2329	2.30955	6.63535	0.00145792	0.00331923	Fe-S oxidoreductase subunit	arCOG00336	Energy production and conversion
gene_1684	73.2359	84.4069	71.267	66.1587	40.6543	57.4566	0.0341342	5.67337	0.912703	0.947178	"Chromosome segregation protein Spo0J, contains CBS and ParB-like nuclease domains"	arCOG00622	"Cell cycle control, cell division, chromosome partitioning"
gene_1685	38.4057	38.893	39.2843	112.408	172.825	77.5611	2.05266	6.01949	1.72e-11	1.52e-10	Aspartate/tyrosine/aromatic aminotransferase	arCOG04334	Amino acid transport and metabolism
gene_1686	36.8358	44.4531	35.3676	74.6952	84.6541	48.7042	1.27888	5.4492	1.96e-05	6.36e-05	"Transcriptional regulator, contains HTH domain"	arCOG02809	Transcription
gene_1687	60.518	58.8122	44.9412	26.7588	43.0375	40.7129	-0.102715	5.14514	0.777537	0.83669	Uri superfamily endonuclease	arCOG00463	"Replication, recombination and repair"
gene_1688	82.2667	65.7614	51.8356	190.896	361.46	314.009	2.58339	7.21984	9.89e-14	1.28e-12	Protein-disulfide isomerase family protein	arCOG04523	Function unknown
gene_1689	46.8416	55.7175	41.7103	92.8737	108.839	156.492	1.82321	6.14064	3.52e-07	1.58e-06	Lhr-like helicase with C-terminal Zn finger domain	arCOG00557	General function prediction only
gene_169	126.959	127.822	94.9532	75.7442	91.1084	57.6174	-0.185285	6.16316	0.531456	0.616721	ATP phosphoribosyltransferase	arCOG02208	Amino acid transport and metabolism
gene_1690	40.5792	45.9	50.6462	39.2535	26.484	43.1868	0.177813	5.03281	0.622201	0.70503	Reversibly glycosylated polypeptide (RGP) family protein	arCOG06245	General function prediction only
gene_1691	258.516	315.681	323.768	984.047	806.378	552.682	1.84989	8.79497	5.93e-08	3e-07	"ABC-type Fe3+ transport system, periplasmic component"	arCOG00227	Inorganic ion transport and metabolism
gene_1692	144.987	142.114	147.211	259.146	234.804	165.344	1.06954	7.17837	0.000386958	0.00099314	"ABC-type Fe3+ transport system, permease component"	arCOG00163	Inorganic ion transport and metabolism
gene_1693	69.6847	82.0322	89.3913	215.286	174.071	151.264	1.64424	6.74636	3.8e-07	1.7e-06	"ABC-type spermidine/putrescine transport system, ATPase component"	arCOG00177	Amino acid transport and metabolism
gene_1694	23.3966	23.8284	24.6963	23.5806	22.6173	18.4647	0.306792	4.21863	0.357502	0.444373	Glycosyltransferase of PMT family	arCOG04615	Cell wall/membrane/envelope biogenesis
gene_1695	35.4611	31.0354	28.6736	13.0325	16.366	11.0807	-0.775143	4.15531	0.0234974	0.0413151	Nitrate/nitrite transporter	arCOG00148	Inorganic ion transport and metabolism
gene_1696	136.152	131.504	107.855	85.8755	125.376	73.4923	0.0428403	6.37071	0.884331	0.921992	Glycosidase	arCOG02948	Carbohydrate transport and metabolism
gene_1697	93.4967	81.823	72.2486	112.163	178.103	91.0128	1.05156	6.3584	0.000234948	0.000623969	Glycosyl hydrolase family 15	arCOG03285	Carbohydrate transport and metabolism
gene_1698	38.188	39.5983	19.7469	4.2218	8.6673	5.3963	-1.94656	3.91098	4.72e-06	1.73e-05	Lipid binding protein	arCOG04604	General function prediction only
gene_1699	66.0983	36.1454	27.0131	17.7646	13.6141	14.6157	-0.99104	4.48673	0.0158739	0.0290755	Rec domain	arCOG02389	Signal transduction mechanisms
gene_17	191.848	141.755	204.439	124.821	135.886	131.613	0.0278386	6.87833	0.934637	0.963915	Uncharacterized membrane protein	arCOG03887	Function unknown
gene_170	323.508	286.745	287.003	44.7261	86.3173	52.4866	-1.85235	6.96167	4.83e-10	3.35e-09	Zn-dependent protease with chaperone function	arCOG01331	"Posttranslational modification, protein turnover, chaperones"
gene_1700	25.0718	29.0926	20.5529	63.2579	72.5594	46.3452	1.73381	5.1447	1.11e-08	6.24e-08	Permease of the drug/metabolite transporter (DMT) superfamily	arCOG00271	Carbohydrate transport and metabolism
gene_1701	36.1842	38.9447	33.9867	23.3708	58.1975	24.1399	0.361559	4.80436	0.292523	0.375007	SAM-dependent methyltransferase	arCOG01792	"Secondary metabolites biosynthesis, transport and catabolism"
gene_1702	373.39	369.06	364.633	188.432	456.973	197.849	-0.000411075	7.8958	0.99951	1	7-cyano-7-deazaguanine synthase (queuosine biosynthesis)	arCOG00039	"Translation, ribosomal structure and biogenesis"
gene_1703	210.705	177.6	166.701	268.354	642.758	274.926	1.49032	7.82129	5.75e-06	2.08e-05	Organic radical activating enzyme	arCOG02173	"Posttranslational modification, protein turnover, chaperones"
gene_1704	193.715	205.57	176.604	266.031	409.471	200.776	1.02757	7.55411	0.000660857	0.00161266	6-pyruvoyl-tetrahydropterin synthase	arCOG02172	Coenzyme transport and metabolism
gene_1705	82.2667	83.5276	104.597	233.254	223.625	158.025	1.64641	6.91201	1.15e-07	5.59e-07	Acyl-CoA thioesterase FadM	arCOG01137	Lipid transport and metabolism
gene_1706	45.2467	38.1841	44.4305	17.8109	15.909	27.0048	-0.572311	4.62096	0.137789	0.197603	Uncharacterized protein	arCOG08122	Function unknown
gene_1707	48.8293	28.3301	31.5313	26.0931	32.5796	25.769	0.101486	4.66767	0.774153	0.833989	Ferredoxin	arCOG02987	Energy production and conversion
gene_1708	107.798	101.605	111.161	131.224	114.779	125.344	0.707751	6.51397	0.020428	0.0364895	"Transcriptional regulator, MarR family"	arCOG03182	Transcription
gene_1709	56.7801	66.8845	54.9816	60.3474	94.3473	79.7953	0.852311	5.77342	0.00339437	0.00720572	NA	NA	NA
gene_171	589.626	580.576	588.943	1260.5	1956.41	2520.01	2.2108	10.0488	2.52e-09	1.58e-08	"Transcriptional regulator, contains HTH domain"	arCOG07025	Transcription
gene_1710	95.9369	103.344	96.0819	477.814	2562.11	344.267	3.78572	8.8733	1.25e-11	1.15e-10	"Cdc6-related protein, AAA superfamily ATPase"	arCOG00467	"Replication, recombination and repair"
gene_1711	188.397	190.629	179.079	129.117	204.118	182.595	0.355061	7.10058	0.23283	0.310142	"Transcriptional regulator, contains HTH domain"	arCOG04362	Transcription
gene_1712	1209.98	1056.09	1295.06	1498.56	1121.41	1052.17	0.538768	9.86967	0.102262	0.153092	"TATA-box binding protein (TBP), component of TFIID and TFIIB"	arCOG01764	Transcription
gene_1713	586.226	481.543	540.846	122.271	346.805	317.708	-0.569639	8.17615	0.128994	0.186742	Cell surface protein	arCOG06339	General function prediction only
gene_1714	50.9213	51.2837	55.349	63.171	177.648	116.839	1.60543	6.10793	2.97e-06	1.13e-05	NA	NA	NA
gene_1715	68.9473	82.4291	63.9423	82.4649	92.6682	84.6928	0.745569	5.97194	0.00948623	0.018334	Uncharacterized protein	arCOG08944	Function unknown
gene_1716	262.922	248.533	262.032	87.0658	134.956	114.277	-0.737605	7.06834	0.0114732	0.0217774	"Ribosome-binding ATPase YchF, GTP1/OBG family"	arCOG00357	"Translation, ribosomal structure and biogenesis"
gene_1717	368.756	402.244	409.711	44.98	65.0621	45.3324	-2.47561	7.24626	1.62e-15	2.63e-14	Uncharacterized protein	arCOG09288	Function unknown
gene_1718	94.1131	89.3507	78.1977	24.99	35.2257	58.7825	-0.619478	5.5817	0.10249	0.153313	Sortase or related acyltransferase	arCOG00830	Cell wall/membrane/envelope biogenesis
gene_1719	210.963	218.992	224.249	855.942	631.693	759.679	2.29088	8.6898	6.27e-11	5.07e-10	Cytosine deaminase or related metal-dependent hydrolase	arCOG00695	Nucleotide transport and metabolism
gene_172	565.087	456.892	584.236	381.653	683.787	347.446	0.23207	8.54973	0.455498	0.541408	Uncharacterized membrane protein	arCOG06190	Function unknown
gene_1720	162.34	148.918	117	40.9924	86.6272	52.7536	-0.81067	6.19943	0.00678683	0.0134994	"Transcriptional regulator, contains HTH domain"	arCOG02274	Transcription
gene_1721	122.761	113.959	100.985	40.2075	48.9476	48.8878	-0.810779	5.87064	0.00626282	0.0125883	Imidazolonepropionase or related amidohydrolase	arCOG00696	"Secondary metabolites biosynthesis, transport and catabolism"
gene_1722	75.4065	77.1447	54.6219	24.8785	27.6394	22.9919	-0.987015	5.13629	0.00113856	0.00264338	"Uncharacterized Fe-S protein, contains MOSC and Fe-S domains"	arCOG04766	General function prediction only
gene_1723	332.752	276.147	290.043	161.514	176.473	191.721	-0.266477	7.47009	0.396998	0.485629	"20S proteasome, alpha subunit"	arCOG00971	"Posttranslational modification, protein turnover, chaperones"
gene_1724	375.46	375.581	431.195	43.1234	106.206	57.8189	-2.09766	7.30969	2.19e-10	1.6e-09	"Uncharacterized protein, DUF1508 family"	arCOG06550	Function unknown
gene_1725	85.7503	81.0945	60.9774	43.9564	62.5863	49.3905	-0.0842447	5.60645	0.785352	0.842252	Uncharacterized protein	arCOG08109	Function unknown
gene_1726	147.112	190.92	179.464	75.0474	79.3338	100.631	-0.522889	6.58414	0.110934	0.163763	"Uncharacterized protein, DUF4177 family"	arCOG03953	Function unknown
gene_1727	74.926	91.6417	84.456	25.7657	30.5706	31.0724	-1.04963	5.3884	0.000624509	0.00152885	Dihydrofolate reductase	arCOG01490	Coenzyme transport and metabolism
gene_1728	138.742	139.435	124.174	223.397	315.647	348.341	1.63242	7.46606	8.07e-07	3.41e-06	Thymidylate synthase	arCOG03214	Nucleotide transport and metabolism
gene_1729	170.102	208.348	184.709	146.635	379.48	182.879	0.728237	7.33439	0.0267844	0.0465587	Metal-dependent hydrolase of the beta-lactamase superfamily II	arCOG00504	General function prediction only
gene_173	54.6663	43.9427	45.3583	161.433	176.491	60.9892	1.89175	6.19153	1.32e-07	6.33e-07	Cytosine deaminase or related metal-dependent hydrolase	arCOG00695	Nucleotide transport and metabolism
gene_1730	224.754	237.254	231.343	45.1245	112.262	60.4089	-1.25544	6.7458	7.1e-05	0.000207054	Short-chain alcohol dehydrogenase	arCOG01259	Lipid transport and metabolism
gene_1731	367.741	393.65	344.451	472.681	665.354	421.718	0.940403	8.4347	0.00161056	0.00363696	Uncharacterized protein	arCOG04635	Function unknown
gene_1732	137.027	138.637	126.38	208.823	203.004	165.41	0.997058	7.0186	0.000512972	0.00128126	Uncharacterized protein	arCOG07569	Function unknown
gene_1733	4514.8	4650.05	4552.65	3087.05	5235.45	3833.98	0.274829	11.6636	0.373553	0.460936	Superoxide dismutase	arCOG04147	Inorganic ion transport and metabolism
gene_1734	31.2776	26.4642	24.6347	51.4385	114.021	58.499	1.85745	5.37228	5.14e-09	3.04e-08	Putative intracellular protease/amidase	arCOG00769	General function prediction only
gene_1735	35.5528	45.3485	42.5067	66.5496	98.6857	56.2497	1.27558	5.52851	1.55e-05	5.11e-05	Deoxyribodipyrimidine photolyase	arCOG02840	"Replication, recombination and repair"
gene_1736	52.858	51.1125	54.1096	18.3308	24.0514	28.3647	-0.681614	4.87072	0.0398729	0.0664665	Uncharacterized protein	arCOG08109	Function unknown
gene_1737	172.616	139.338	154.338	25.7284	38.6787	42.4408	-1.64331	6.08774	2.34e-07	1.08e-06	"7,8-Dihydro-6-hydroxymethylpterin-pyrophosphokinase, HPPK, Rossmann fold enzyme"	arCOG04303	Coenzyme transport and metabolism
gene_1738	91.0995	82.3972	89.7964	392.433	451.697	255.597	2.50557	7.55779	3.97e-15	6.16e-14	Dihydropteroate synthase or related enzyme	arCOG01978	Coenzyme transport and metabolism
gene_1739	305.562	294.563	290.763	355.121	325.386	366.045	0.734564	7.99233	0.0196752	0.0352933	Uncharacterized protein	arCOG04545	Function unknown
gene_174	60.7508	85.1798	74.0509	26.3053	87.401	13.913	-0.458306	5.41007	0.270462	0.351923	"Transcriptional regulator containing HTH domain, ArsR family"	arCOG03067	Transcription
gene_1740	203.809	202.553	206.812	214.685	183.47	275.95	0.66046	7.41166	0.0514431	0.0830002	"tRNA C32,U32 (ribose-2'-O)-methylase TrmJ or a related methyltransferase"	arCOG01018	"Translation, ribosomal structure and biogenesis"
gene_1741	87.1813	108.106	105.402	45.4364	63.3429	57.9408	-0.385245	5.87346	0.199742	0.273215	Acyl dehydratase	arCOG00776	Lipid transport and metabolism
gene_1742	44.5902	41.2935	37.0496	14.6521	28.0836	23.8606	-0.426305	4.61693	0.189809	0.26103	Zn-dependent protease with chaperone function	arCOG01331	"Posttranslational modification, protein turnover, chaperones"
gene_1743	83.7625	92.8567	109.057	125.847	159.137	293.399	1.54996	6.91706	0.000130913	0.000363339	Uncharacterized membrane protein	arCOG06357	Function unknown
gene_1744	157.11	155.669	181.798	166.796	178.03	179.374	0.568632	7.05221	0.0558633	0.0894891	Archaeal Glu-tRNAGln amidotransferase subunit E (contains GAD domain)	arCOG01719	"Translation, ribosomal structure and biogenesis"
gene_1745	867.616	871.571	728.787	215.088	343.347	143.22	-1.40252	8.51274	1.22e-05	4.09e-05	Fumarase	arCOG01749	Energy production and conversion
gene_1746	361.973	291.587	391.796	133.918	184.19	105.165	-0.866259	7.45198	0.00385179	0.00809131	Stress-induced morphogen (activity unknown)	arCOG04647	Signal transduction mechanisms
gene_1747	40.5642	19.2121	24.5905	57.7392	62.2805	59.3418	1.56978	5.18756	2.06e-06	8.05e-06	Uncharacterized protein	arCOG09295	Function unknown
gene_1748	88.9699	100.41	66.9201	98.6448	78.9179	50.7997	0.302671	5.9637	0.349207	0.436394	Uncharacterized protein	arCOG06248	Function unknown
gene_1749	114.421	107.315	117.707	147.516	167.442	179.786	1.03339	6.80128	0.000786059	0.00188802	A/G-specific DNA glycosylase	arCOG00462	"Replication, recombination and repair"
gene_175	321.948	340.538	316.474	1255.8	1303.88	712.697	2.18704	9.18473	2.7e-11	2.32e-10	S-adenosylhomocysteine hydrolase	arCOG04137	Coenzyme transport and metabolism
gene_1750	65.8134	77.7079	65.4766	20.3058	35.2213	24.063	-0.945052	5.1633	0.00130961	0.00299844	"Intracellular sulfur oxidation protein, DsrE/DsrF family"	arCOG04394	Inorganic ion transport and metabolism
gene_1751	56.6063	45.1086	65.6866	94.4536	130.442	74.8156	1.2763	5.95884	1.17e-05	3.96e-05	Multimeric flavodoxin WrbA	arCOG04624	General function prediction only
gene_1752	66.4849	60.0035	68.9127	22.279	25.8901	13.842	-1.20557	4.99507	7.62e-05	0.000220405	Thymidine kinase	arCOG04798	Nucleotide transport and metabolism
gene_1753	58.9373	52.4318	47.7462	25.3892	41.9134	17.697	-0.472962	4.94517	0.118286	0.173145	"Uncharacterized membrane protein, Yip1 family"	arCOG03630	Function unknown
gene_1754	534.291	490.029	560.079	693.483	862.597	463.559	0.786553	8.85448	0.0100479	0.0193006	"Archaea-specific RecJ-like exonuclease, contains DnaJ-type Zn finger domain"	arCOG00429	"Replication, recombination and repair"
gene_1755	173.281	166.822	155.761	318.422	437.609	237.071	1.43657	7.62251	1.35e-06	5.44e-06	Histone acetyltransferase	arCOG01361	Transcription
gene_1756	108.721	94.3371	86.5379	38.1684	40.5725	45.0696	-0.737396	5.6812	0.0154182	0.0283249	Small-conductance mechanosensitive channel	arCOG01568	Cell wall/membrane/envelope biogenesis
gene_1757	106.724	125.904	115.279	154.81	136.981	131.578	0.768729	6.66962	0.0119991	0.0226854	Acetyltransferase (GNAT) family	arCOG00839	Transcription
gene_1758	46.2963	44.9431	31.8674	33.6828	36.5819	39.7081	0.320104	4.94934	0.320769	0.405769	Na+/H+-dicarboxylate symporter	arCOG04335	Energy production and conversion
gene_1759	8.7557	11.5145	9.7202	9.2739	17.8059	4.4114	0.489132	3.17951	0.322742	0.407724	Predicted membrane-associated trancriptional regulator	arCOG00381	Transcription
gene_176	117.397	105.952	100.336	55.4543	145.359	115.691	0.416104	6.3557	0.213186	0.288503	Membrane transporter of cations and cationic drugs	arCOG04559	Inorganic ion transport and metabolism
gene_1760	146.418	156.43	172.75	406.141	433.308	298.276	1.71527	7.77439	2.38e-08	1.29e-07	"Predicted component of the ribosome quality control (RQC) complex, YloA/Tae2 family, contains fibronectin-binding (FbpA) and DUF814 domains"	arCOG01695	"Translation, ribosomal structure and biogenesis"
gene_1761	54.1008	55.0109	35.6448	16.3851	14.7174	19.6708	-1.01984	4.64118	0.00482993	0.00997593	"Uncharacterized membrane protein, DUF4013 family"	arCOG02879	Function unknown
gene_1762	86.8055	65.8346	55.6658	51.4767	67.1046	70.6846	0.349605	5.69262	0.256608	0.336303	"Uncharacterized membrane protein, DUF4013 family"	arCOG02879	Function unknown
gene_1763	140.476	144.18	127.442	66.2421	81.9041	77.3466	-0.393266	6.30905	0.180328	0.249519	Release factor eRF1	arCOG01741	"Translation, ribosomal structure and biogenesis"
gene_1764	83.7984	77.5148	79.6992	21.9606	45.568	39.1974	-0.717299	5.43409	0.0219588	0.0388649	Alanine dehydrogenase/(1)-pyrroline-2-carboxylate reductase ProC	arCOG01035	Amino acid transport and metabolism
gene_1765	148.269	133.425	193.383	402.743	550.428	957.014	2.53758	8.43805	3.25e-09	2.01e-08	Uncharacterized membrane protein	arCOG06206	Function unknown
gene_1766	31.7521	31.82	25.7229	35.6506	50.5091	25.8479	0.763407	4.74814	0.013628	0.0253879	MFS family permease	arCOG00130	Carbohydrate transport and metabolism
gene_1767	131.627	126.365	138.939	55.8277	77.7988	18.8677	-0.98103	6.04179	0.00474303	0.009823	Uncharacterized membrane protein	arCOG03922	Function unknown
gene_1768	6.7849	7.0857	9.7717	4.4746	6.2218	4.9724	-0.139641	2.66247	0.878659	0.918587	SAM-dependent methyltransferase	arCOG01792	"Secondary metabolites biosynthesis, transport and catabolism"
gene_1769	26.071	29.5142	37.2043	14.9953	27.3704	21.5529	-0.0896691	4.37958	0.820597	0.872455	Acetyltransferase (GNAT) family	arCOG04546	General function prediction only
gene_177	27.026	23.2298	18.4705	16.6033	38.6828	14.9005	0.446567	4.21717	0.248856	0.327345	Sugar-specific transcriptional regulator TrmB	arCOG02037	Transcription
gene_1770	95.8017	89.68	93.4807	492.801	454.549	379.254	2.7281	7.83116	3.56e-17	7.15e-16	5'-3' exonuclease	arCOG04050	"Replication, recombination and repair"
gene_1771	73.2888	55.7878	66.2335	27.3012	39.2817	18.0601	-0.767561	5.12247	0.00940386	0.0181932	Uncharacterized protein	arCOG09011	Function unknown
gene_1772	150.889	131.062	113.753	110.762	77.5595	18.9158	-0.489308	6.20836	0.260745	0.34114	4-aminobutyrate aminotransferase or related aminotransferase	arCOG00915	Amino acid transport and metabolism
gene_1773	155.586	140.419	132.95	59.3384	95.2413	59.8036	-0.556597	6.29723	0.0459752	0.0752913	Predicted PurR-regulated permease PerM	arCOG02642	General function prediction only
gene_1774	804.842	690.495	681.268	298.4	494.206	294.227	-0.56531	8.61052	0.059242	0.0943081	"Transcriptional regulator, PadR family"	arCOG00005	Transcription
gene_1775	220.273	134.034	205.529	16.1053	35.6932	19.0713	-2.54626	6.17805	7.91e-14	1.03e-12	Uncharacterized protein	arCOG06410	Function unknown
gene_1776	87.7511	83.1349	81.9871	153.281	182.619	109.005	1.26179	6.53395	1.06e-05	3.61e-05	Zn finger containing protein	arCOG04625	Function unknown
gene_1777	135.002	139.029	151.899	20.2348	25.265	24.7343	-2.12939	5.86987	1.45e-11	1.31e-10	Uncharacterized protein	arCOG02894	Function unknown
gene_1778	91.8737	79.4433	73.1563	61.9674	105.477	56.547	0.305744	5.89682	0.292955	0.375308	"5,10-methylene-tetrahydrofolate dehydrogenase/Methenyl tetrahydrofolate cyclohydrolase"	arCOG04538	Coenzyme transport and metabolism
gene_1779	48.4941	28.1356	33.6737	8.3069	17.373	9.5194	-1.19611	4.22386	0.000974793	0.0022994	"Predicted Fe2+/Mn2+ transporter, VIT1/CCC1 family"	arCOG01091	Inorganic ion transport and metabolism
gene_178	84.017	69.3271	83.1891	57.8343	89.0993	61.5725	0.266662	5.83352	0.339582	0.42646	"Holliday junction resolvase, archaeal type"	arCOG00919	"Replication, recombination and repair"
gene_1780	42.1205	48.8756	17.7722	1.0522	4.9267	1.2058	-3.42872	3.88616	1.17e-09	7.74e-09	Uncharacterized protein	arCOG04140	Function unknown
gene_1781	658.766	688.047	531.173	1126.95	1974.22	719.782	1.42011	9.52655	2.55e-05	8.1e-05	Glycine/serine hydroxymethyltransferase	arCOG00070	Amino acid transport and metabolism
gene_1782	198.394	188.707	188.883	130.669	58.0133	51.006	-0.759607	6.64078	0.0486188	0.0790444	Uncharacterized protein	arCOG04626	Function unknown
gene_1783	31.0948	28.2141	25.0431	7.429	8.882	9.6378	-1.22986	3.8771	0.00104867	0.00245697	Ribosomal protein S12 methylthiotransferase accessory factor YcaO	arCOG02882	"Translation, ribosomal structure and biogenesis"
gene_1784	91.7505	81.4866	91.164	70.594	79.8437	47.2782	0.0302348	5.87223	0.927657	0.95801	Uncharacterized membrane protein	arCOG02177	Function unknown
gene_1785	191.991	179.003	181.118	54.286	72.6448	36.8651	-1.31516	6.40561	6.21e-06	2.23e-05	"DNA-binding transcriptional regulator, Lrp family"	arCOG01580	Transcription
gene_1786	28.7006	33.8776	28.9522	10.6803	14.6318	4.6464	-1.16547	3.99332	0.00124791	0.00287199	"Archaeal fructose-1,6-bisphosphatase or related enzyme of inositol monophosphatase family"	arCOG01349	Carbohydrate transport and metabolism
gene_1787	59.9633	57.7003	82.937	133.865	242.775	89.7648	1.60689	6.45794	1.52e-06	6.08e-06	Uncharacterized protein	arCOG06438	Function unknown
gene_1788	39.0005	43.3695	27.7919	127.954	189.616	108.484	2.38567	6.20486	9.07e-15	1.34e-13	Predicted metal-dependent hydrolase	arCOG04628	General function prediction only
gene_1789	106.121	113.099	119.711	291.36	283.07	293.313	1.84627	7.38678	6.6e-09	3.82e-08	Succinylglutamate desuccinylase	arCOG02888	Amino acid transport and metabolism
gene_179	68.8824	71.2241	69.9838	178.958	204.087	223.197	2.01943	6.83411	3.67e-10	2.59e-09	SWIM zinc finger containing protein	arCOG07773	Function unknown
gene_1790	156.197	118.116	136.649	268.489	383.952	299.439	1.67448	7.5267	3.79e-08	1.99e-07	"Predicted metal binding protein, contains two cysteine clusters"	arCOG04477	General function prediction only
gene_1791	52.858	36.0794	44.7804	26.7195	26.9609	14.7164	-0.511625	4.6967	0.119424	0.174575	Uncharacterized protein	arCOG04630	Function unknown
gene_1792	38.6689	36.471	27.0913	54.5901	56.2538	49.0345	1.11692	5.15365	0.000159372	0.000436929	Predicted Ser/Thr protein kinase	arCOG02891	Signal transduction mechanisms
gene_1793	20.4907	17.5304	13.1299	17.2824	16.0539	12.8852	0.31385	3.77104	0.397711	0.48617	Predicted Ser/Thr protein kinase	arCOG02892	Signal transduction mechanisms
gene_1794	66.1125	50.3335	54.9323	73.8939	55.5929	60.1528	0.642745	5.58517	0.0378903	0.0635499	Uncharacterized protein	arCOG04631	Function unknown
gene_1795	31.4332	33.0549	32.715	51.5112	39.7075	44.6774	0.971106	4.99527	0.0027019	0.00584953	"Uncharacterized membrane protein, required for dehydratation of the spore core in B.subtilis"	arCOG04632	General function prediction only
gene_1796	19.4203	31.7157	17.4809	111.402	115.09	111.684	2.77676	5.86267	5.88e-16	1.03e-14	"Predicted trancriptional regulator, ArsR family"	arCOG03828	Transcription
gene_1797	44.0493	34.7815	33.5502	110.691	126.191	72.9447	1.91031	5.85108	2e-10	1.48e-09	Deoxyribodipyrimidine photolyase	arCOG02840	"Replication, recombination and repair"
gene_1798	49.36	51.9727	67.4686	150.342	185.092	64.8952	1.65337	6.246	2.29e-06	8.9e-06	Disulfide bond formation protein DsbB	arCOG06168	"Posttranslational modification, protein turnover, chaperones"
gene_1799	10.8972	8.9845	8.2601	7.2784	11.3238	4.9913	0.189104	2.97344	0.797088	0.852445	Mg2+ transport system protein	arCOG04203	Inorganic ion transport and metabolism
gene_18	160.619	138.606	180.593	1943.69	2165.13	1750	4.07921	9.84534	7.56e-31	1.37e-28	SAM-dependent methyltransferase	arCOG01781	"Secondary metabolites biosynthesis, transport and catabolism"
gene_180	131.627	123.537	137.648	70.0184	90.2015	191.509	0.388434	6.61625	0.351985	0.438717	Uncharacterized membrane protein	arCOG08973	Function unknown
gene_1800	43.0153	35.9379	38.7194	80.2912	133.31	109.743	1.91572	5.92278	3.58e-10	2.53e-09	"Uncharacterized membrane protein YckC, RDD family"	arCOG03633	Function unknown
gene_1801	38.6997	34.6498	29.6741	85.7428	119.054	72.8182	1.8725	5.6994	9.96e-11	7.8e-10	"Signal transduction histidine kinase, contains PAS domain"	arCOG02364	Signal transduction mechanisms
gene_1802	90.3539	73.7794	92.3753	203.531	151.975	169.118	1.53497	6.74869	2.94e-06	1.12e-05	"Transcriptional regulator containing HTH domain, ArsR family"	arCOG03065	Transcription
gene_1803	36.8282	41.9431	36.2197	16.2193	21.4425	14.9943	-0.672185	4.44197	0.0382623	0.0641174	Rec domain	arCOG02599	Signal transduction mechanisms
gene_1804	38.1025	48.2325	47.5485	10.3837	12.3167	10.9077	-1.53014	4.41419	1.46e-05	4.82e-05	Uncharacterized membrane protein	arCOG10285	Function unknown
gene_1805	142.32	124.671	153.315	59.7338	51.4584	78.8898	-0.628753	6.2461	0.0633786	0.0999764	"Putative light- and oxygen-sensing transcription regulator, contains PAS, GAF and HTH domains"	arCOG02278	Signal transduction mechanisms
gene_1806	61.0165	52.9901	55.2683	40.9534	43.5931	42.0974	0.0568287	5.26277	0.834624	0.882944	"Signal transduction histidine kinase, contains REC and PAS domains"	arCOG02333	Signal transduction mechanisms
gene_1807	207.263	181.232	165.344	12.1711	28.8614	15.5224	-2.85133	6.1243	3.69e-18	8.82e-17	"Uncharacterized membrane protein, DUF3592 family"	arCOG08111	Function unknown
gene_1808	68.597	62.2942	66.3997	74.1077	56.7088	13.5698	-0.0165242	5.4408	0.983602	1	"3-hydroxyacyl-CoA dehydrogenase, some fused to Enoyl-CoA hydratase"	arCOG00249	Lipid transport and metabolism
gene_1809	121.449	125.181	118.481	30.9155	44.8225	56.4051	-0.974717	5.92891	0.00302446	0.00649265	3-methyladenine DNA glycosylase/8-oxoguanine DNA glycosylase	arCOG00464	"Replication, recombination and repair"
gene_181	74.5528	84.4395	94.7209	226.696	230.712	383.387	2.25419	7.29709	4.29e-09	2.6e-08	"Eukaryotic-type DNA primase, large subunit"	arCOG03013	"Replication, recombination and repair"
gene_1810	388.502	394.625	441.043	819.461	802.808	956.536	1.57821	9.03118	2.35e-06	9.13e-06	Glutathione synthase/glutaminyl transferase/alpha-L-glutamate ligase	arCOG01589	Coenzyme transport and metabolism
gene_1811	60.81	70.1157	61.6658	202.135	215.938	140.5	1.98976	6.6873	8.56e-11	6.76e-10	Predicted deacylase	arCOG02890	General function prediction only
gene_1812	1158.71	1052.95	1118.39	38.2622	44.228	24.4356	-4.51099	8.54887	2.66e-35	1.35e-32	"Succinate dehydrogenase/fumarate reductase, cytochrome b subunit"	arCOG02244	Energy production and conversion
gene_1813	1844.9	1786.03	1662.56	268.356	287.455	185.975	-2.37655	9.40284	1.2e-13	1.53e-12	"Succinate dehydrogenase, hydrophobic anchor subunit"	arCOG04162	Energy production and conversion
gene_1814	1631.45	1542.43	1550.33	5607.94	5787.24	4302.41	2.2014	11.4651	4.23e-12	4.28e-11	"Succinate dehydrogenase/fumarate reductase, Fe-S protein subunit"	arCOG00962	Energy production and conversion
gene_1815	1154.08	1101.14	1079.22	311.094	321.753	227.017	-1.49007	8.92309	1.3e-06	5.27e-06	"Succinate dehydrogenase/fumarate reductase, flavoprotein subunit"	arCOG00571	Energy production and conversion
gene_1816	616.662	451.932	443.088	746.997	1971.34	1087.69	1.74799	9.45455	5.34e-07	2.32e-06	"Transcriptional regulator, contains HTH domain"	arCOG08021	Transcription
gene_1817	510.053	381.841	492.438	206.332	645.085	411.666	0.288546	8.36504	0.425444	0.511577	NA	NA	NA
gene_1818	420.265	354.566	388.45	84.7405	134.78	136.944	-1.22485	7.48822	0.000160695	0.000439925	NA	NA	NA
gene_1819	57.3569	50.3432	59.5717	17.9287	25.0462	11.2833	-1.18176	4.78895	0.000171214	0.00046638	Acetyltransferase (GNAT) family	arCOG00826	Transcription
gene_182	190.127	170.478	226.192	199.282	157.628	225.325	0.507032	7.26038	0.137166	0.196857	Uncharacterized protein	arCOG06450	Function unknown
gene_1820	27.8235	28.1465	20.2285	11.5487	13.4182	8.9863	-0.70693	3.88734	0.0513331	0.0828926	"Branched-chain amino acid ABC-type transport system, permease component"	arCOG01269	Amino acid transport and metabolism
gene_1821	17.608	14.0678	10.3931	11.422	11.6684	7.0735	-0.0247382	3.37555	1	1	"ABC-type branched-chain amino acid transport system, permease component"	arCOG01273	Amino acid transport and metabolism
gene_1822	58.0437	47.1997	27.5634	11.5999	13.0865	6.8035	-1.61055	4.37219	3.9e-05	0.00012026	"ABC-type branched-chain amino acid transport system, ATPase component"	arCOG00925	Amino acid transport and metabolism
gene_1823	65.8134	45.0993	40.5822	16.4667	25.7971	19.1076	-0.84177	4.74957	0.00918055	0.0178063	"ABC-type branched-chain amino acid transport system, ATPase component"	arCOG00924	Amino acid transport and metabolism
gene_1824	16.2102	15.0479	17.8014	11.6624	23.2985	10.469	0.323005	3.71701	0.423612	0.509535	Uncharacterized surface protein	arCOG09122	Function unknown
gene_1825	110.039	77.5858	51.5489	40.3867	43.1504	22.3855	-0.715716	5.41221	0.0356445	0.060219	"ABC-type branched-chain amino acid transport system, periplasmic component"	arCOG01021	Amino acid transport and metabolism
gene_1826	177.209	173.537	184.407	55.7835	46.1995	32.6081	-1.52234	6.31166	8.27e-07	3.49e-06	Uridine kinase	arCOG05133	Nucleotide transport and metabolism
gene_1827	822.975	802.222	808.331	145.048	208.808	51.5562	-2.1971	8.31921	1.06e-08	5.95e-08	Uncharacterized protein	arCOG04550	Function unknown
gene_1828	63.9632	66.247	53.2928	126.772	144.931	189.828	1.83768	6.49458	6.8e-08	3.39e-07	Acetyltransferase (GNAT) family	arCOG00831	Transcription
gene_1829	100.287	98.7937	111.429	40.3974	48.6802	47.9687	-0.705775	5.79449	0.0170944	0.0310023	Uncharacterized protein	arCOG04551	Function unknown
gene_183	1199.5	1173.85	1259.82	437.113	534.484	405.254	-0.93752	9.2138	0.0017766	0.00398872	DNA polymerase sliding clamp subunit (PCNA homolog)	arCOG00488	"Replication, recombination and repair"
gene_1830	95.2475	89.0322	90.4984	106.146	125.147	92.4039	0.69731	6.28739	0.0115339	0.0218817	Uracil-DNA glycosylase	arCOG00905	"Replication, recombination and repair"
gene_1831	563.602	562.347	456.692	506.735	668.907	493.828	0.538638	8.69798	0.0716191	0.11132	Uncharacterized protein	arCOG06406	Function unknown
gene_1832	292.841	286.545	242.084	1980.48	2868.04	1442.52	3.36428	9.95244	6.69e-24	3.81e-22	Metal-sulfur cluster biosynthetic enzyme	arCOG01846	"Posttranslational modification, protein turnover, chaperones"
gene_1833	349.364	359.239	306.354	46.1367	100.298	83.0158	-1.6888	7.17373	2.2e-07	1.02e-06	Molybdenum cofactor biosynthesis enzyme	arCOG00930	Coenzyme transport and metabolism
gene_1834	28.5051	28.2124	23.0171	36.1907	84.4908	87.2666	1.85177	5.32101	8.45e-07	3.55e-06	"Nucleotide-binding protein, UspA family"	arCOG02053	Signal transduction mechanisms
gene_1835	115.697	90.4743	92.0684	58.9774	61.6618	89.8587	0.0127788	6.02994	0.958391	0.984406	Membrane protein containing Zn-ribbon domain	arCOG03295	Function unknown
gene_1836	96.4506	98.7519	82.7327	13.6062	14.0155	30.9245	-1.72302	5.35581	9.37e-06	3.24e-05	Thiol-disulfide isomerase or thioredoxin	arCOG01972	"Posttranslational modification, protein turnover, chaperones"
gene_1837	13574	14276.3	14287.6	1510.52	1806	1748.58	-2.57336	12.3638	1.57e-14	2.26e-13	Ribosomal protein S13	arCOG01722	"Translation, ribosomal structure and biogenesis"
gene_1838	5930.68	6095.56	5977.93	865.533	1028.58	960.526	-2.17606	11.2014	1.27e-11	1.16e-10	Ribosomal protein S4 or related protein	arCOG04239	"Translation, ribosomal structure and biogenesis"
gene_1839	6243.73	6690.08	6256	1289.16	1640.28	1152.18	-1.7778	11.374	7.79e-09	4.48e-08	Ribosomal protein S11	arCOG04240	"Translation, ribosomal structure and biogenesis"
gene_184	16.2397	29.7538	19.234	8.199	6.5582	5.0894	-1.24823	3.55075	0.00477521	0.00986826	Protein-tyrosine-phosphatase	arCOG04425	Signal transduction mechanisms
gene_1840	2935.78	2965.43	2740.11	438.489	590.442	499.478	-2.02904	10.1704	6.04e-11	4.9e-10	DNA-directed RNA polymerase subunit D	arCOG04241	Transcription
gene_1841	5305.57	5318.35	5185.84	695.628	891.221	795.877	-2.25448	10.9996	1.46e-12	1.57e-11	Ribosomal protein L18E	arCOG00780	"Translation, ribosomal structure and biogenesis"
gene_1842	5085.66	5722.38	5147.45	1085.36	1211.76	2676.7	-1.12371	11.2838	0.00847472	0.0165719	Ribosomal protein L13	arCOG04242	"Translation, ribosomal structure and biogenesis"
gene_1843	2117.9	2248.55	2090.8	410.797	489.703	553.714	-1.65371	9.83391	7.2e-07	3.07e-06	Ribosomal protein S9	arCOG04243	"Translation, ribosomal structure and biogenesis"
gene_1844	4657.56	4946.3	4649.94	239.58	274.377	460.057	-3.33925	10.713	2.18e-16	4e-15	"DNA-directed RNA polymerase, subunit N (RpoN/RPB10)"	arCOG04244	Transcription
gene_1845	8528.5	8874.5	7809.56	94.3361	103.63	163.198	-5.60006	11.4268	1.79e-37	1.36e-34	DNA-directed RNA polymerase subunit K/omega	arCOG01268	Transcription
gene_1846	4833.66	5072.75	4748.14	563.788	843.753	520.979	-2.48629	10.853	1.83e-15	2.95e-14	Enolase	arCOG01169	Carbohydrate transport and metabolism
gene_1847	4375.96	4361.47	4216.3	765.07	1048.38	1219.19	-1.59654	10.8495	2.47e-06	9.56e-06	Ribosomal protein S2	arCOG04245	"Translation, ribosomal structure and biogenesis"
gene_1848	259.589	199.868	157.517	29.6011	55.0392	27.9767	-2.01617	6.39382	2.97e-10	2.12e-09	Rhodanese Homology Domain fused to Zn-dependent hydrolase of beta-lactamase superfamily	arCOG00517	General function prediction only
gene_1849	48.6971	36.9252	24.7379	63.7879	117.302	62.6086	1.57249	5.56802	7.61e-07	3.24e-06	"NAD(P)H-hydrate repair enzyme Nnr, NAD(P)H-hydrate epimerase domain"	arCOG08204	Nucleotide transport and metabolism
gene_185	18.6032	16.4955	14.8497	13.5034	14.3202	15.9567	0.273545	3.72602	0.431075	0.517208	Amino acid transporter	arCOG00009	Amino acid transport and metabolism
gene_1850	75.0395	70.4204	62.3781	41.9573	58.2452	37.8455	-0.139678	5.45451	0.637875	0.71881	"Peptidase MA (zincin) superfamily, DUF2342 family"	arCOG04607	Amino acid transport and metabolism
gene_1851	88.3284	88.4262	91.979	45.6881	60.9351	72.5857	-0.095533	5.83849	0.801628	0.856101	Uncharacterized membrane protein	arCOG07558	Function unknown
gene_1852	59.4008	56.3949	64.4053	19.6952	24.886	19.4782	-1.03282	4.93621	0.000607285	0.0014905	Uncharacterized protein	arCOG04617	Function unknown
gene_1853	69.4573	63.8558	61.1819	162.082	163.888	146.739	1.76088	6.52062	3.96e-09	2.41e-08	UvrD/REP helicase	arCOG00795	"Replication, recombination and repair"
gene_1854	47.9814	49.5271	39.8376	31.9442	39.6707	36.3772	0.12139	5.00402	0.682977	0.75977	Lhr-like helicase with C-terminal Zn finger domain	arCOG00557	General function prediction only
gene_1855	61.8487	74.2212	59.9544	160.684	260.876	169.247	2.02993	6.74424	2.99e-11	2.55e-10	Metal-dependent hydrolase of the beta-lactamase superfamily	arCOG00500	General function prediction only
gene_1856	77.7073	60.7264	64.2369	70.7812	86.0683	71.4277	0.640417	5.82031	0.0207517	0.0369892	"Isopentenyl phosphate kinase, enzyme of modified mevalonate pathway"	arCOG00860	Lipid transport and metabolism
gene_1857	75.7743	53.2513	62.4429	17.5605	26.2312	18.6572	-1.15809	4.97717	0.000145029	0.000400771	Mevalonate kinase	arCOG01028	Lipid transport and metabolism
gene_1858	583.883	546.978	453.672	756.782	2661.03	1443.61	2.01941	9.73881	1.48e-07	7.09e-07	Uncharacterized protein	arCOG11390	Function unknown
gene_1859	180.199	171.667	150.521	187.99	234.537	161.679	0.674954	7.13254	0.016408	0.029982	Peptidase M42 family protein	arCOG01518	Amino acid transport and metabolism
gene_186	68.8277	67.6237	61.0496	185.844	230.162	231.494	2.19687	6.88622	4.71e-12	4.7e-11	"DNA-binding transcriptional regulator, Lrp family"	arCOG01584	Transcription
gene_1860	4504.1	4712.87	4733.33	1632.57	1778.53	1370.09	-1.07744	11.1051	0.000419849	0.00106936	Ribosomal protein L11	arCOG04372	"Translation, ribosomal structure and biogenesis"
gene_1861	5050.02	5565.91	6104.3	322.95	253.966	346.737	-3.66224	10.9202	5.02e-22	2.18e-20	Ribosomal protein L1	arCOG04289	"Translation, ribosomal structure and biogenesis"
gene_1862	7153.86	7589.11	9196.06	6320.35	6114.71	6720.15	0.173819	12.4167	0.601345	0.684512	Ribosomal protein L10	arCOG04288	"Translation, ribosomal structure and biogenesis"
gene_1863	9323.56	10607.1	12163.1	1982.59	1992.49	1834.34	-1.98616	12.0759	2.72e-09	1.7e-08	Ribosomal protein L12E/L44/L45/RPP1/RPP2	arCOG04287	"Translation, ribosomal structure and biogenesis"
gene_1864	17.2222	14.6313	12.4572	27.9033	48.0005	25.3555	1.61998	4.33857	1.2e-06	4.88e-06	Tripartite tricarboxylate transporter (TTT) class transporter	arCOG04469	General function prediction only
gene_1865	5238.74	4849.37	5017.69	1267.91	1533.01	1290.7	-1.41102	11.1186	4.31e-06	1.6e-05	Zn-ribbon RNA-binding protein with a function in translation	arCOG01989	"Translation, ribosomal structure and biogenesis"
gene_1866	1338.45	1239.05	1391.16	169.95	271.797	207.288	-2.15747	9.02867	1.37e-11	1.24e-10	Translation elongation factor EF-1beta	arCOG01988	"Translation, ribosomal structure and biogenesis"
gene_1867	407.125	408.481	385.753	103.08	210.529	105.507	-1.10488	7.57076	0.00029654	0.000776206	NA	NA	NA
gene_1868	112.24	129.845	120.624	461.94	560.201	352.703	2.36862	7.90612	4.33e-14	5.91e-13	Cystathionine beta-lyase/cystathionine gamma-synthase	arCOG00060	Amino acid transport and metabolism
gene_1869	1814.99	1785.32	1685.07	208.396	245.786	109.192	-2.79934	9.34115	3.73e-16	6.68e-15	Ribosomal protein L21E	arCOG04129	"Translation, ribosomal structure and biogenesis"
gene_187	182.759	194.445	193.672	158.641	164.759	175.188	0.295253	7.10236	0.325272	0.410649	23S rRNA U2552 (ribose-2'-O)-methylase RlmE/FtsJ	arCOG00079	"Translation, ribosomal structure and biogenesis"
gene_1870	1370.47	1400.3	1347.1	289.358	314.437	276.117	-1.74829	9.1647	1.78e-08	9.78e-08	"DNA-directed RNA polymerase, subunit Rpo4/RpoF"	arCOG01016	Transcription
gene_1871	443.409	408.068	339.288	114.122	202.79	142.046	-0.925909	7.61259	0.0022124	0.00486703	Predicted RNA-binding protein	arCOG04130	"Translation, ribosomal structure and biogenesis"
gene_1872	114.259	91.7478	127.121	218.023	264.552	208.816	1.51742	7.11265	3.58e-07	1.6e-06	16S rRNA A1518 and A1519 N6-dimethyltransferase RsmA/KsgA/DIM1	arCOG04131	"Translation, ribosomal structure and biogenesis"
gene_1873	81.3572	85.5783	78.8884	61.9297	62.0166	45.596	-0.0720075	5.72325	0.819389	0.871693	Small-conductance mechanosensitive channel	arCOG01568	Cell wall/membrane/envelope biogenesis
gene_1874	101.2	119.733	103.001	192.729	193.106	211.62	1.37668	6.97089	7.63e-06	2.69e-05	Methylase of polypeptide chain release factors	arCOG00109	"Translation, ribosomal structure and biogenesis"
gene_1875	243.724	198.059	194.422	151.119	136.105	131.671	-0.109956	7.04668	0.720611	0.790354	Methionine synthase II (cobalamin-independent)	arCOG01877	Amino acid transport and metabolism
gene_1876	215.824	184.734	176.729	36.0779	36.2619	27.1978	-2.06587	6.29868	9.84e-12	9.14e-11	Methionine synthase II (cobalamin-independent)	arCOG01876	Amino acid transport and metabolism
gene_1877	1722.19	1719.51	2059.28	499.8	709.122	477.845	-1.26008	9.71076	4.56e-05	0.000137856	Nucleoside diphosphate kinase	arCOG04313	Nucleotide transport and metabolism
gene_1878	3542.13	3512.93	4297.16	760.89	805.179	709.08	-1.84266	10.6062	8.84e-09	5.05e-08	Ribosomal protein L24E	arCOG01950	"Translation, ribosomal structure and biogenesis"
gene_1879	5977.61	6347.72	8379	2340.47	2502.42	1969.87	-1.13906	11.66	0.000439825	0.00111385	Ribosomal protein S28E/S33	arCOG04314	"Translation, ribosomal structure and biogenesis"
gene_188	116.892	101.444	81.3454	66.1558	88.6065	86.6103	0.169893	6.11337	0.561801	0.646825	Uncharacterized membrane protein	arCOG04803	Function unknown
gene_1880	5786.14	5725.71	7402.64	2832.71	2940.53	2154.99	-0.792191	11.6451	0.0127334	0.0239433	Ribosomal protein L7AE	arCOG01751	"Translation, ribosomal structure and biogenesis"
gene_1881	28.4174	29.738	30.2873	92.6782	91.649	65.4404	1.9561	5.55189	1.96e-10	1.45e-09	tRNA(Met) C34 N-acetyltransferase TmcA	arCOG01951	"Translation, ribosomal structure and biogenesis"
gene_1882	49.36	45.3436	48.1331	13.9747	33.101	11.7753	-0.86029	4.66594	0.00973248	0.0187624	Uncharacterized protein	arCOG09017	Function unknown
gene_1883	12.894	19.9492	9.672	6.6568	9.9539	5.9059	-0.463637	3.23381	0.325763	0.411133	Acetyltransferase (GNAT) family	arCOG00831	Transcription
gene_1884	8.9542	10.3902	7.254	3.7579	6.2002	3.076	-0.569149	2.65682	0.282926	0.365032	Uncharacterized protein	arCOG09016	Function unknown
gene_1885	7.5893	7.4304	7.2583	15.2144	18.5971	11.5691	1.45952	3.34046	0.000419132	0.00106854	"Geranylgeranyl reductase, flavoprotein"	arCOG00570	Lipid transport and metabolism
gene_1886	12.6434	12.0512	9.9581	12.6789	16.225	12.4096	0.70124	3.46554	0.0667734	0.104726	"Electron transfer flavoprotein, alpha and beta subunits"	arCOG00448	Energy production and conversion
gene_1887	13.879	8.8317	10.8809	8.3211	13.0707	5.7419	0.135615	3.16179	0.814706	0.867573	"Electron transfer flavoprotein, beta subunit"	arCOG00446	Energy production and conversion
gene_1888	131.627	94.4187	78.6286	4.3045	6.7182	5.2068	-3.74459	5.22363	3.12e-21	1.23e-19	Ferredoxin	arCOG04548	Energy production and conversion
gene_1889	79.7987	75.4135	74.0509	31.4019	49.4206	31.4637	-0.583378	5.41142	0.0396497	0.0661527	"Uncharacterized membrane protein, DUF456 family"	arCOG06208	Function unknown
gene_189	95.9313	116.494	108.441	11.1463	18.7881	12.2623	-2.47517	5.42414	3.71e-14	5.12e-13	Uncharacterized protein	arCOG10793	Function unknown
gene_1890	41.2829	35.407	29.6204	18.2941	23.0658	15.0724	-0.457298	4.40783	0.169055	0.235801	Kynurenine formamidase	arCOG02462	Amino acid transport and metabolism
gene_1891	236.744	236.193	239.868	244.072	292.149	290.943	0.699114	7.6517	0.021097	0.0375441	Glutamyl- or glutaminyl-tRNA synthetase	arCOG04302	"Translation, ribosomal structure and biogenesis"
gene_1892	1260.83	1266.53	1221.14	1144.77	1674.85	1735.62	0.767191	10.0819	0.0170359	0.0309663	Geranylgeranyl pyrophosphate synthase	arCOG01727	Coenzyme transport and metabolism
gene_1893	3289.21	3210.51	3382.63	3974.08	6178.27	5869.7	1.17291	11.7488	0.000338617	0.000877326	mRNA degradation ribonuclease J1/J2	arCOG00546	"Translation, ribosomal structure and biogenesis"
gene_1894	8801.9	8485.79	9886.27	6394.57	7241.24	7286.84	0.11006	12.5632	0.732328	0.798846	Small nuclear ribonucleoprotein (snRNP) homolog	arCOG00998	Transcription
gene_1895	4615.86	4558.79	5275.43	135.093	247.586	171.162	-4.26498	10.6719	5e-33	1.27e-30	Ribosomal protein L37E	arCOG04126	"Translation, ribosomal structure and biogenesis"
gene_1896	280.306	275.482	272.219	156.767	333.198	185.324	0.124875	7.54248	0.689291	0.764344	Glutamine phosphoribosylpyrophosphate amidotransferase	arCOG00093	Nucleotide transport and metabolism
gene_1897	90.0974	79.2268	78.5652	43.3263	53.0868	48.1996	-0.305465	5.63076	0.287395	0.369425	"Uncharacterized membrane protein YozB, DUF420 family"	arCOG02864	Function unknown
gene_1898	194.414	150.981	160.018	454.9	599.836	326.916	1.89006	7.98959	8.79e-10	5.88e-09	"Ribosome-binding protein aMBF1, translation factor, contains Zn-ribbon and HTH domains"	arCOG01863	"Translation, ribosomal structure and biogenesis"
gene_1899	37.9375	27.1786	20.1923	4.3512	7.4703	5.213	-1.84938	3.75621	1.22e-05	4.09e-05	Alanyl-tRNA synthetase	arCOG01255	"Translation, ribosomal structure and biogenesis"
gene_19	59.632	39.6608	46.1488	225.775	233.881	253.817	2.79145	6.94375	6.99e-17	1.36e-15	"ABC-type spermidine/putrescine transport system, ATPase component"	arCOG00177	Amino acid transport and metabolism
gene_190	100.914	85.2777	65.6584	62.9134	105.308	55.2656	0.261454	5.91274	0.376606	0.463999	Uncharacterized member of the PurR regulon	arCOG04284	General function prediction only
gene_1900	231.897	265.489	216.492	82.9787	61.6478	14.0466	-1.73451	6.66647	7.53e-05	0.000218194	Acyl-CoA dehydrogenase	arCOG01707	Lipid transport and metabolism
gene_1901	93.474	78.5817	76.4119	15.6307	18.5642	9.393	-2.05459	5.13327	1.3e-10	9.91e-10	Uncharacterized membrane protein	arCOG06025	Function unknown
gene_1902	39.1323	41.2801	54.4374	8.8158	12.3832	5.5401	-1.88434	4.35056	3.23e-07	1.46e-06	HAD superfamily hydrolase	arCOG02296	General function prediction only
gene_1903	29.5489	29.0926	27.4039	15.0316	17.2601	13.9446	-0.436219	4.1403	0.226952	0.303689	Uncharacterized protein	arCOG06411	Function unknown
gene_1904	99.8547	92.1684	90.9038	7.4834	12.9537	8.056	-2.85098	5.20237	1.85e-17	4e-16	Uncharacterized membrane protein	arCOG11105	Function unknown
gene_1905	182.98	213.58	170.302	115.322	137.633	126.212	-0.103532	6.88988	0.735248	0.801116	"RNA 3'-P ligase, RtcB family protein"	arCOG04246	"Translation, ribosomal structure and biogenesis"
gene_1906	38.4312	47.9391	41.5117	31.2975	36.1409	21.1234	-0.0826457	4.81364	0.820233	0.872312	"Archease, SHS2 domain containing protein involved in activation of tRNA ligase RtcB"	arCOG04055	"Translation, ribosomal structure and biogenesis"
gene_1907	218.55	225.742	205.666	274.468	410.246	452.742	1.29765	7.91266	9.51e-05	0.000271117	Acetyltransferase (GNAT) family	arCOG00848	General function prediction only
gene_1908	230.652	228.395	204.683	417.789	627.959	243.399	1.3652	7.99055	2.27e-05	7.25e-05	Sugar phosphate isomerase/epimerase	arCOG01895	Carbohydrate transport and metabolism
gene_1909	127.039	133.491	130.234	22.9907	31.2374	15.6786	-2.03943	5.7618	1.32e-11	1.2e-10	Predicted dehydrogenase	arCOG01622	General function prediction only
gene_191	341.337	238.165	176.718	137.768	270.132	192.621	0.123155	7.39949	0.711273	0.781909	"CopG/MetJ, RHH domain containing DNA-binding protein, often an antitoxin in Type II toxin-antitoxin systems"	arCOG04735	Defense mechanisms
gene_1910	195.812	165.149	184.211	721.954	890.63	464.743	2.36632	8.48749	2.6e-13	3.05e-12	"Ribose-1,5-bisphosphate isomerase, eIF-2B alpha/beta/delta family"	arCOG01124	Carbohydrate transport and metabolism
gene_1911	142.053	137.614	131.385	110.951	131.947	58.499	-0.016154	6.4726	0.966936	0.991337	Uncharacterized membrane protein	arCOG06240	Function unknown
gene_1912	124.617	116.586	129.699	268.5	517.591	336.231	2.03071	7.66064	1.13e-10	8.81e-10	"Major pilin/Flagellin, FlaG/FlaF family"	arCOG02416	Cell motility
gene_1913	107.739	100.693	101.367	47.3495	58.7551	63.8625	-0.381569	5.91258	0.213268	0.288512	Ketopantoate hydroxymethyltransferase	arCOG00584	Coenzyme transport and metabolism
gene_1914	140.704	132.839	115.758	30.5383	52.3812	41.2327	-1.19043	5.94952	4.06e-05	0.000124425	Dipeptidyl aminopeptidase/acylaminoacyl-peptidase	arCOG05706	Amino acid transport and metabolism
gene_1915	1430.66	1374.63	1186.22	4500.39	2041.63	3241.65	1.83698	10.9275	3.64e-06	1.37e-05	Uncharacterized protein	arCOG04606	Function unknown
gene_1916	658.308	654.237	531.519	599.899	459.452	355.949	0.103071	8.67751	0.75347	0.817008	"ATPase of the AAA+ class , CDC48 family"	arCOG01308	"Posttranslational modification, protein turnover, chaperones"
gene_1917	221.959	180.688	172.689	43.8421	59.4098	46.301	-1.47819	6.4186	4.06e-07	1.8e-06	Peroxiredoxin	arCOG00310	"Posttranslational modification, protein turnover, chaperones"
gene_1918	211.316	208.402	246.598	60.5338	69.4482	123.122	-0.868414	6.81303	0.0220218	0.0389358	"DNA replication initiation complex subunit, GINS15 family"	arCOG00551	"Replication, recombination and repair"
gene_1919	230.858	204.176	256.914	56.2224	57.8181	51.0745	-1.59272	6.65746	1.86e-07	8.72e-07	"Eukaryotic-type DNA primase, catalytic (small) subunit"	arCOG04110	"Replication, recombination and repair"
gene_192	288.334	206.693	176.157	458.97	700.388	322.286	1.56852	8.14667	1.58e-06	6.33e-06	Sec-independent protein secretion pathway component TatC	arCOG04736	"Intracellular trafficking, secretion, and vesicular transport"
gene_1920	12.5167	14.524	11.6301	3.0663	5.3649	1.9418	-1.42447	2.87941	0.0048351	0.00998122	Aryl-alcohol dehydrogenase related enzyme	arCOG01617	Energy production and conversion
gene_1921	1551.26	1534.45	1435.53	285.491	196.542	9.8539	-2.7846	9.11889	5.52e-05	0.00016459	"ABC-type sugar transport system, periplasmic component"	arCOG00151	Carbohydrate transport and metabolism
gene_1922	566.534	520.732	461.108	131.603	92.0509	8.021	-2.31641	7.65032	7.14e-05	0.000207851	"ABC-type sugar transport system, permease component"	arCOG00157	Carbohydrate transport and metabolism
gene_1923	720.245	631.946	689.784	490.84	404.987	21.384	-0.75689	8.44833	0.235094	0.312286	"ABC-type sugar transport system, permease component"	arCOG00159	Carbohydrate transport and metabolism
gene_1924	705.001	630.615	608.863	1380.96	1497.16	85.3344	0.9801	9.27173	0.110322	0.163176	"ABC-type spermidine/putrescine transport system, ATPase component"	arCOG00177	Amino acid transport and metabolism
gene_1925	1173.03	1118.57	1015.8	1666.13	2063.4	71.8158	0.554359	9.76998	0.403882	0.490749	Uncharacterized protein	arCOG09053	Function unknown
gene_1926	1128.74	1071.25	996.542	1697.73	2404.15	202.921	0.780913	9.85971	0.146684	0.208326	Predicted dehydrogenase	arCOG01622	General function prediction only
gene_1927	282.973	284.879	238.294	81.97	124.458	27.7739	-1.3957	6.91756	0.000158808	0.000435695	Membrane associated protein with Zn zinger domain	arCOG08971	Function unknown
gene_1928	162.488	149.716	125.845	139.254	267.279	185.893	0.880588	7.06281	0.00310171	0.00663237	Sugar-specific transcriptional regulator TrmB	arCOG02038	Transcription
gene_1929	50.8636	49.0511	42.6904	153.367	138.41	118.769	2.00448	6.26541	6.69e-11	5.37e-10	Small-conductance mechanosensitive channel	arCOG01568	Cell wall/membrane/envelope biogenesis
gene_193	610.084	386.233	360.687	957.291	1234.23	773.63	1.58589	9.17133	8.62e-07	3.62e-06	Sec-independent protein secretion pathway component TatC	arCOG01919	"Intracellular trafficking, secretion, and vesicular transport"
gene_1930	77.4275	74.122	69.6949	7.5434	5.615	7.0929	-2.96411	4.86293	1.16e-15	1.91e-14	"Nucleotide-binding protein, UspA family"	arCOG06441	Signal transduction mechanisms
gene_1931	39.2019	39.5122	39.4079	87.7223	108.708	82.1776	1.6948	5.76305	1.95e-09	1.25e-08	"5'-nucleotidase/2',3'-cyclic phosphodiesterase or related esterase"	arCOG02832	Nucleotide transport and metabolism
gene_1932	88.9871	98.9559	93.4501	15.1904	15.2657	22.5025	-1.91933	5.33723	1.16e-08	6.49e-08	Flavin-binding protein dodecin	arCOG04561	General function prediction only
gene_1933	83.6275	70.0519	81.0662	54.5884	30.5601	49.0704	-0.284949	5.56379	0.449837	0.536619	"Transcriptional regulator, contains HTH domain"	arCOG02809	Transcription
gene_1934	37.0948	29.853	35.5444	17.218	23.4017	22.6087	-0.231063	4.45126	0.536153	0.621795	Uncharacterized membrane protein	arCOG04662	Function unknown
gene_1935	20.1686	20.9396	18.1544	26.5174	49.2667	33.5483	1.32202	4.53569	4.68e-05	0.000141297	Uncharacterized membrane protein	arCOG04663	Function unknown
gene_1936	207.013	163.844	112.019	30.6098	37.6218	31.5151	-1.79749	6.09481	2.41e-08	1.3e-07	Uncharacterized protein	arCOG06214	Function unknown
gene_1937	459.901	482.131	286.925	8.5571	16.9169	13.4381	-4.51318	7.12458	3.23e-30	4.25e-28	Zn finger protein	arCOG04563	Function unknown
gene_1938	991.516	850.065	748.764	438.349	982.506	501.591	-0.0169036	9.10363	0.958629	0.984406	Fe-S cluster assembly iron-binding protein IscA	arCOG04560	"Posttranslational modification, protein turnover, chaperones"
gene_1939	250.981	226.79	199.679	283.471	556.059	237.576	1.07249	7.81437	0.000618769	0.00151674	Histidinol dehydrogenase	arCOG04352	Amino acid transport and metabolism
gene_194	314.92	231.245	218.139	165.453	401.731	159.176	0.31957	7.52394	0.337237	0.424072	Uncharacterized membrane protein	arCOG08126	Function unknown
gene_1940	632.513	690.1	536.77	273.357	743.975	241.893	-0.197392	8.54451	0.57663	0.660315	Mn2+ and Fe2+ transporter of the NRAMP family	arCOG04531	Inorganic ion transport and metabolism
gene_1941	22.0459	35.3626	34.4355	6.6087	18.0806	6.6824	-1.12526	4.01232	0.00419749	0.00877407	Uncharacterized protein	arCOG10825	Function unknown
gene_1942	26.0361	26.8547	20.8319	12.43	42.4993	13.913	0.292583	4.23883	0.512981	0.598922	Uncharacterized protein	arCOG09076	Function unknown
gene_1943	50.8558	55.9261	56.5479	25.7738	50.2619	21.5429	-0.323611	5.04426	0.278352	0.360593	NA	NA	NA
gene_1944	14.8988	20.0029	18.5093	4.7492	10.8304	3.8069	-1.01409	3.35221	0.0147266	0.0272089	Fe-S oxidoreductase subunit	arCOG00336	Energy production and conversion
gene_1945	32.9067	38.1841	37.0254	20.688	65.9455	40.6642	0.654161	4.95487	0.0660891	0.103695	"Protoporphyrinogen IX oxidase, menaquinone-dependent (flavodoxin domain)"	arCOG00524	Coenzyme transport and metabolism
gene_1946	2.4489	9.9456	6.0618	1.8353	2.406	1.4021	-1.21733	2.14215	0.115944	0.17002	Thiamine monophosphate synthase	arCOG01089	Coenzyme transport and metabolism
gene_1947	6.6033	3.5758	3.1701	15.748	12.3579	27.4228	2.54653	3.42451	1.94e-06	7.63e-06	"Hydroxyethylthiazole kinase, sugar kinase family"	arCOG00019	Coenzyme transport and metabolism
gene_1948	5.171	9.2733	5.5009	4.1337	4.3988	4.1988	-0.189772	2.4637	0.867235	0.911134	Hydroxymethylpyrimidine/phosphomethylpyrimidine kinase	arCOG00020	Coenzyme transport and metabolism
gene_1949	43.0508	51.1035	53.0048	9.0981	13.9836	9.0661	-1.73985	4.49341	5.02e-07	2.19e-06	"2,4-dihydroxyhept-2-ene-1,7-dioic acid aldolase"	arCOG04974	Carbohydrate transport and metabolism
gene_195	204.389	155.582	126.576	168.615	391.073	141.924	0.917571	7.23289	0.00660979	0.0132119	Uncharacterized protein	arCOG05264	Function unknown
gene_1950	47.0473	58.2728	34.7355	31.9044	38.978	23.7285	-0.114984	4.92022	0.742672	0.808291	SAM-dependent methyltransferase	arCOG04347	"Secondary metabolites biosynthesis, transport and catabolism"
gene_1951	125.206	122.468	92.1121	38.8163	53.6226	20.4948	-1.15931	5.76511	0.000163466	0.00044687	Aryl-alcohol dehydrogenase related enzyme	arCOG06306	Energy production and conversion
gene_1952	49.4597	52.3006	41.289	76.1258	114.881	86.9634	1.41254	5.82793	8.35e-07	3.52e-06	Lactoylglutathione lyase or related enzyme	arCOG03101	Amino acid transport and metabolism
gene_1953	144.13	147.497	134.425	62.8134	62.5908	35.2353	-0.953919	6.14945	0.00136723	0.00312288	NA	NA	NA
gene_1954	71.1209	59.1237	69.7511	14.0012	20.8589	8.0224	-1.77899	4.89023	3.96e-08	2.07e-07	"Phenylpyruvate tautomerase PptA, 4-oxalocrotonate tautomerase family"	arCOG02240	"Secondary metabolites biosynthesis, transport and catabolism"
gene_1955	43.0398	42.9116	33.2876	21.0025	24.907	15.5031	-0.502284	4.54649	0.111624	0.164655	Signal transduction histidine kinase	arCOG06219	Signal transduction mechanisms
gene_1956	247.853	168.246	120.312	35.5963	126.919	61.6207	-0.850626	6.49556	0.0238763	0.0419043	Mn2+ and Fe2+ transporter of the NRAMP family	arCOG04532	Inorganic ion transport and metabolism
gene_1957	738.029	490.89	395.8	65.3611	232.995	140.983	-1.46167	7.88831	0.000179005	0.000486562	Plastocyanin/azurin/halocyanin family protein	arCOG02918	Energy production and conversion
gene_1958	281.023	220.704	200.826	174.141	411.13	175.292	0.513282	7.5134	0.113879	0.167658	Uncharacterized membrane protein	arCOG08123	Function unknown
gene_1959	227.026	170.252	184.787	38.0099	84.8607	42.8666	-1.38937	6.45606	6.27e-06	2.25e-05	Rieske Fe-S protein	arCOG01720	Energy production and conversion
gene_196	80.3356	76.7266	72.3126	42.6071	55.5117	84.2076	0.180961	5.74543	0.600827	0.68433	Broad specificity phosphatase PhoE or related phosphatase	arCOG01991	General function prediction only
gene_1960	160.446	114.793	93.7874	225.561	570.56	157.705	1.73528	7.4138	4.82e-06	1.77e-05	Cytochrome b subunit of the bc complex	arCOG01721	Energy production and conversion
gene_1961	37.2528	22.0939	18.6292	26.3053	65.2241	13.8401	0.807136	4.58726	0.0607038	0.0963541	Uncharacterized protein	arCOG09179	Function unknown
gene_1962	51.803	37.1594	48.1132	124.421	134.051	133.414	1.99963	6.20485	1.27e-10	9.69e-10	"MATE family membrane protein, Rfbx family, flippase"	arCOG02209	Cell wall/membrane/envelope biogenesis
gene_1963	80.0433	77.4001	91.2627	67.896	71.5698	118.746	0.575482	6.07543	0.10221	0.153075	Uncharacterized protein	arCOG09132	Function unknown
gene_1964	195.446	208.277	257.992	260.263	241.268	276.981	0.731467	7.56932	0.0239509	0.0420158	"Geranylgeranyl reductase, flavoprotein"	arCOG00570	Lipid transport and metabolism
gene_1965	105.648	56.2712	34.2972	27.6898	38.5706	13.8825	-0.850924	5.08781	0.034724	0.0589382	NA	NA	NA
gene_1966	90.9047	87.346	77.7534	352.408	416.226	163.63	2.28613	7.33279	3.37e-11	2.83e-10	Phosphoglycerate dehydrogenase or related dehydrogenase	arCOG01757	Coenzyme transport and metabolism
gene_1967	358.569	307.228	277.818	58.9601	119.486	57.1713	-1.58231	7.09099	2.07e-07	9.61e-07	NA	NA	NA
gene_1968	190.352	165.268	137.114	84.7165	132.557	72.9661	-0.325803	6.58444	0.259024	0.339199	Dihydroxyacid dehydratase/phosphogluconate dehydratase	arCOG04045	Amino acid transport and metabolism
gene_1969	81.0011	92.5229	79.7471	144.173	194.224	216.666	1.6212	6.79547	7.96e-07	3.37e-06	Molybdopterin biosynthesis enzyme	arCOG00214	Coenzyme transport and metabolism
gene_197	110.936	129.749	107.782	352.438	561.047	354.278	2.30045	7.79047	1.12e-13	1.45e-12	ATP-utilizing enzyme of the PP-loop superfamily	arCOG00043	General function prediction only
gene_1970	48.9861	60.7474	46.7867	30.1165	66.1321	25.4348	0.0420156	5.14487	0.945838	0.973627	"Transcriptional regulator, contains HTH domain"	arCOG02809	Transcription
gene_1971	116.833	107.84	78.1909	9.7034	19.1671	8.6004	-2.5667	5.32301	2.62e-14	3.67e-13	NADPH:quinone reductase or related Zn-dependent oxidoreductase	arCOG01458	Energy production and conversion
gene_1972	115.635	94.2111	71.9747	111.367	276.952	65.9243	1.04726	6.53981	0.00578761	0.0117381	Uncharacterized membrane protein	arCOG06373	Function unknown
gene_1973	58.3908	39.0453	51.6686	76.938	162.802	71.8491	1.46881	5.9256	3.27e-06	1.24e-05	Uncharacterized protein	arCOG04781	Function unknown
gene_1974	36.5158	48.777	40.513	33.6877	59.3584	26.2552	0.342373	4.99298	0.289879	0.372241	Peptide chain release factor eRF1	arCOG01743	"Translation, ribosomal structure and biogenesis"
gene_1975	46.5697	47.7859	40.1867	19.9212	36.5178	14.2792	-0.50115	4.70704	0.103877	0.155267	NAD dependent epimerase/dehydratase family	arCOG02828	General function prediction only
gene_1976	67.7155	56.0621	40.407	14.4451	27.5523	10.0193	-1.22468	4.74426	0.000361011	0.000929669	L-alanine-DL-glutamate epimerase or related enzyme of enolase superfamily	arCOG01168	Cell wall/membrane/envelope biogenesis
gene_1977	65.9927	46.6116	48.7485	11.6116	31.8153	12.5672	-1.10283	4.75476	0.000977847	0.00230518	Uncharacterized membrane protein	arCOG08131	Function unknown
gene_1978	720.383	756.513	724.148	135.99	219.477	204.702	-1.50237	8.32605	3.51e-06	1.32e-05	Phage shock protein A	arCOG04782	Transcription
gene_1979	9.0155	5.5794	7.0331	5.0448	7.7612	5.5059	0.207648	2.6833	0.762574	0.824772	Alpha/beta superfamily hydrolase	arCOG01652	General function prediction only
gene_198	36.42	39.0453	37.5933	113.924	160.431	77.9687	2.06326	5.9842	5.67e-12	5.5e-11	"DNA structure-specific ATPase involved in suppression of recombination, MutS family"	arCOG02895	"Replication, recombination and repair"
gene_1980	60.3592	59.4912	54.004	144.752	277.499	180.286	2.22764	6.72953	1.55e-12	1.66e-11	Uncharacterized protein	arCOG09251	Function unknown
gene_1981	180.688	186.06	198.187	99.2426	133.244	146.614	-0.0885087	6.89381	0.788611	0.845272	"DNA-directed RNA polymerase, subunit M/Transcription elongation factor TFIIS"	arCOG00579	Transcription
gene_1982	79.2669	77.6339	64.1502	32.8453	57.2963	43.9682	-0.266176	5.48581	0.362985	0.450517	Uncharacterized protein	arCOG07556	Function unknown
gene_1983	108.122	97.6917	95.0159	57.2225	103.892	75.8516	0.105255	6.08921	0.728439	0.79688	Uncharacterized protein	arCOG04566	Function unknown
gene_1984	66.521	53.6493	55.6311	29.6052	38.8483	28.3081	-0.403182	5.1128	0.160907	0.225589	KaiC family ATPase implicated in signal transduction	arCOG01172	Signal transduction mechanisms
gene_1985	12.7116	9.5163	7.7511	3.114	5.5252	1.5965	-1.07959	2.65968	0.046204	0.0755364	Predicted sugar kinase	arCOG01026	General function prediction only
gene_1986	12.894	17.4556	22.7291	8.6968	14.3778	14.1496	-0.0566931	3.66492	1	1	"Uncharacterized protein, DUF4397 family"	arCOG06227	Function unknown
gene_1987	366.587	392.546	424.097	368.028	343.255	224.537	0.121405	8.05589	0.697867	0.771614	"TrkA, K+ transport system, NAD-binding component"	arCOG04783	Inorganic ion transport and metabolism
gene_1988	322.615	320.447	351.959	496.104	432.291	492.17	1.01604	8.33438	0.00176807	0.00397192	"GMP synthase, PP-ATPase domain/subunit"	arCOG00085	Nucleotide transport and metabolism
gene_1989	635.398	641.77	724.675	451.398	413.974	395.72	-0.179441	8.66315	0.570098	0.6543	CTP synthase (UTP-ammonia lyase)	arCOG00063	Nucleotide transport and metabolism
gene_199	190.127	178.192	169.823	151.694	224.984	145.03	0.400796	7.07231	0.150886	0.21334	Uncharacterized membrane protein	arCOG08891	Function unknown
gene_1990	29.0145	30.383	25.4799	6.3642	8.476	4.3759	-1.67819	3.78516	1.97e-05	6.37e-05	Acetyltransferase (isoleucine patch superfamily)	arCOG01848	General function prediction only
gene_1991	220.857	233.395	209.894	154.482	189.317	230.659	0.291775	7.31481	0.366196	0.454207	"Aldo/keto reductase, related to diketogulonate reductase"	arCOG01619	General function prediction only
gene_1992	329.067	403.66	298.319	3.2882	13.6363	10.2277	-4.79054	6.87251	1.43e-31	3.03e-29	Uncharacterized protein	arCOG09503	Function unknown
gene_1993	95.5964	98.6211	83.1724	42.5356	68.9516	72.7337	-0.111139	5.87323	0.759296	0.822158	Phosphoenolpyruvate carboxylase	arCOG06225	Energy production and conversion
gene_1994	1093.16	1072.94	1184.39	2356.56	3223.47	3451.7	1.91938	10.7446	9.46e-09	5.39e-08	Rieske Fe-S protein	arCOG04595	Energy production and conversion
gene_1995	64.3176	55.5404	64.6262	75.3287	106.091	99.6837	1.07925	5.9627	0.000238753	0.000633192	"Molybdopterin converting factor, small subunit"	arCOG00536	Coenzyme transport and metabolism
gene_1996	31.7268	29.817	25.018	13.2574	17.7635	13.6913	-0.494513	4.12479	0.153063	0.216178	"TrkA, K+ transport system, NAD-binding component"	arCOG07570	Inorganic ion transport and metabolism
gene_1997	23.784	27.9764	23.4617	10.3528	10.4875	5.8201	-1.03729	3.77803	0.00579977	0.0117565	"TrkA, K+ transport system, NAD-binding component"	arCOG07570	Inorganic ion transport and metabolism
gene_1998	92.9694	84.8946	89.4362	46.0981	57.1589	43.4613	-0.404862	5.6959	0.149513	0.211948	"K+ transport system, NAD-binding component fused to Ion channel"	arCOG01960	Inorganic ion transport and metabolism
gene_1999	91.5792	87.8148	98.3369	186.02	213.599	183.634	1.54187	6.86995	2.14e-07	9.91e-07	"Nucleotide-binding protein, UspA family"	arCOG04780	Signal transduction mechanisms
gene_2	138.939	134.705	147.279	156.827	154.129	225.354	0.867154	7.00144	0.00909453	0.0176574	Signal peptidase I	arCOG01739	"Intracellular trafficking, secretion, and vesicular transport"
gene_20	15.5934	10.3775	14.2425	66.863	55.7039	67.012	2.72498	5.05938	1.24e-13	1.57e-12	"ABC-type Fe3+ transport system, permease component"	arCOG00163	Inorganic ion transport and metabolism
gene_200	374.522	352.719	365.871	97.9257	142.545	124.92	-1.11178	7.43496	0.000212673	0.000570363	"Cdc6-related protein, AAA superfamily ATPase"	arCOG00467	"Replication, recombination and repair"
gene_2000	204.211	189.82	260.366	649.08	705.446	628.577	2.07468	8.51646	2.61e-10	1.88e-09	Uridine phosphorylase	arCOG01324	Nucleotide transport and metabolism
gene_2001	13.3858	18.9842	27.4448	103.438	137.501	183.083	3.31483	6.14663	7.79e-16	1.34e-14	Uncharacterized membrane protein	arCOG06199	Function unknown
gene_2002	37.8534	52.4095	40.6554	79.7755	93.4618	77.9236	1.40335	5.70011	2.2e-06	8.56e-06	"Sugar kinase, ribokinase family"	arCOG00014	Carbohydrate transport and metabolism
gene_2003	17.5502	9.051	12.7258	30.9818	45.3436	20.0966	1.71759	4.24496	1.93e-06	7.59e-06	Uncharacterized membrane protein	arCOG02178	Function unknown
gene_2004	80.3356	76.7266	85.1064	24.0823	25.7898	21.7949	-1.29057	5.26926	1.34e-05	4.45e-05	Deoxyribose-phosphate aldolase	arCOG04320	Nucleotide transport and metabolism
gene_2005	38.4078	39.4607	41.4145	9.2748	36.3136	8.1547	-0.774153	4.45479	0.0471653	0.0769434	Ca2+/Na+ antiporter	arCOG02881	Inorganic ion transport and metabolism
gene_2006	24.2555	20.64	21.251	6.3986	39.1591	5.2587	-0.0537579	3.95027	0.917495	0.950585	Phage tail protein P2-like contains WD40/PQQ-like beta propeller repeats	arCOG02482	"Mobilome: prophages, transposons"
gene_2007	20.5667	22.1604	19.0417	65.998	492.832	50.1966	3.53925	6.41097	1.95e-08	1.06e-07	"Secreted protein, with PKD repeat domain"	arCOG02492	Function unknown
gene_2008	231.724	219.869	273.334	199.369	222.158	301.729	0.506493	7.56313	0.136934	0.196619	2-methylthioadenine synthetase	arCOG01358	"Translation, ribosomal structure and biogenesis"
gene_2009	54.4057	40.7297	42.6533	34.1968	56.8209	69.1323	0.707972	5.31572	0.040647	0.0675505	Acetyltransferase (GNAT) family	arCOG00839	Transcription
gene_201	64.9586	64.136	48.7261	25.1665	32.2046	20.6186	-0.733998	5.00659	0.0138636	0.0257389	Ribose 5-phosphate isomerase	arCOG01122	Carbohydrate transport and metabolism
gene_2010	97.5508	74.4298	56.5343	100.147	250.21	83.3958	1.30618	6.41423	0.000206969	0.00055661	Signal peptidase I	arCOG01739	"Intracellular trafficking, secretion, and vesicular transport"
gene_2011	45.5631	55.3179	41.0128	38.3618	43.582	44.2512	0.306589	5.14247	0.314368	0.399258	Predicted Co/Zn/Cd cation transporter	arCOG01474	Inorganic ion transport and metabolism
gene_2012	252.862	245.182	212.643	522.783	924.658	645.894	2.00472	8.57273	2.94e-10	2.1e-09	HIT family hydrolase	arCOG00419	Nucleotide transport and metabolism
gene_2013	351.269	392.882	362.938	41.2803	43.4051	29.7817	-2.81341	7.10934	1.05e-18	2.87e-17	Methionine aminopeptidase	arCOG01001	"Translation, ribosomal structure and biogenesis"
gene_2014	94.5012	103.782	125.57	78.2413	69.3734	63.3816	-0.141489	6.08398	0.658533	0.736586	Serine/threonine protein phosphatase PP2A family	arCOG01143	Signal transduction mechanisms
gene_2015	29.2896	25.3878	36.3703	38.4706	38.568	43.803	0.88934	4.85606	0.00779225	0.0153632	Polyphosphate kinase	arCOG04535	Inorganic ion transport and metabolism
gene_2016	19.6684	24.5782	25.8752	8.1637	8.7774	7.9693	-1.02966	3.69602	0.00664402	0.0132568	"Pyruvate/2-oxoglutarate dehydrogenase complex, dihydrolipoamide acyltransferase (E2) component (C-terminal fragment)"	arCOG02700	Energy production and conversion
gene_2017	12.8971	12.3245	15.7065	4.4727	5.3952	5.7336	-0.922932	3.06257	0.0626276	0.0990372	"Pyruvate/2-oxoglutarate/acetoin dehydrogenase complex, dehydrogenase (E1) component"	arCOG01052	Energy production and conversion
gene_2018	4.3039	2.497	2.9055	1.0751	3.7588	1.0678	-0.258078	1.75931	1	1	"Pyruvate/2-oxoglutarate/acetoin dehydrogenase complex, dehydrogenase (E1) component, eukaryotic type, alpha subunit"	arCOG01054	Energy production and conversion
gene_2019	7.996	4.2823	4.9829	5.2856	7.367	6.4797	0.591067	2.59125	0.269617	0.351062	Alpha/beta superfamily hydrolase	arCOG06847	General function prediction only
gene_202	12939.4	9445.1	8545.47	1365.53	1012.17	874.74	-2.75004	11.8834	3.92e-14	5.39e-13	Histones H3 and H4	arCOG02989	"Replication, recombination and repair"
gene_2020	57.5322	54.6209	60.6138	28.9619	29.5682	18.3664	-0.712229	4.97894	0.0190154	0.0341902	Formate/nitrite family of transporter	arCOG03454	Inorganic ion transport and metabolism
gene_2021	97.9403	65.872	74.6826	23.6872	14.71	35.431	-1.15096	5.28034	0.00365545	0.00770429	Predicted dithiol-disulfide isomerase involved in polyketide biosynthesis	arCOG02869	"Secondary metabolites biosynthesis, transport and catabolism"
gene_2022	27.614	32.0426	24.8562	15.0841	11.5415	26.5612	-0.148525	4.22629	0.797501	0.852647	Uncharacterized protein	arCOG07569	Function unknown
gene_2023	47.2506	49.4435	48.228	14.9232	19.5803	20.0966	-0.939507	4.67024	0.00430498	0.0089791	Short-chain alcohol dehydrogenase	arCOG01264	Lipid transport and metabolism
gene_2024	62.3291	69.6297	61.3316	27.1563	30.6468	26.0665	-0.739421	5.12486	0.0132902	0.0248946	"Isoaspartyl peptidase or L-asparaginase, Ntn-hydrolase superfamily"	arCOG04779	Amino acid transport and metabolism
gene_2025	2523.37	2625.83	2563.92	2459.17	2818.88	719.263	0.0365652	10.7083	0.926112	0.957451	Isocitrate dehydrogenase	arCOG01164	Energy production and conversion
gene_2026	389.684	346.671	311.793	92.0684	169.678	43.8291	-1.39627	7.28852	7.75e-05	0.000223984	Uncharacterized membrane protein	arCOG04662	Function unknown
gene_2027	146.408	140.485	149.527	117.319	277.817	87.0494	0.514817	6.84086	0.130107	0.188069	Uncharacterized membrane protein	arCOG04662	Function unknown
gene_2028	30.9037	29.2191	15.4541	22.1879	52.4797	21.2325	0.754061	4.5118	0.040729	0.0675984	Cupin domain containing protein	arCOG02999	Function unknown
gene_2029	68.7384	60.2459	45.4179	28.6435	34.7604	34.8341	-0.349613	5.12225	0.27297	0.354704	"Peptidase A24A, prepilin type IV"	arCOG02298	Cell motility
gene_203	25.9108	22.8503	25.189	99.4215	79.4279	45.8107	2.05929	5.37746	4.62e-09	2.78e-08	NCAIR mutase (PurE)-related protein	arCOG02465	General function prediction only
gene_2030	276.416	177.174	187.201	21.0442	17.736	25.3217	-2.81197	6.33177	5.69e-15	8.69e-14	NA	NA	NA
gene_2031	73.307	80.9048	100.299	344.182	428.644	287.048	2.504	7.51336	6.37e-15	9.62e-14	Hydroxymethylglutaryl-CoA reductase	arCOG04260	Lipid transport and metabolism
gene_2032	24.1517	22.42	18.4788	37.7444	47.9107	35.9526	1.356	4.6857	1.04e-05	3.58e-05	Predicted metal-dependent hydrolase with the TIM-barrel fold	arCOG00691	General function prediction only
gene_2033	34.4412	36.4034	36.5267	4.4296	5.7435	4.7638	-2.36945	3.98044	1.85e-09	1.19e-08	Quinolinate synthase	arCOG04459	Coenzyme transport and metabolism
gene_2034	22.5087	15.8982	15.1956	5.5251	11.2178	16.6413	-0.199723	3.6125	0.749316	0.813659	Aspartate oxidase	arCOG00572	Coenzyme transport and metabolism
gene_2035	13.6892	17.1065	11.8481	7.155	15.8639	29.9037	0.818204	3.78436	0.110736	0.163535	Nicotinate-nucleotide pyrophosphorylase	arCOG01482	Coenzyme transport and metabolism
gene_2036	17.1544	16.8431	13.0656	3.7579	4.0747	3.022	-1.63488	3.07175	0.00108204	0.00252587	MFS family permease	arCOG00132	Carbohydrate transport and metabolism
gene_2037	96.9881	92.4456	105.564	86.7283	104.275	54.8501	0.175742	6.10006	0.555172	0.640738	Orotidine-5'-phosphate decarboxylase	arCOG00081	Nucleotide transport and metabolism
gene_2038	65.1206	65.9177	62.3586	125.435	164.914	230.688	1.93992	6.65046	6.64e-08	3.32e-07	DnaJ-class molecular chaperone	arCOG02848	"Posttranslational modification, protein turnover, chaperones"
gene_2039	64.7423	60.763	45.2072	16.2684	28.1524	23.549	-0.866218	4.9076	0.00655098	0.0131054	GTPase	arCOG01562	General function prediction only
gene_204	115.173	112.643	82.937	19.729	31.4075	11.3043	-1.88203	5.46817	6.1e-09	3.55e-08	Predicted endonuclease containing a URI domain	arCOG04722	"Replication, recombination and repair"
gene_2040	50.5639	35.3901	43.3469	66.886	82.6118	54.224	1.10825	5.47659	0.000106844	0.000301134	Uncharacterized protein	arCOG06283	Function unknown
gene_2041	69.8341	66.3003	58.6692	228.204	303.442	138.124	2.20595	6.87426	3.95e-12	4e-11	Methenyltetrahydromethanopterin cyclohydrolase	arCOG02675	Coenzyme transport and metabolism
gene_2042	37.6076	32.0019	34.9802	46.0968	52.7857	30.7191	0.756766	4.96419	0.0104612	0.0200158	"Uncharacterized protein YqgV, UPF0045/DUF77 family"	arCOG04373	Function unknown
gene_2043	24.5896	36.9252	16.9259	23.1255	25.9868	6.294	-0.0790677	4.15529	0.876201	0.916552	Uncharacterized protein	arCOG06446	Function unknown
gene_2044	34.6982	26.2584	27.4985	16.4314	15.8811	13.82	-0.472021	4.16214	0.195881	0.26851	"Uncharacterized membrane protein, BrkB/YihY/UPF0761 family"	arCOG04965	Function unknown
gene_2045	9.6988	12.862	7.483	22.9825	35.5239	25.0679	1.91145	4.02663	6.84e-08	3.41e-07	Rubredoxin family protein	arCOG07989	Energy production and conversion
gene_2046	34.0681	32.3441	51.5743	30.019	36.5153	29.4356	0.15827	4.81868	0.640125	0.720282	Uncharacterized protein	arCOG08170	Function unknown
gene_2047	36.6384	42.5142	40.3081	40.9494	104.628	29.2126	0.91738	5.25179	0.0118547	0.0224236	Uncharacterized protein	arCOG08915	Function unknown
gene_2048	3367.96	3385.2	3941.93	1304.31	1332.48	1586.52	-0.837995	10.8051	0.0108863	0.0207251	"RNA methyltransferase, SPOUT superfamily"	arCOG04069	General function prediction only
gene_2049	2113.65	2164.85	2580.58	1329.94	1305.12	2238.44	0.0404767	10.5441	0.913721	0.947752	Ribosomal protein L3	arCOG04070	"Translation, ribosomal structure and biogenesis"
gene_205	71.2739	82.0374	65.4493	39.0559	63.0893	28.3678	-0.319496	5.44918	0.285831	0.367909	Phosphomannomutase	arCOG00767	Carbohydrate transport and metabolism
gene_2050	2416.86	2537.02	2976.79	667.774	693.591	934.492	-1.27712	10.2332	0.000233032	0.000619741	Ribosomal protein L4	arCOG04071	"Translation, ribosomal structure and biogenesis"
gene_2051	13009.1	14768.1	15806	7853.69	7625.48	8391.4	-0.372345	13.0166	0.263243	0.343818	Ribosomal protein L23	arCOG04072	"Translation, ribosomal structure and biogenesis"
gene_2052	3633.88	3837.97	4437.67	12408.3	12906.1	10855	2.0758	12.7016	3.19e-10	2.27e-09	Ribosomal protein L2	arCOG04067	"Translation, ribosomal structure and biogenesis"
gene_2053	6450.64	6934.87	7822.29	2441.17	2456.87	3010.85	-0.918558	11.7645	0.0067716	0.0134902	Ribosomal protein S19	arCOG04099	"Translation, ribosomal structure and biogenesis"
gene_2054	6206.11	6638.07	7423.55	844.672	800.583	1910.09	-1.94909	11.419	9.63e-06	3.32e-05	Ribosomal protein L22	arCOG04098	"Translation, ribosomal structure and biogenesis"
gene_2055	4503.02	4774.51	5895.62	839	788.348	1675.92	-1.6489	11.0702	8.21e-05	0.00023655	Ribosomal protein S3	arCOG04097	"Translation, ribosomal structure and biogenesis"
gene_2056	9106.34	9390.05	11415.9	211.183	245.292	236.489	-4.95239	11.6949	5.45e-39	6.94e-36	Ribosomal protein L29	arCOG00785	"Translation, ribosomal structure and biogenesis"
gene_2057	2910.41	3188.37	3579.13	12491	13147.4	13401.1	2.50007	12.7545	3.75e-13	4.29e-12	RNase P/RNase MRP subunit p29	arCOG00784	"Translation, ribosomal structure and biogenesis"
gene_2058	2509.52	2874.87	3081.62	570.111	519.832	606.56	-1.81793	10.1901	6.1e-08	3.07e-07	Ribosomal protein S17	arCOG04096	"Translation, ribosomal structure and biogenesis"
gene_2059	4665.33	5290.64	6054.13	1804.78	1646.17	2356.51	-0.945384	11.3514	0.00790982	0.0155629	Ribosomal protein L14	arCOG04095	"Translation, ribosomal structure and biogenesis"
gene_206	41.4572	46.9032	51.3108	20.9199	37.4349	32.5185	-0.164906	4.90109	0.622547	0.705073	"Predicted trancriptional regulator, ArsR family"	arCOG03828	Transcription
gene_2060	1929.05	2008.67	2449.28	74.7158	69.7599	79.7953	-4.33764	9.49644	4.06e-30	5.16e-28	Ribosomal protein L24	arCOG04094	"Translation, ribosomal structure and biogenesis"
gene_2061	1990.32	2137.69	2480.47	398.291	351.224	652.126	-1.69772	9.86083	1.43e-05	4.74e-05	Ribosomal protein S4E	arCOG04093	"Translation, ribosomal structure and biogenesis"
gene_2062	6224.5	6640.05	7735.53	3052.48	2889.93	2714.96	-0.766503	11.7774	0.0176519	0.0319205	Ribosomal protein L5	arCOG04092	"Translation, ribosomal structure and biogenesis"
gene_2063	9267.41	10619	11942.5	13403.2	11634	20873.5	1.06583	13.3674	0.0062874	0.0126244	Ribosomal protein S14	arCOG00782	"Translation, ribosomal structure and biogenesis"
gene_2064	3281.62	3475.62	4211.97	12678.1	11849.4	14847.4	2.35074	12.8099	9.04e-11	7.1e-10	Ribosomal protein S8	arCOG04091	"Translation, ribosomal structure and biogenesis"
gene_2065	4948.13	5421.71	6102.12	1774.5	1635.3	2008.09	-1.09834	11.341	0.00119785	0.0027708	Ribosomal protein L6P	arCOG04090	"Translation, ribosomal structure and biogenesis"
gene_2066	3398.31	3795.75	4293.95	298.944	267.209	275.902	-3.27891	10.4122	1.29e-20	4.82e-19	Ribosomal protein L32E	arCOG00781	"Translation, ribosomal structure and biogenesis"
gene_2067	7865.56	8661.75	10094.3	2098.71	1798.23	4014.03	-1.19511	12.0037	0.00445899	0.00927498	Ribosomal protein L19E	arCOG04089	"Translation, ribosomal structure and biogenesis"
gene_2068	3109.95	3548.43	3968.17	204.044	172.034	218.999	-3.65124	10.2695	1.6e-22	7.28e-21	Ribosomal protein L18	arCOG04088	"Translation, ribosomal structure and biogenesis"
gene_2069	1623.18	1756.08	1984.41	347.124	294.61	347.651	-1.93533	9.50818	1.73e-08	9.49e-08	Ribosomal protein S5	arCOG04087	"Translation, ribosomal structure and biogenesis"
gene_207	47.9497	32.7292	56.7018	24.2384	29.2081	22.6087	-0.393782	4.7833	0.254953	0.334363	Acetyltransferase (GNAT) family	arCOG04721	Transcription
gene_2070	3886.81	4108.11	4929.59	590.765	489.011	910.765	-2.1585	10.7312	4.92e-08	2.52e-07	Ribosomal protein L30	arCOG04086	"Translation, ribosomal structure and biogenesis"
gene_2071	3511.1	3995.06	4551.54	685.838	667.029	645.573	-2.10876	10.6411	1.92e-10	1.43e-09	Ribosomal protein L15	arCOG00779	"Translation, ribosomal structure and biogenesis"
gene_2072	1976.01	2169.79	2132.18	338.747	273.581	356.017	-2.18297	9.68485	5.56e-10	3.81e-09	Preprotein translocase subunit SecY	arCOG04169	"Intracellular trafficking, secretion, and vesicular transport"
gene_2073	61.7508	60.9688	68.2609	64.5183	76.637	70.9583	0.622817	5.73155	0.0300485	0.0516916	NA	NA	NA
gene_2074	74.1092	66.7419	60.7342	13.4842	17.8022	21.2787	-1.45885	4.97483	1.14e-05	3.87e-05	Uncharacterized protein	arCOG06310	Function unknown
gene_2075	46.5305	33.0766	38.4876	34.0125	58.4453	45.9854	0.68432	5.0888	0.022759	0.0401462	Alpha/beta superfamily hydrolase	arCOG01658	General function prediction only
gene_2076	158.113	128.522	140.877	100.409	108.447	122.05	0.126801	6.59807	0.67665	0.754049	Uncharacterized protein	arCOG05011	Function unknown
gene_2077	177.396	204.747	207.413	357.108	345.871	455.716	1.48427	7.91028	1.31e-05	4.37e-05	Enzyme related to plant Lysine-oxoglutarate reductase/Saccharopine dehydrogenase	arCOG04422	General function prediction only
gene_2078	81.4007	100.484	112.246	42.1115	68.714	50.5059	-0.420748	5.82904	0.158737	0.222874	Uncharacterized protein	arCOG06262	Function unknown
gene_2079	92.3352	67.2495	106.987	79.701	129.049	102.358	0.677965	6.23462	0.026846	0.0466281	"Nucleotide-binding protein, UspA family"	arCOG03051	Signal transduction mechanisms
gene_208	72.6894	54.7115	84.8822	443.263	418.031	270.404	2.8725	7.56609	1.58e-16	2.97e-15	Sulfur transfer protein involved in thiamine biosynthesis	arCOG00535	Coenzyme transport and metabolism
gene_2080	345.21	288.182	310.734	7.4449	9.2956	7.394	-4.81412	6.746	5.77e-36	3.67e-33	Uncharacterized small metal-binding protein	arCOG10686	Function unknown
gene_2081	74.8235	77.2772	78.9876	51.4362	116.715	31.7598	0.164431	5.7506	0.651501	0.730071	Uncharacterized membrane protein	arCOG03477	Function unknown
gene_2082	107.292	148.886	131.425	180.6	364.532	146.925	1.22608	7.12706	0.00014347	0.000397037	Uncharacterized membrane protein	arCOG03925	Function unknown
gene_2083	83.871	109.79	99.6748	42.1719	85.686	44.4312	-0.349362	5.85129	0.245128	0.323031	Phosphoribosylamine-glycine ligase	arCOG04415	Nucleotide transport and metabolism
gene_2084	31.9529	33.7569	30.9082	19.8243	23.3838	21.298	-0.119372	4.41945	0.769186	0.830142	Predicted divalent heavy-metal cations transporter	arCOG00576	Inorganic ion transport and metabolism
gene_2085	19.9434	21.8195	9.2323	19.8144	24.74	13.7022	0.637729	3.9234	0.093298	0.140999	Short-chain alcohol dehydrogenase	arCOG04552	Lipid transport and metabolism
gene_2086	80.3948	90.5442	94.8324	35.8613	57.6253	45.0067	-0.487871	5.6584	0.0936211	0.141432	Phytoene dehydrogenase or related enzyme	arCOG01521	"Secondary metabolites biosynthesis, transport and catabolism"
gene_2087	16.9841	26.6057	18.7277	8.6553	15.0184	6.5152	-0.602822	3.66311	0.1323	0.190734	4-hydroxybenzoate polyprenyltransferase or related prenyltransferase	arCOG00478	Coenzyme transport and metabolism
gene_2088	25.5195	21.8195	22.9709	5.7263	8.2949	5.6394	-1.37307	3.61034	0.000449634	0.00113589	"Uncharacterized membrane protein YcaP, DUF422 family"	arCOG02835	Function unknown
gene_2089	11.6631	11.6002	12.3731	4.079	7.5615	4.9606	-0.64332	2.97003	0.194726	0.267119	Permease of the drug/metabolite transporter (DMT) superfamily	arCOG00271	Carbohydrate transport and metabolism
gene_209	326.659	336.206	349.665	1989.42	1692.04	1742.25	2.91761	9.85723	2.31e-17	4.79e-16	"Clamp loader ATPase, small subunit"	arCOG00469	"Replication, recombination and repair"
gene_2090	21.9378	11.3138	13.1646	35.0737	68.4259	90.9929	2.56276	5.11504	4.87e-09	2.89e-08	NA	NA	NA
gene_2091	44.2067	33.4291	32.6383	18.1655	27.9797	22.4096	-0.226208	4.54692	0.483222	0.569576	"Transcriptional regulator, contains HTH domain"	arCOG02272	Transcription
gene_2092	359.651	325.238	348.475	336.166	415.216	318.827	0.514925	8.07362	0.0817759	0.125171	Phytoene/squalene synthetase	arCOG02936	Lipid transport and metabolism
gene_2093	366.49	362.374	336.859	54.1579	158.909	72.1113	-1.50596	7.28654	7.1e-06	2.52e-05	Uncharacterized protein	arCOG07584	Function unknown
gene_2094	25.1516	13.6198	14.3385	5.0265	8.7864	6.9122	-0.890833	3.37497	0.053928	0.0865703	"DNA-binding transcriptional regulator, Lrp family"	arCOG01583	Transcription
gene_2095	78.2239	66.3312	58.9022	42.3891	76.3633	48.9208	0.164327	5.56579	0.579059	0.6625	Hemolysins or related protein containing CBS domains	arCOG00626	General function prediction only
gene_2096	3543.53	3163.25	3180.29	869.458	1299.08	1207.38	-1.07282	10.6068	0.000670884	0.001634	NA	NA	NA
gene_2097	171.493	175.467	171.38	47.4594	54.7336	58.1647	-1.20896	6.35026	5.67e-05	0.000168318	Uncharacterized protein	arCOG04660	Function unknown
gene_2098	59.4443	67.7459	79.3061	14.8497	23.4414	26.7414	-1.19452	5.08076	0.000523137	0.00130239	Fur-like metall uptake regulator	arCOG04799	Transcription
gene_2099	62.3823	47.7753	60.083	13.0903	26.151	20.4299	-1.05744	4.84835	0.00119895	0.00277167	"Uncharacterized membrane protein YdjX, TVP38/TMEM64 family, SNARE-associated domain"	arCOG04659	Function unknown
gene_21	13.5447	19.7469	23.1336	32.8989	21.5785	37.1442	1.20369	4.39534	0.00352634	0.00745274	"ABC-type thiamine transport system, periplasmic component"	arCOG00226	Coenzyme transport and metabolism
gene_210	66.1441	76.1762	62.5153	35.9549	53.9086	23.0252	-0.43169	5.31268	0.138094	0.197891	Signal transduction histidine kinase with PAS domain	arCOG02334	Signal transduction mechanisms
gene_2100	202.061	201.716	201.891	421.533	552.123	340.117	1.5611	8.00328	1.64e-07	7.76e-07	Phosphoglyceromutase	arCOG03068	Carbohydrate transport and metabolism
gene_2101	47.2506	49.6066	54.1774	78.8034	84.3218	90.177	1.22927	5.78204	4.24e-05	0.000129523	"Uncharacterized membrane protein, DUF1405 family"	arCOG02940	Function unknown
gene_2102	231.856	198.277	222.288	455.395	682.727	793.585	2.06242	8.49651	5.4e-09	3.18e-08	"Heat shock transcriptional regulator, ArsR family"	arCOG01684	Transcription
gene_2103	70.5709	66.247	75.6568	39.141	62.3253	29.7817	-0.266595	5.43187	0.35757	0.444373	Uncharacterized membrane protein	arCOG06372	Function unknown
gene_2104	357.272	362.203	502.7	809.826	1912.95	296.712	1.62395	9.06881	0.000332436	0.000863068	Uncharacterized membrane protein	arCOG08126	Function unknown
gene_2105	91.1262	105.373	98.5446	39.9005	41.5687	29.1304	-0.956601	5.6384	0.00102227	0.00239954	L-asparaginase/archaeal Glu-tRNAGln amidotransferase subunit D	arCOG01924	Amino acid transport and metabolism
gene_2106	140.69	151.735	151.501	127.99	147.558	101.307	0.218995	6.70325	0.449923	0.536619	Acetyltransferase (GNAT) family	arCOG00845	Transcription
gene_2107	75.324	67.9809	78.0745	53.979	75.4663	61.7709	0.249489	5.7333	0.376642	0.463999	"Signal transduction histidine kinase, contains REC and PAS domains"	arCOG02333	Signal transduction mechanisms
gene_2108	79.8511	58.8098	61.374	548.84	489.323	978.832	3.88725	8.39474	2.62e-18	6.53e-17	Carbamoylphosphate synthase small subunit	arCOG00064	Amino acid transport and metabolism
gene_2109	31.476	16.6018	21.464	36.9799	39.092	45.2173	1.29065	4.72888	0.000242286	0.000641226	"DNA-binding transcriptional regulator, Lrp family"	arCOG01580	Transcription
gene_211	5.6876	4.7141	5.1196	5.0337	3.6494	2.7912	0.0176056	2.26981	1	1	Tryptophan-rich sensory protein	arCOG04434	Signal transduction mechanisms
gene_2110	529.971	533.773	583.677	2619.45	3013.95	2131.24	2.69476	10.365	2.73e-17	5.54e-16	Isopentenyldiphosphate isomerase	arCOG01081	Lipid transport and metabolism
gene_2111	98.9833	108.748	124.168	67.5519	69.1704	40.0324	-0.460735	5.98071	0.123166	0.178984	"Proteasome lid subunit RPN8/RPN11, contains Jab1/MPN domain metalloenzyme (JAMM) motif"	arCOG01138	"Posttranslational modification, protein turnover, chaperones"
gene_2112	109.03	83.9066	79.8351	62.094	90.1813	37.2606	-0.0987506	5.84923	0.743682	0.809151	Short-chain alcohol dehydrogenase	arCOG01259	Lipid transport and metabolism
gene_2113	32.5435	38.0998	43.417	34.2607	39.9136	46.0491	0.554731	4.97611	0.0899274	0.136554	Selenocysteine lyase/Cysteine desulfurase	arCOG00065	"Posttranslational modification, protein turnover, chaperones"
gene_2114	84.2107	71.3062	80.581	79.7497	95.4808	101.294	0.71381	6.08179	0.0154771	0.0283896	Hydrogenase maturation factor	arCOG00636	"Posttranslational modification, protein turnover, chaperones"
gene_2115	22.4222	23.1272	17.5666	18.0901	24.3225	22.0619	0.490161	4.13389	0.147588	0.209531	Dipeptidyl aminopeptidase/acylaminoacyl-peptidase	arCOG05706	Amino acid transport and metabolism
gene_2116	47.6246	56.282	49.9868	91.9806	82.9772	80.4535	1.21239	5.79654	5.55e-05	0.000165082	Amino acid transporter	arCOG00009	Amino acid transport and metabolism
gene_2117	30.1819	42.8051	40.7516	42.2225	47.8546	19.2006	0.369418	4.87212	0.314741	0.399492	"Nucleotide-binding protein, UspA family"	arCOG00450	Signal transduction mechanisms
gene_2118	57.836	52.0692	60.1383	48.4256	41.802	41.335	0.11017	5.29636	0.694431	0.76826	Uncharacterized protein	arCOG06416	Function unknown
gene_2119	3.8714	4.043	4.8786	3.0947	6.2308	3.0145	0.383943	2.1981	0.700602	0.773261	Uncharacterized membrane protein	arCOG03873	Function unknown
gene_212	254.269	232.497	233.24	222.469	292.611	192.333	0.425573	7.50314	0.140056	0.200102	Alanyl-tRNA synthetase	arCOG01255	"Translation, ribosomal structure and biogenesis"
gene_2121	1098.36	1104.23	1078.8	60.7916	77.318	33.0296	-3.83193	8.56382	1.1e-26	1.05e-24	Adenylate kinase or related kinase	arCOG01046	Nucleotide transport and metabolism
gene_2122	701.149	637.898	700.821	51.0632	63.4349	38.3214	-3.289	7.92623	2.14e-23	1.08e-21	"OxaA/SpoJ/YidC translocase/secretase, sec-independent itegration of nascent memrane proteins into membrane"	arCOG02673	"Intracellular trafficking, secretion, and vesicular transport"
gene_2123	203.178	218.53	235.748	109.403	104.85	89.0434	-0.642007	6.87599	0.0324375	0.0554267	Cytidylate kinase	arCOG01037	Nucleotide transport and metabolism
gene_2124	102.124	123.769	156.477	293.349	271.986	219.746	1.50607	7.30882	3.56e-06	1.34e-05	Pseudouridine synthase	arCOG00987	"Translation, ribosomal structure and biogenesis"
gene_2125	63.735	90.034	72.336	11.6297	29.3007	18.7216	-1.48497	5.12611	1.04e-05	3.58e-05	Uncharacterized protein	arCOG09125	Function unknown
gene_2126	1447.89	1083.17	1369.6	811.361	1463.54	1720.75	0.531414	9.99337	0.140762	0.20084	NA	NA	NA
gene_2127	267.641	174.798	219.849	58.1639	127.82	156.083	-0.455366	6.95069	0.228936	0.305971	Uncharacterized protein	arCOG04534	Function unknown
gene_2128	87.7511	106.213	105.544	195.022	133.218	1974.14	3.6106	8.72599	2.05e-05	6.63e-05	Uncharacterized membrane protein	arCOG06321	Function unknown
gene_2129	90.4218	70.3915	70.7454	70.3761	106.03	47.0086	0.374286	5.85603	0.203058	0.277044	Aspartate-semialdehyde dehydrogenase	arCOG00494	Amino acid transport and metabolism
gene_213	34.5584	37.7418	35.2242	28.4381	34.7149	22.5796	0.123679	4.67032	0.718896	0.788926	Alpha/beta superfamily hydrolase	arCOG07416	General function prediction only
gene_2130	171.115	165.719	206.553	341.311	309.395	83.4511	0.851208	7.36108	0.0372808	0.0625825	"Acetyl/propionyl-CoA carboxylase, alpha subunit"	arCOG01591	Lipid transport and metabolism
gene_2131	44.7924	53.3437	48.4536	8.4805	11.471	7.1088	-1.97789	4.44355	1.69e-08	9.33e-08	Biotin-(acetyl-CoA carboxylase) ligase	arCOG01940	Coenzyme transport and metabolism
gene_2132	36.7169	31.3511	21.8255	32.397	59.6386	33.318	0.914265	4.84371	0.0039602	0.00830076	"Nucleotide-binding protein, UspA family"	arCOG02053	Signal transduction mechanisms
gene_2133	59.1931	71.3974	80.974	84.7528	93.5046	99.6208	0.874806	6.03125	0.0044485	0.00925821	Cytosine deaminase or related metal-dependent hydrolase	arCOG00692	Nucleotide transport and metabolism
gene_2134	28.3901	32.5687	29.6204	19.6645	32.7237	16.2546	0.0353933	4.39519	1	1	HD superfamily phosphohydrolase	arCOG04430	General function prediction only
gene_2135	35.3473	33.5942	41.2109	264.667	371.579	225.354	3.4021	7.09744	1.16e-25	9.64e-24	HD superfamily phosphohydrolase	arCOG04430	General function prediction only
gene_2136	10.5907	15.8003	10.8948	8.4661	10.7594	4.8509	-0.183207	3.17059	0.73056	0.797601	Uncharacterized membrane protein	arCOG09379	Function unknown
gene_2137	11.1346	10.6131	7.8749	28.2126	42.1967	15.7555	1.95182	4.03462	4.4e-07	1.95e-06	"LPPG:FO 2-phospho-L-lactate transferase, F420 biosynthesis enzyme"	arCOG04395	Coenzyme transport and metabolism
gene_2138	7.9774	9.8353	7.6295	11.8573	15.5824	6.2802	0.838565	3.15127	0.0613263	0.0972613	tRNA-dihydrouridine synthase	arCOG00605	"Translation, ribosomal structure and biogenesis"
gene_2139	9.6312	3.1931	9.9079	3.5746	4.034	6.092	-0.261571	2.58074	0.880796	0.919986	Triphosphoribosyl-dephospho-CoA synthetase	arCOG04238	Coenzyme transport and metabolism
gene_214	181.955	157.87	138.892	186.126	186.716	151.738	0.609979	7.02274	0.0320696	0.0548718	GMP synthase - Glutamine amidotransferase domain	arCOG00090	Nucleotide transport and metabolism
gene_2140	23.9321	22.7211	21.0525	5.1089	7.7361	5.9792	-1.37968	3.56261	0.000704021	0.00170817	Uncharacterized protein of DIM6/NTAB family	arCOG04458	General function prediction only
gene_2141	6027.67	5590.63	5497.16	2085.63	2330.39	1147.9	-1.18285	11.3637	0.000239118	0.000633721	Ribosomal protein S17E	arCOG01885	"Translation, ribosomal structure and biogenesis"
gene_2142	61.3056	53.7018	60.5932	30.3892	58.0402	83.8276	0.476491	5.52587	0.216645	0.292046	Glycerophosphoryl diester phosphodiesterase	arCOG00701	Lipid transport and metabolism
gene_2143	75.5876	58.9773	75.0773	38.0254	48.2911	45.0681	-0.202807	5.44214	0.511597	0.597762	"Sulfite exporter, TauE/SafE family"	arCOG02050	Inorganic ion transport and metabolism
gene_2144	48.2631	57.7003	46.0761	36.8274	41.603	58.6151	0.350425	5.26036	0.302099	0.385472	Uncharacterized protein in acc operon	arCOG04544	Function unknown
gene_2145	145.63	148.305	151.024	170.348	177.198	106.411	0.480499	6.84855	0.1062	0.157936	"Acetyl-CoA carboxylase, carboxyltransferase component"	arCOG02705	Lipid transport and metabolism
gene_2146	38.681	28.7389	31.3112	91.6513	106.918	45.1217	1.73255	5.53381	1.86e-07	8.73e-07	Na+-dependent transporter of the SNF family	arCOG04466	General function prediction only
gene_2147	26.7191	17.6234	20.0001	19.1107	25.8439	12.6892	0.284836	4.05126	0.426362	0.512518	Na+-dependent transporter of the SNF family	arCOG04466	General function prediction only
gene_2148	26.7715	20.0628	17.0694	10.0317	15.5524	13.7951	-0.236952	3.82244	0.568746	0.653638	Short-chain alcohol dehydrogenase	arCOG01267	Lipid transport and metabolism
gene_2149	39.2427	42.2159	36.0596	38.7227	56.0753	46.0599	0.719199	5.10593	0.0122487	0.0231001	NADPH:quinone reductase or related Zn-dependent oxidoreductase	arCOG01458	Energy production and conversion
gene_215	231.364	212.571	202.457	225.696	227.287	40.5558	0.0135564	7.13153	0.980858	1	Acyl-CoA dehydrogenase	arCOG01707	Lipid transport and metabolism
gene_2150	205.454	201.77	223.41	22.6167	28.451	37.9314	-2.33173	6.38421	8.69e-12	8.17e-11	Uncharacterized protein	arCOG09187	Function unknown
gene_2151	1613.37	1038.61	1154.35	347.229	754.484	315.229	-1.02413	9.24211	0.00224211	0.0049267	NA	NA	NA
gene_2152	1323.47	1324.51	1529.77	840.809	1031.01	204.028	-0.626019	9.53046	0.139538	0.199611	"Succinyl-CoA synthetase, beta subunit"	arCOG01337	Energy production and conversion
gene_2153	900.962	928.004	1010.36	176.517	220.766	71.9319	-2.18985	8.54405	1.83e-09	1.18e-08	"Succinyl-CoA synthetase, alpha subunit"	arCOG01339	Energy production and conversion
gene_2154	56.4114	57.6657	48.3598	3.7579	7.5408	4.9216	-2.8515	4.45925	1.52e-13	1.9e-12	Zn finger protein	arCOG04741	Function unknown
gene_2155	35.8203	26.0527	16.6614	5.309	6.2866	4.3176	-1.8233	3.65643	4.98e-05	0.000149718	"Sensory protein; contains PAS, HAMP and Methyl-accepting chemotaxis-like domain"	arCOG02318	Signal transduction mechanisms
gene_2156	77.5335	44.984	48.691	29.7286	34.2505	24.9831	-0.476718	5.04247	0.141228	0.201324	CBS domain	arCOG00606	General function prediction only
gene_2157	115.367	142.853	119.875	88.5095	126.789	96.4636	0.176796	6.45338	0.541235	0.626357	"Uncharacterized protein, DUF2062 family"	arCOG06355	Function unknown
gene_2158	197.44	201.612	203.788	174.667	200.515	345.46	0.789902	7.46665	0.0352787	0.0596939	NA	NA	NA
gene_2159	9.1187	3.6804	5.3531	38.824	14.5426	22.1547	2.55546	3.82429	1.04e-06	4.31e-06	Anthranilate phosphoribosyltransferase	arCOG02012	Amino acid transport and metabolism
gene_216	213.045	151.162	128.253	30.3731	62.7261	9.9447	-1.87926	6.10308	2.65e-06	1.02e-05	Uncharacterized protein	arCOG09242	Function unknown
gene_2160	2.9646	0.688	1.6011	16.8259	3.3288	9.6409	2.93445	2.61537	5.68e-05	0.000168402	Phosphoribosylanthranilate isomerase	arCOG01983	Amino acid transport and metabolism
gene_2161	5.0144	4.073	2.2568	73.5545	8.5396	42.2603	3.99534	4.39761	6.96e-08	3.45e-07	Anthranilate/para-aminobenzoate synthase component I	arCOG02014	Amino acid transport and metabolism
gene_2162	21.1887	26.0769	26.5861	36.9557	20.9083	27.351	0.701172	4.45986	0.0619751	0.0981679	Anthranilate/para-aminobenzoate synthase component II	arCOG00086	Amino acid transport and metabolism
gene_2163	68.5942	60.234	85.1064	46.6826	44.0624	30.1449	-0.363896	5.40562	0.237651	0.314916	Uncharacterized membrane protein	arCOG09278	Function unknown
gene_2164	1756.72	1887.49	1937.87	3485.55	4168.51	7673.83	1.99752	11.5436	1.15e-06	4.73e-06	"Ribonucleotide reductase, alpha subunit"	arCOG04276	Nucleotide transport and metabolism
gene_2165	1887.88	1569.02	1609.86	273.538	190.865	309.459	-2.17317	9.3728	5.38e-09	3.18e-08	"Pilin/Flagellin, FlaG/FlaF family"	arCOG02417	Cell motility
gene_2166	486.006	434.711	393.419	81.2765	81.6374	94.4926	-1.85042	7.50409	1.43e-08	7.92e-08	"Major pilin/Flagellin, FlaG/FlaF family"	arCOG02416	Cell motility
gene_2167	526.507	492.15	488.971	73.0702	81.3291	111.967	-1.98943	7.67401	7.87e-09	4.52e-08	"Uncharacterized membrane protein, possible component of pili like system"	arCOG11208	Cell motility
gene_2168	247.768	197.659	244.566	168.101	233.687	145.405	0.110165	7.27325	0.704726	0.775806	"Uncharacterized protein, DUF1684 family"	arCOG04570	Function unknown
gene_2169	134.837	115.018	130.041	123.827	112.878	162.029	0.587779	6.68227	0.0771963	0.118876	Aryl-alcohol dehydrogenase related enzyme	arCOG01617	Energy production and conversion
gene_217	170.627	159.807	130.549	187.303	237.21	127.837	0.702189	7.02453	0.0138551	0.0257357	Ferredoxin	arCOG04548	Energy production and conversion
gene_2170	306.143	288.311	306.188	552.115	362.58	981.233	1.64836	8.6378	0.00016036	0.000439321	Uncharacterized membrane protein	arCOG07497	Function unknown
gene_2171	127.678	106.915	171.798	29.988	41.384	35.8724	-1.45977	5.94529	5.12e-06	1.87e-05	Uncharacterized protein	arCOG07593	Function unknown
gene_2172	69.6103	63.6401	66.0762	108.594	134.536	127.922	1.37358	6.2727	3.01e-06	1.15e-05	Permease of the drug/metabolite transporter (DMT) superfamily	arCOG00271	Carbohydrate transport and metabolism
gene_2173	14.8228	16.512	13.3425	9.0647	14.314	9.573	0.0102404	3.4664	1	1	"ABC-type oligopeptide transport system, ATPase component"	arCOG00184	Amino acid transport and metabolism
gene_2174	20.5563	20.3905	9.5501	9.5415	11.2929	6.9098	-0.405316	3.46105	0.392635	0.481063	"ABC-type dipeptide/oligopeptide/nickel transport system, ATPase component"	arCOG00181	Amino acid transport and metabolism
gene_2175	14.0896	11.1863	12.015	21.4147	19.0128	13.7563	0.990645	3.7165	0.00781675	0.0154036	"ABC-type dipeptide/oligopeptide/nickel transport system, permease component"	arCOG00748	Amino acid transport and metabolism
gene_2176	29.2504	26.6027	16.3668	25.1203	34.4719	13.0356	0.439849	4.28004	0.247934	0.326391	"ABC-type dipeptide/oligopeptide/nickel transport system, permease component"	arCOG00751	Amino acid transport and metabolism
gene_2177	40.3855	34.7128	40.3914	18.0849	22.114	19.3544	-0.492508	4.51159	0.131392	0.189711	"ABC-type transport system, periplasmic component"	arCOG01534	Amino acid transport and metabolism
gene_2178	479.541	329.853	355.444	332.089	634.915	376.174	0.63967	8.3134	0.0408711	0.0678049	Ribonuclease HI	arCOG02941	"Replication, recombination and repair"
gene_2179	68.1025	63.0867	41.2109	14.5251	42.8406	11.1405	-0.939077	4.89259	0.0118056	0.0223417	Sec-independent protein secretion pathway component TatC	arCOG01919	"Intracellular trafficking, secretion, and vesicular transport"
gene_218	156.899	118.523	127.012	6.5237	9.0651	4.3409	-3.86617	5.59918	2.02e-25	1.57e-23	Lactoylglutathione lyase or related enzyme	arCOG02708	Amino acid transport and metabolism
gene_2180	205.317	217.121	258.39	232.585	310.832	241.64	0.662847	7.56774	0.0261608	0.0455994	Malic enzyme	arCOG00853	Energy production and conversion
gene_2181	69.5588	82.7839	98.574	29.5845	52.4042	30.39	-0.727673	5.49112	0.0166236	0.0303033	Xaa-Pro aminopeptidase	arCOG01002	Amino acid transport and metabolism
gene_2182	90.2441	119.759	103.222	93.862	110.85	83.4694	0.338031	6.27286	0.235979	0.313026	Heme A synthase	arCOG03103	Coenzyme transport and metabolism
gene_2183	926.854	787.592	715.809	71.352	72.2473	62.216	-3.07977	8.19224	3.47e-20	1.15e-18	Uncharacterized protein	arCOG06301	Function unknown
gene_2184	287.488	234.894	213.01	251.847	280.66	283.601	0.643989	7.65663	0.0351283	0.0595186	"ABC-type amino acid transport system, permease component"	arCOG01798	Amino acid transport and metabolism
gene_2185	449.048	382.783	366.171	110.092	115.665	116.61	-1.31542	7.50243	2.3e-05	7.34e-05	"ABC-type polar amino acid transport system, ATPase component"	arCOG00923	Amino acid transport and metabolism
gene_2186	336.759	283.653	286.202	246.655	235.136	136.631	-0.0936755	7.56119	0.767991	0.829691	NA	NA	NA
gene_2187	40.901	38.3998	46.1877	34.9251	47.6662	26.2278	0.234143	4.93447	0.435761	0.521848	Zn-dependent alcohol dehydrogenase	arCOG01455	General function prediction only
gene_2188	190.752	185.953	259.84	320.101	307.266	387.962	1.17774	7.80486	0.000552823	0.00136826	"Clamp loader ATPase, large subunit"	arCOG00470	"Replication, recombination and repair"
gene_2189	5.0349	13.354	12.3013	7.7622	9.288	4.1182	-0.0941164	2.9768	0.903029	0.938157	"Uncharacterized protein, DUF2892 family"	arCOG06840	Function unknown
gene_219	1398.21	1397.89	1131.46	227.166	608.492	254.934	-1.4606	9.16362	2.07e-05	6.68e-05	Protein distantly related to bacterial ferritins	arCOG01093	General function prediction only
gene_2190	58.0888	87.4827	73.4251	39.5197	55.8587	39.344	-0.253535	5.48556	0.406697	0.492916	"Acetyltransferase, RimL family"	arCOG00843	"Translation, ribosomal structure and biogenesis"
gene_2191	36.563	41.0125	51.5614	11.0823	14.1414	12.4208	-1.31703	4.41623	0.000245613	0.000648683	NA	NA	NA
gene_2192	69.2058	67.7078	129.475	275.798	391.848	191.436	2.102	7.25253	3.76e-09	2.3e-08	Uncharacterized membrane protein	arCOG06413	Function unknown
gene_2193	104.57	102.673	121.773	30.3972	39.1396	29.1401	-1.28093	5.69539	1.13e-05	3.84e-05	Acetyltransferase (GNAT) family	arCOG00834	Transcription
gene_2194	7.8135	13.9485	7.0331	11.411	19.5717	8.8095	0.893437	3.33237	0.0396844	0.0661811	Membrane assocaited metal-dependent hydrolase	arCOG04605	General function prediction only
gene_2195	74.7372	67.9547	90.8692	39.235	42.7952	44.9619	-0.400452	5.51394	0.209073	0.283641	Predicted transcriptional regulator	arCOG04060	Transcription
gene_2196	127.717	98.2956	97.3659	81.2598	130.24	74.6161	0.262245	6.26824	0.351385	0.438542	Uncharacterized protein	arCOG03021	Function unknown
gene_2197	234.036	255.474	266.716	141.612	125.652	102.33	-0.558174	7.10711	0.0640388	0.100768	3-hydroxy-3-methylglutaryl CoA synthase	arCOG01767	Lipid transport and metabolism
gene_2198	123.52	119.384	128.963	47.2493	55.0871	98.435	-0.361954	6.17773	0.336107	0.422829	Predicted pilin/flagellin	arCOG02916	Cell motility
gene_2199	584.261	607.828	719.351	742.184	655.297	634.735	0.576525	8.9992	0.0723135	0.112262	Uncharacterized protein	arCOG04411	Function unknown
gene_22	20.6253	23.4979	13.8397	21.359	27.0896	23.6178	0.773454	4.17121	0.0206695	0.0368864	Predicted PurR-regulated permease PerM	arCOG02642	General function prediction only
gene_220	587.605	685.172	594.253	57.4455	271.35	470.204	-0.696685	8.34362	0.199266	0.272758	Malate/lactate dehydrogenase	arCOG00246	Energy production and conversion
gene_2200	56.2786	40.4778	59.0314	67.2039	86.2602	71.9004	0.996887	5.67014	0.000684155	0.00166314	Predicted metal-dependent hydrolase (urease superfamily)	arCOG00893	General function prediction only
gene_2201	168.88	128.721	144.562	267.685	269.108	216.512	1.24534	7.3197	3.26e-05	0.000101547	"Uncharacterized NYN domain containing protein, LabA family"	arCOG02408	Function unknown
gene_2202	112.823	54.5486	76.1666	13.1526	10.2639	30.5038	-1.61693	5.18829	0.000421387	0.00107214	Uncharacterized protein	arCOG08122	Function unknown
gene_2203	94.7337	89.6101	92.0271	22.3688	38.6176	25.4907	-1.22866	5.46395	2.66e-05	8.42e-05	"Translation elongation factor EF-1 alpha, GTPase"	arCOG01561	"Translation, ribosomal structure and biogenesis"
gene_2204	115.376	118.795	166.02	56.8324	57.0216	78.7117	-0.55366	6.21052	0.10637	0.158126	"DNA-binding transcriptional regulator, Lrp family"	arCOG01582	Transcription
gene_2205	7.4456	4.9369	7.6594	8.0776	9.9529	16.5645	1.2544	3.09077	0.00872877	0.0169991	NADH dehydrogenase subunit L	arCOG01542	Energy production and conversion
gene_2206	8.2267	9.7332	8.1311	10.0257	13.2525	25.3055	1.38835	3.4893	0.00544496	0.0111259	Uncharacterized protein	arCOG04520	Function unknown
gene_2207	159.088	121.969	146.61	145.341	153.294	157.447	0.583807	6.84834	0.0542997	0.0870939	"Transcriptional regulator, contains N-terminal RHH domain"	arCOG01009	Transcription
gene_2208	18.0311	25.1073	19.4764	6.4862	6.1865	4.8177	-1.37094	3.47118	0.00180919	0.00405239	"ABC-type Co2+ transport system, permease component"	arCOG02248	Inorganic ion transport and metabolism
gene_2209	11.8464	27.4925	13.033	17.8876	7.8827	3.9188	-0.346445	3.53463	0.529716	0.615076	"ABC-type Co2+ transport system, permease component"	arCOG03159	Inorganic ion transport and metabolism
gene_221	116.317	108.974	104.532	364.916	182.461	55.8001	1.33678	6.96562	0.00593707	0.0120157	CoB--CoM heterodisulfide reductase subunit E	arCOG05014	Energy production and conversion
gene_2210	15.0569	14.6537	15.302	8.639	6.4538	3.8933	-0.781269	3.21094	0.0894459	0.135931	Energy-coupling factor transporter transmembrane protein EcfT	arCOG02250	Coenzyme transport and metabolism
gene_2211	37.4668	33.1787	28.8438	8.9655	7.5653	6.3225	-1.64931	3.99608	1.24e-05	4.15e-05	Energy-coupling factor transporter ATP-binding protein EcfA2	arCOG00203	Inorganic ion transport and metabolism
gene_2212	172.127	180.011	220.037	52.3937	72.4112	31.8012	-1.4458	6.42653	3.34e-06	1.26e-05	Glycine cleavage system T protein (aminomethyltransferase)	arCOG00756	Amino acid transport and metabolism
gene_2213	234.233	271.798	300.402	35.0046	43.6417	15.9032	-2.66835	6.682	1.6e-14	2.3e-13	Glycine cleavage system H protein (lipoate-binding)	arCOG01303	Amino acid transport and metabolism
gene_2214	102.54	93.4146	95.4727	126.535	177.162	92.2514	0.874478	6.47942	0.00228395	0.00500426	"Glycine cleavage system protein P (pyridoxal-binding), N-terminal domain"	arCOG00077	Amino acid transport and metabolism
gene_2215	103.58	86.3572	99.2344	59.7696	79.7725	41.7831	-0.234694	5.8753	0.415151	0.501668	"Glycine cleavage system protein P (pyridoxal-binding), C-terminal domain"	arCOG00076	Amino acid transport and metabolism
gene_2216	2257.73	1928.62	2299.34	951.894	1612.44	919.164	-0.46841	10.2243	0.119289	0.174479	Zn finger protein	arCOG04657	Function unknown
gene_2217	790.155	678.369	687.05	580.296	685.221	280.175	-0.0540539	8.82354	0.869878	0.912655	"ABC-type Mn2+/Zn2+ transport system, permease component"	arCOG01006	Inorganic ion transport and metabolism
gene_2218	518.28	456.199	480.161	743.383	850.984	478.054	0.956269	8.83828	0.0017986	0.00403102	"ABC-type Mn/Zn transport system, ATPase component"	arCOG00201	Inorganic ion transport and metabolism
gene_2219	1155.58	1017.97	1179.14	139.782	164.572	136.213	-2.45701	8.73645	1.72e-14	2.46e-13	"ABC-type metal ion transport system, periplasmic component/surface adhesin"	arCOG01005	Inorganic ion transport and metabolism
gene_222	5.041	7.7993	5.5459	2.9104	3.3543	2.5655	-0.589494	2.26763	0.460613	0.546638	Energy-coupling factor transporter transmembrane protein EcfT	arCOG02250	Coenzyme transport and metabolism
gene_2220	90.4934	89.7325	85.899	54.5834	79.1346	49.7391	-0.0914518	5.8238	0.746713	0.811294	Glutaredoxin	arCOG02608	"Posttranslational modification, protein turnover, chaperones"
gene_2221	107.963	104.684	87.197	63.6942	71.8242	63.1688	-0.119203	5.97808	0.700909	0.773261	Cob(I)alamin adenosyltransferase	arCOG00489	Coenzyme transport and metabolism
gene_2222	29.7727	34.5475	28.2099	2.1921	1.7595	0.3589	-3.87899	3.66597	1.98e-13	2.38e-12	Uncharacterized protein	arCOG06275	Function unknown
gene_2223	171.72	152.736	140.271	3.1748	2.8314	6.9299	-4.65886	5.76568	4.3e-30	5.3e-28	NA	NA	NA
gene_2224	648.041	597.038	880.472	42.3994	31.9919	51.959	-3.55557	7.96934	5.07e-19	1.47e-17	Adenine-specific DNA methylase	arCOG02636	"Replication, recombination and repair"
gene_2225	188.038	164.858	107.198	36.7439	41.0556	27.2739	-1.66395	6.05714	1.63e-07	7.7e-07	Uncharacterized protein	arCOG09050	Function unknown
gene_2226	89.8405	53.3365	73.3456	18.7895	22.2873	8.1343	-1.69104	5.01271	1.47e-06	5.9e-06	NA	NA	NA
gene_2227	11.421	21.8668	21.8458	16.6048	14.4808	16.086	0.242013	3.84419	0.5601	0.645061	"Predicted multidomain toxin, contains delivery and Rnase A domain"	arCOG07560	Defense mechanisms
gene_2228	18.0456	13.5492	2.8665	1.9093	2.7812	2.6741	-1.71679	2.69557	0.00964162	0.0186034	Uncharacterized membrane protein	arCOG07754	Function unknown
gene_2229	9.5219	12.3489	6.5543	5.1491	6.1845	3.4635	-0.4825	2.75678	0.386204	0.474248	HAD superfamily hydrolase	arCOG02291	General function prediction only
gene_223	13.5002	16.318	9.114	16.8624	16.1064	10.3059	0.603299	3.56202	0.140824	0.20084	Energy-coupling factor transporter ATP-binding protein EcfA2	arCOG00203	Inorganic ion transport and metabolism
gene_2230	5.0187	7.9412	7.1869	3.7384	2.6042	2.4555	-0.722003	2.33054	0.366664	0.454345	Predicted pilin/flagellin	arCOG02916	Cell motility
gene_2231	5.6218	3.824	6.1073	11.2349	11.5004	8.0801	1.41562	2.88511	0.00436526	0.00908992	Predicted pilin/flagellin	arCOG02916	Cell motility
gene_2232	5.0126	6.0319	4.0107	17.9944	17.7193	22.7894	2.40571	3.49139	1.29e-07	6.22e-07	Pilus assembly protein TadC	arCOG01808	Cell motility
gene_2233	6.946	4.2315	5.6271	4.0256	4.2572	2.9031	-0.131235	2.30092	1	1	ATPase involved in archaellum/pili biosynthesis	arCOG01817	Cell motility
gene_2234	3639.94	4240.94	3243.78	420.884	861.067	416.807	-2.30331	10.4843	4.41e-12	4.44e-11	Protein containing two CBS domains (some fused to C-terminal double-stranded RNA-binding domain of RaiA family)	arCOG00601	General function prediction only
gene_2235	113.886	98.9465	95.3003	78.3439	90.822	73.6584	0.125998	6.13317	0.660939	0.738697	RecA/RadA recombinase	arCOG00417	"Replication, recombination and repair"
gene_2236	45.4614	30.0565	23.7914	45.7437	59.5553	44.1883	1.0519	5.06566	0.000668306	0.00162876	"Nuclease of RNase H fold, RuvC/YqgF family"	arCOG03142	"Replication, recombination and repair"
gene_2237	82.8184	85.5564	101.422	473.91	465.264	470.962	2.87299	7.91314	2.59e-17	5.29e-16	Uncharacterized protein	arCOG02701	Function unknown
gene_2238	503.555	576.039	553.904	226.983	264.751	173.582	-0.844209	8.10017	0.00495853	0.0102194	"ATPase of the AAA+ class , CDC48 family"	arCOG01308	"Posttranslational modification, protein turnover, chaperones"
gene_2239	462.723	495.888	462.965	94.9076	113.292	91.497	-1.77875	7.63549	4.55e-09	2.74e-08	Phosphate uptake regulator	arCOG00232	Inorganic ion transport and metabolism
gene_224	27.2801	21.3672	12.2779	13.0845	13.2739	9.2153	-0.31245	3.7301	0.455957	0.541786	Biotin transporter BioY	arCOG02986	Coenzyme transport and metabolism
gene_2240	433.95	433.382	521.653	720.002	747.095	843.418	1.2309	8.96294	0.000181849	0.00049359	"ABC-type phosphate transport system, ATPase component"	arCOG00231	Inorganic ion transport and metabolism
gene_2241	174.775	164.269	200.306	278.264	229.412	218.731	0.918524	7.39127	0.0035241	0.00745213	"ABC-type phosphate transport system, permease component"	arCOG00168	Inorganic ion transport and metabolism
gene_2242	102.422	84.4822	110.706	122.977	83.3684	116.435	0.634267	6.36365	0.0574936	0.0918153	"ABC-type phosphate transport system, permease component"	arCOG00167	Inorganic ion transport and metabolism
gene_2243	68.8049	81.575	143.053	297.055	107.071	208.188	1.59882	6.99923	0.000429484	0.00109056	"ABC-type phosphate transport system, periplasmic component"	arCOG00213	Inorganic ion transport and metabolism
gene_2244	78.8184	59.9055	65.2712	47.1762	81.7178	76.1745	0.477605	5.73605	0.122679	0.17848	Phosphate uptake regulator	arCOG00318	Inorganic ion transport and metabolism
gene_2245	2448.67	2421.96	2766.45	1233.63	1213.48	1028.51	-0.658705	10.3858	0.0331069	0.0563688	Ribosomal protein S8E	arCOG04154	"Translation, ribosomal structure and biogenesis"
gene_2246	45.9368	36.9027	36.5782	155.536	112.751	124.221	2.21876	6.18049	3.28e-11	2.78e-10	"Predicted HTH domain, homologous to N-terminal domain of RPA1 protein family"	arCOG04418	General function prediction only
gene_2247	67.2759	70.1455	80.7429	45.2061	39.0484	60.5131	-0.0816727	5.55473	0.850632	0.895662	Uncharacterized protein	arCOG04658	Function unknown
gene_2248	106.498	97.89	103.402	624.033	585.937	609.064	3.05803	8.26255	4.18e-19	1.22e-17	HAD superfamily hydrolase	arCOG02291	General function prediction only
gene_2249	47.3856	36.2973	39.0292	129.979	159.45	141.645	2.28578	6.27564	7.33e-14	9.63e-13	NurA 5'-3' nuclease	arCOG00287	"Replication, recombination and repair"
gene_225	55.3875	65.0263	54.5484	20.0545	24.8772	19.4002	-0.983697	4.91033	0.00134011	0.00306461	"Predicted transcriptional regulator , contains HTH domain"	arCOG04725	Transcription
gene_2250	41.0141	35.4171	39.4938	21.5398	31.5949	30.5818	-0.00328955	4.71478	1	1	Uncharacterized protein	arCOG04777	Function unknown
gene_2251	58.3666	62.1221	53.8058	60.2125	76.3859	70.6607	0.721258	5.65855	0.0122169	0.0230722	HerA helicase	arCOG00284	"Replication, recombination and repair"
gene_2252	41.7574	58.9878	53.9295	10.8849	12.4016	8.3158	-1.83256	4.54398	3.11e-07	1.41e-06	"Nucleotide-binding protein, UspA family"	arCOG02053	Signal transduction mechanisms
gene_2253	317.314	234.559	232.202	156.892	218.181	204.555	0.0468352	7.41864	0.882769	0.921119	Nitroreductase	arCOG00288	Energy production and conversion
gene_2254	92.4678	93.5509	101.598	155.859	234.078	163.385	1.39063	6.81132	1.99e-06	7.78e-06	KaiC family ATPase implicated in signal transduction	arCOG01173	Signal transduction mechanisms
gene_2255	29.3038	23.4121	28.9717	26.4973	29.3982	20.0232	0.348245	4.40647	0.282506	0.364736	NAD kinase	arCOG01348	Coenzyme transport and metabolism
gene_2256	22.7121	16.1721	20.9085	5.7768	11.7854	12.5308	-0.526445	3.63822	0.219298	0.294894	"Uncharacterized protein YbjT, contains NAD(P)-binding and DUF2867 domains"	arCOG03017	General function prediction only
gene_2257	39.8648	30.7447	29.9759	41.4132	39.2359	96.1964	1.36996	5.2886	0.00165907	0.00373365	Carbamoylphosphate synthase large subunit	arCOG01594	Amino acid transport and metabolism
gene_2258	30.8802	25.9786	32.6606	14.8883	16.3981	13.5254	-0.537038	4.1575	0.114295	0.168206	Muramoyltetrapeptide carboxypeptidase LdcA	arCOG04676	Cell wall/membrane/envelope biogenesis
gene_2259	305.642	309.787	332.016	156.345	123.584	162.135	-0.587738	7.41588	0.0745955	0.115336	Uncharacterized protein	arCOG04775	Function unknown
gene_226	468.089	463.423	468.364	401.501	373.249	347.116	0.167498	8.31842	0.585649	0.668838	"ATPase involved in replication control, Cdc46/Mcm family"	arCOG00439	"Replication, recombination and repair"
gene_2260	603.289	600.035	677.037	910.35	959.527	581.366	0.832953	9.13206	0.00766996	0.0151534	Uncharacterized membrane protein	arCOG04776	Function unknown
gene_2261	120.954	70.1761	99.2682	45.8565	61.9162	52.5499	-0.386233	5.81462	0.209484	0.284097	Uncharacterized membrane protein	arCOG07542	Function unknown
gene_2262	50.6505	43.7994	38.3322	21.4053	24.9956	21.8698	-0.492205	4.6967	0.121718	0.177159	Predicted acetyltransferase	arCOG10664	General function prediction only
gene_2263	69.8664	64.9465	55.9399	47.5192	52.5174	90.0811	0.520887	5.66432	0.15042	0.212761	Ca2+/Na+ antiporter	arCOG02881	Inorganic ion transport and metabolism
gene_2264	263.253	241.536	360.955	61.7868	73.3271	165.446	-0.977452	7.15052	0.0240268	0.0421297	Uncharacterized protein	arCOG09018	Function unknown
gene_2265	2653.43	2152.85	2871.76	2036.78	2713.19	6824.23	1.1622	11.3771	0.0138149	0.0256735	NA	NA	NA
gene_2266	167.402	131.588	131.241	507.759	917.497	668.598	2.73421	8.4563	2.45e-16	4.44e-15	Protein affecting phage T7 exclusion by the F plasmid	arCOG03059	Defense mechanisms
gene_2267	34.9894	30.9339	35.5658	10.1796	11.0917	8.0132	-1.32995	4.09165	0.000227493	0.000606701	Prenyltransferase family protein containing thioredoxin domain	arCOG02007	"Posttranslational modification, protein turnover, chaperones"
gene_2268	102.158	79.7876	96.8188	91.8721	105.151	71.9878	0.406794	6.13977	0.152247	0.215186	Sugar-specific transcriptional regulator TrmB	arCOG02037	Transcription
gene_2269	353.986	329.198	427.147	2534.67	2309.55	2896.06	3.31	10.3434	1.71e-19	5.31e-18	Fe(2+)-dependent GTP cyclohydrolase	arCOG04301	Coenzyme transport and metabolism
gene_227	27.0722	27.0809	46.2162	21.0815	18.1693	24.3725	-0.17219	4.4538	0.705174	0.775874	NA	NA	NA
gene_2270	145.587	170.093	140.921	64.966	90.6954	47.7294	-0.731652	6.32312	0.0104046	0.0199175	Uncharacterized protein	arCOG03063	Function unknown
gene_2271	52.6507	51.5485	65.1648	262.395	543.473	147.333	2.85261	7.22891	1.77e-13	2.15e-12	Uncharacterized protein	arCOG09283	Function unknown
gene_2272	1077.2	1098.99	1267.48	1826.81	1778.24	415.018	0.629222	9.87821	0.139278	0.199364	NAD(FAD)-dependent dehydrogenase	arCOG01070	General function prediction only
gene_2273	9.6312	12.4176	5.7796	3.8496	3.2043	1.7156	-1.18442	2.56283	0.0573787	0.0917243	Uncharacterized membrane protein	arCOG03912	Function unknown
gene_2274	43.8756	42.3427	42.231	19.5336	27.3975	22.7828	-0.422179	4.68033	0.170268	0.237146	"Predicted transcriptional regulator, contains HTH domain"	arCOG03860	Transcription
gene_2275	47.1499	55.4714	43.0306	44.3656	52.9433	56.2405	0.555405	5.312	0.0639792	0.100716	Uncharacterized protein	arCOG04774	Function unknown
gene_2276	46.8006	37.9526	41.648	121.111	151.284	223.925	2.48942	6.48505	5.18e-11	4.24e-10	Na+-driven multidrug efflux pump	arCOG01731	Defense mechanisms
gene_2277	430.778	367.955	346.827	40.0557	52.9617	54.9459	-2.46718	7.19899	3.49e-14	4.83e-13	"Transcriptional regulator, TetR/AcrR family"	arCOG02646	Transcription
gene_2278	129.223	108.101	139.581	56.3341	47.1858	32.7602	-1.00002	5.965	0.00124195	0.00286067	Protoporphyrinogen oxidase	arCOG01522	Coenzyme transport and metabolism
gene_2279	8.3509	11.3052	9.1277	14.8613	9.4515	9.6537	0.698751	3.23891	0.109695	0.1625	"Signal transduction histidine kinase, contains PAS domain"	arCOG02327	Signal transduction mechanisms
gene_228	106.903	74.7518	78.9876	38.762	48.4195	42.6654	-0.531336	5.60642	0.0749695	0.115867	XerD/XerC family integrase	arCOG01242	"Mobilome: prophages, transposons"
gene_2280	54.6206	48.834	54.0017	23.7105	22.4549	15.7902	-0.883222	4.79691	0.00489718	0.0101039	Homoserine kinase	arCOG01027	Amino acid transport and metabolism
gene_2281	442.673	559.124	499.315	35.7	48.2403	82.0013	-2.65704	7.56401	3.57e-11	2.97e-10	"Nucleotide-binding protein, UspA family"	arCOG03050	Signal transduction mechanisms
gene_2282	236.32	230.869	206.072	988.14	1442.07	635.629	2.60389	8.99259	4.48e-15	6.9e-14	Pyridoxine biosynthesis enzyme	arCOG04075	Coenzyme transport and metabolism
gene_2283	170.902	156.431	179.633	103.524	110.055	154.857	0.0521295	6.80596	0.874548	0.915794	Uncharacterized membrane anchored protein with Ig-like domain	arCOG03442	Function unknown
gene_2284	85.7637	84.6169	87.9322	226.482	236.72	247.041	1.94877	7.07493	3.52e-10	2.49e-09	"Uncharacterized membrane protein, DUF1405 family"	arCOG02940	Function unknown
gene_2285	32.9067	27.7702	31.6399	17.9354	21.7641	29.8023	0.0776531	4.44346	0.838183	0.885483	L-alanine-DL-glutamate epimerase or related enzyme of enolase superfamily	arCOG06337	Cell wall/membrane/envelope biogenesis
gene_2286	98.8265	93.4212	95.8587	834.788	785.476	829.033	3.58365	8.64474	3.96e-24	2.29e-22	CARF domain containing protein	arCOG01449	Defense mechanisms
gene_2287	24.5703	19.9575	23.3803	5.9625	20.4292	6.1898	-0.637082	3.75541	0.0911631	0.138046	Sulfate permease or related transporter (MFS superfamily)	arCOG02806	Inorganic ion transport and metabolism
gene_2288	52.445	54.8896	54.6125	8.6314	16.5505	11.7753	-1.67648	4.63142	5.31e-07	2.31e-06	Uncharacterized membrane protein	arCOG11207	Function unknown
gene_2289	201.153	149.603	196.254	168.758	172.433	140.367	0.290734	7.03576	0.315608	0.399903	Amidase related to nicotinamidase	arCOG01943	"Secondary metabolites biosynthesis, transport and catabolism"
gene_229	56.2598	42.4952	60.1962	52.1863	79.065	31.482	0.451281	5.37418	0.155361	0.218617	"Chromosome partitioning ATPase, ParA family"	arCOG07866	"Cell cycle control, cell division, chromosome partitioning"
gene_2290	269.192	297.434	326.937	731.01	863.093	601.085	1.75034	8.70989	2.07e-08	1.12e-07	"Uncharacterized protein YcgG family, contains conserved FPC and CPF motifs"	arCOG04691	Function unknown
gene_2291	88.0154	91.0897	97.0691	51.5013	126.876	52.6628	0.137673	5.98777	0.688052	0.763414	Acetyltransferase (GNAT) family	arCOG00826	Transcription
gene_2292	228.615	249.201	289.344	145.925	156.875	125.339	-0.375694	7.20382	0.208864	0.283458	Uncharacterized protein	arCOG04789	Function unknown
gene_2293	11.5832	11.608	13.033	18.7294	22.17	23.9953	1.30053	3.86705	0.000516477	0.00128833	Na+/proline symporter	arCOG01316	Amino acid transport and metabolism
gene_2294	23.7659	14.8494	3.2912	9.4991	8.5532	5.0241	-0.383827	3.23051	0.536503	0.622011	Uncharacterized membrane protein	arCOG06285	Function unknown
gene_2295	57.3892	55.596	67.2974	203.392	344.867	137.22	2.32518	6.86652	2.52e-12	2.64e-11	Sugar phosphate isomerase/epimerase	arCOG01902	Carbohydrate transport and metabolism
gene_2296	146.376	147.893	155.554	47.6609	63.0676	61.0546	-0.914883	6.24165	0.00199293	0.00441987	DNA primase (bacterial type)	arCOG04281	"Replication, recombination and repair"
gene_2297	32.9067	27.1308	23.3845	20.7673	25.7678	15.2708	0.0188402	4.27553	1	1	Acetyltransferase (GNAT) family	arCOG00833	General function prediction only
gene_2298	57.6994	61.0247	63.8393	156.09	177.27	123.195	1.77713	6.44648	1.11e-09	7.37e-09	Cytidylyltransferase family enzyme	arCOG02245	Lipid transport and metabolism
gene_2299	61.5987	64.706	86.9642	116.754	118.192	69.0511	0.957195	6.09483	0.00201162	0.00445872	Undecaprenyl pyrophosphate synthase	arCOG01532	Lipid transport and metabolism
gene_23	20.2503	23.0083	18.6077	44.0107	42.3978	31.3043	1.38567	4.63888	1.68e-05	5.52e-05	Rhodanese-related sulfurtransferase	arCOG02019	Inorganic ion transport and metabolism
gene_230	28.1376	29.3298	18.4591	43.3656	122.453	40.4116	1.81531	5.22966	1.39e-06	5.6e-06	Uncharacterized membrane protein	arCOG04389	Function unknown
gene_2300	41.3373	42.9176	42.105	13.2613	19.3402	13.4531	-1.00142	4.4653	0.00216603	0.00477602	NA	NA	NA
gene_2301	51.8969	37.343	42.2775	23.7559	37.9266	16.2012	-0.321931	4.74352	0.304747	0.388591	Serine protease inhibitor	arCOG04933	"Posttranslational modification, protein turnover, chaperones"
gene_2302	83.6467	88.6855	100.9	200.26	220.031	186.315	1.62013	6.90664	6.61e-08	3.31e-07	Undecaprenyl pyrophosphate synthase	arCOG01532	Lipid transport and metabolism
gene_2303	307.789	343.369	358.117	47.4682	46.6737	29.6916	-2.57	7.01151	4.54e-16	8.03e-15	Uncharacterized protein	arCOG04667	Function unknown
gene_2304	284.076	341.715	307.918	197.958	327.957	200.37	0.0704	7.68969	0.814498	0.867573	"DNA-binding transcriptional regulator, Lrp family"	arCOG01628	Transcription
gene_2305	141.377	154.15	185.401	23.5042	37.7483	22.6087	-2.08004	6.0476	2.33e-11	2.01e-10	Siroheme synthase (precorrin-2 oxidase/ferrochelatase domain)	arCOG01044	Coenzyme transport and metabolism
gene_2306	322.415	319.268	374.554	115.743	118.611	145.279	-0.920021	7.39627	0.00455188	0.00945275	Glutamyl-tRNA reductase	arCOG01036	Coenzyme transport and metabolism
gene_2307	14.7895	10.2968	14.6438	4.4335	7.473	8.637	-0.486796	3.14862	0.358734	0.445675	NA	NA	NA
gene_2308	211.747	222.464	251.129	40.0298	73.9	49.1493	-1.63208	6.63512	8.45e-08	4.14e-07	Pterin-4a-carbinolamine dehydratase	arCOG02939	Coenzyme transport and metabolism
gene_2309	59.8303	35.8699	39.4938	8.3699	17.5419	5.7093	-1.6543	4.38443	9.82e-06	3.38e-05	Uncharacterized protein	arCOG08964	Function unknown
gene_231	117.422	106.586	76.7146	81.1868	106.508	75.9044	0.270769	6.1695	0.344438	0.43199	HIT family hydrolase	arCOG00419	Nucleotide transport and metabolism
gene_2310	137.529	115.066	116.356	49.1897	98.0915	72.0503	-0.30109	6.18844	0.312272	0.397126	HAD superfamily hydrolase	arCOG02292	General function prediction only
gene_2311	243.694	243.519	275.505	76.6973	159.276	108.836	-0.709012	7.06072	0.0194091	0.0348488	"Signal transduction regulator, contains Rec and HTH domains"	arCOG02387	Signal transduction mechanisms
gene_2312	32.7512	35.3578	31.3463	57.623	79.8353	51.27	1.36785	5.28525	1.33e-06	5.37e-06	Periplasmic molybdate-binding protein/domain	arCOG00230	Inorganic ion transport and metabolism
gene_2313	29.1066	32.2735	34.9331	19.0018	26.328	14.3688	-0.246833	4.36075	0.462905	0.549187	Molybdopterin biosynthesis enzyme	arCOG00216	Coenzyme transport and metabolism
gene_2314	214.027	217.308	315.95	26.9469	28.0379	20.5868	-2.84668	6.55653	1.89e-16	3.5e-15	Molecular chaperone (HSP20 family)	arCOG01835	"Posttranslational modification, protein turnover, chaperones"
gene_2315	129.507	136.616	150.91	98.8212	110.123	63.3636	-0.169812	6.42553	0.571089	0.654951	Predicted unusual protein kinase	arCOG01189	General function prediction only
gene_2316	129.786	87.583	85.3398	48.0117	51.3338	34.7826	-0.707423	5.74728	0.0185267	0.0334216	Uncharacterized membrane protein	arCOG09323	Function unknown
gene_2317	3167.47	3068.16	3972.44	2804.14	2647.39	2905	0.207862	11.2048	0.527214	0.61273	Translation elongation factor P (EF-P)/translation initiation factor 5A (eIF-5A)	arCOG04277	"Translation, ribosomal structure and biogenesis"
gene_2318	334.39	329.057	371.997	138.296	132.585	143.742	-0.826843	7.45429	0.00819852	0.016073	Arginase family enzyme	arCOG01700	Amino acid transport and metabolism
gene_2319	53.3762	52.9165	47.5791	80.055	98.5333	81.1776	1.22057	5.79932	1.28e-05	4.29e-05	"Putative GTP cyclohydrolase 1 type 2, NIF3 family"	arCOG04454	Coenzyme transport and metabolism
gene_232	211.099	186.597	181.634	153.737	201.366	149.587	0.262305	7.10128	0.351895	0.438717	Uracil-DNA glycosylase	arCOG00905	"Replication, recombination and repair"
gene_2320	92.1387	106.491	111.241	299.807	296.9	207.497	1.83558	7.25152	3.12e-09	1.94e-08	Deoxyhypusine synthase	arCOG04142	"Posttranslational modification, protein turnover, chaperones"
gene_2321	30.9037	29.8832	28.3325	34.6543	56.8709	40.8922	1.01797	4.90156	0.000559517	0.00138214	"Transcriptional regulator, contains HTH domain"	arCOG02272	Transcription
gene_2322	2.3092	2.6796	2.0786	9.6914	19.0152	8.9906	2.78161	2.85278	2.52e-07	1.15e-06	Amino acid transporter	arCOG00009	Amino acid transport and metabolism
gene_2323	14.4248	10.4614	8.4398	2.1621	2.5646	1.3214	-1.95463	2.62852	0.00152351	0.00345504	OB-fold nucleic acid binding domain	arCOG09465	General function prediction only
gene_2324	9.7846	10.5429	7.1299	39.714	12.7745	24.1693	1.99806	3.95437	0.000101377	0.000286784	L-lactate permease	arCOG04386	Energy production and conversion
gene_2325	62.1972	36.086	56.6367	15.3207	17.8659	25.3416	-0.908503	4.76565	0.0170806	0.0310023	Adenine/guanine phosphoribosyltransferase or related PRPP-binding protein	arCOG00030	Nucleotide transport and metabolism
gene_2326	22.7433	20.4528	26.6135	61.0759	92.6277	50.6538	1.97732	5.23445	5.01e-11	4.11e-10	Xanthine/uracil permease	arCOG02805	Nucleotide transport and metabolism
gene_2327	168.004	159.401	180.953	242.487	271.056	200.82	0.95323	7.32815	0.00117	0.00271129	Uncharacterized protein	arCOG10164	Function unknown
gene_2328	38.8791	35.3304	37.5261	17.5993	22.7924	23.0646	-0.348072	4.52195	0.301044	0.384511	"Kef-type K+ transport system, predicted NAD-binding component"	arCOG01964	Inorganic ion transport and metabolism
gene_2329	34.552	28.638	26.6583	22.3595	28.0204	47.4782	0.636443	4.68185	0.104885	0.156468	Uncharacterized protein	arCOG11364	Function unknown
gene_233	415.393	430.438	410.838	191.311	223.619	196.921	-0.563042	7.82786	0.0574534	0.0918053	Uncharacterized membrane protein	arCOG06370	Function unknown
gene_2330	20.8409	29.2744	23.6963	7.0147	9.6481	7.1594	-1.17085	3.72223	0.00237348	0.0051737	"2-keto-4-pentenoate hydratase/2-oxohepta-3-ene-1,7-dioic acid hydratase (catechol pathway)"	arCOG00235	"Secondary metabolites biosynthesis, transport and catabolism"
gene_2331	64.5477	33.7782	38.7343	8.5998	22.0279	11.5942	-1.25363	4.49385	0.000801459	0.00192018	NA	NA	NA
gene_2332	302.158	317.511	370.036	872.48	775.161	1656.63	2.29131	9.289	6.24e-08	3.14e-07	"Translation initiation factor 2, beta subunit (eIF-2beta)/eIF-5 N-terminal domain"	arCOG01640	"Translation, ribosomal structure and biogenesis"
gene_2333	338.469	357.046	407.761	91.8976	254.011	189.874	-0.606792	7.62756	0.0822963	0.125917	Uncharacterized protein	arCOG07770	Function unknown
gene_2334	22.8713	19.4982	18.4865	42.5362	44.2876	85.5174	2.03064	5.07089	1.25e-06	5.09e-06	Toprim domain and Zn-finger domain	arCOG06233	"Replication, recombination and repair"
gene_2335	1066.82	1040.32	1193.1	410.031	939.34	854.386	-0.121415	9.40898	0.732298	0.798846	"Nucleotide-binding protein, UspA family"	arCOG02053	Signal transduction mechanisms
gene_2336	295.075	194.697	248.681	122.565	714.637	430.973	1.18399	8.01353	0.00830864	0.0162805	Uncharacterized membrane protein	arCOG10823	Function unknown
gene_2337	65.3656	48.834	56.4197	133.674	566.734	360.303	3.0482	7.40334	2.03e-12	2.15e-11	Cohesin domain containing secreted protein	arCOG06150	General function prediction only
gene_2338	652.938	596.877	798.191	64.3787	145.207	97.5742	-2.30517	8.05798	2.33e-11	2.01e-10	"Transcriptional regulator containing HTH domain, ArsR family"	arCOG00731	Transcription
gene_2339	68.8643	78.8968	72.1873	41.9839	72.7581	51.7055	0.0434567	5.62213	0.893056	0.929061	Uncharacterized protein	arCOG08981	Function unknown
gene_234	198.367	203.827	222.778	169.873	182.061	234.578	0.413889	7.29752	0.201283	0.274929	Phosphoribosylpyrophosphate synthetase	arCOG00067	Nucleotide transport and metabolism
gene_2340	166.007	159.575	166.228	67.5299	63.4216	69.7382	-0.801267	6.40497	0.00812408	0.0159434	Conserved domain frequently associated with peptide methionine sulfoxide reductase	arCOG02815	"Posttranslational modification, protein turnover, chaperones"
gene_2341	134.468	90.1034	84.386	51.8535	43.064	57.0367	-0.510097	5.84926	0.132394	0.190797	Uncharacterized protein	arCOG06348	Function unknown
gene_2342	325.986	226.829	241.5	250.628	144.655	267.841	0.291278	7.56309	0.437688	0.523827	KaiC family ATPase implicated in signal transduction	arCOG01173	Signal transduction mechanisms
gene_2343	72.6742	70.7658	96.5235	41.54	47.0791	58.6603	-0.214408	5.63044	0.524941	0.610646	"Aldo/keto reductase, related to diketogulonate reductase"	arCOG01619	General function prediction only
gene_2344	120.436	96.465	95.9364	245.587	316.543	319.878	1.98335	7.37232	5.05e-10	3.49e-09	HAD superfamily hydrolase	arCOG02292	General function prediction only
gene_2345	101.486	99.6106	98.5628	135.491	145.515	143.822	0.987935	6.5931	0.000755257	0.00182321	Predicted NAD/FAD-dependent oxidoreductase	arCOG04623	General function prediction only
gene_2346	166.576	180.65	160.154	151.663	186.704	199.892	0.574193	7.08947	0.0582817	0.0928955	Metal-dependent phosphoesterase (PHP family)	arCOG00306	General function prediction only
gene_2347	274.601	334.001	313.567	184.666	195.934	153.063	-0.322983	7.48808	0.285159	0.367169	"DNA-binding transcriptional regulator, Lrp family"	arCOG01628	Transcription
gene_2348	380.296	462.44	411.895	342.26	610.579	333.18	0.455756	8.32168	0.136949	0.196619	Anthranilate phosphoribosyltransferase	arCOG02012	Amino acid transport and metabolism
gene_2349	70.4318	61.1838	62.3586	85.2998	140.309	73.6875	1.05372	6.01461	0.000169553	0.000462187	Predicted deacylase	arCOG02890	General function prediction only
gene_235	107.304	121.746	115.047	10.5793	29.8992	7.2086	-2.44924	5.51852	4.94e-12	4.87e-11	Uncharacterized protein	arCOG04726	Function unknown
gene_2350	86.9233	48.9909	60.3585	61.5444	110.618	75.0778	0.782021	5.85417	0.0109219	0.0207826	"Uncharacterized protein, DUF2892 family"	arCOG06386	Function unknown
gene_2351	22.6107	24.3628	12.7204	10.8933	23.1221	9.7092	-0.0170575	3.81731	1	1	Predicted Na+-dependent transporter	arCOG02191	General function prediction only
gene_2352	528.029	578.279	704.725	1443.75	1795.95	1252.49	1.76096	9.73792	3.31e-08	1.76e-07	Peptidyl-prolyl cis-trans isomerase (rotamase) - cyclophilin family	arCOG04767	"Posttranslational modification, protein turnover, chaperones"
gene_2353	32.0252	30.0018	27.2401	7.1048	10.2822	5.4503	-1.5055	3.88273	5.53e-05	0.00016459	Uncharacterized protein	arCOG02830	Function unknown
gene_2354	31.9048	25.2176	11.7926	24.4263	19.0663	16.7315	0.287679	4.14042	0.487454	0.573501	"ABC-type trehalose transport system, periplasmic component"	arCOG00153	Carbohydrate transport and metabolism
gene_2355	303.314	320.082	389.443	30.6514	29.7742	36.6981	-2.89233	6.97874	2.78e-17	5.62e-16	Ferredoxin	arCOG04765	Energy production and conversion
gene_2356	102.669	58.0398	72.2737	24.727	32.516	29.542	-0.948761	5.30503	0.00308329	0.00660664	NA	NA	NA
gene_2357	109.317	80.2512	64.2611	55.7315	86.0079	65.3991	0.170003	5.87541	0.576879	0.660402	NA	NA	NA
gene_2358	4380.98	3530.75	3088.42	892.187	1128.21	1317.83	-1.21346	10.712	0.000325663	0.000846635	Uncharacterized membrane protein	arCOG03925	Function unknown
gene_2359	34.889	30.3632	34.9734	9.191	12.1683	7.9902	-1.31208	4.07808	0.000163592	0.000446893	Uncharacterized protein	arCOG04764	Function unknown
gene_236	126.397	102.161	106.712	155.044	177.327	127.168	0.91813	6.7051	0.00148812	0.00338281	SWIM zinc finger	arCOG01121	Function unknown
gene_2360	49.9848	67.6679	76.488	69.2594	73.5882	43.8818	0.387992	5.62797	0.212487	0.287762	Lrp/AsnC family C-terminal domain	arCOG01117	Transcription
gene_2361	46.7621	40.1937	41.5724	7.6147	9.1835	7.1396	-1.95579	4.27259	4.04e-08	2.11e-07	"TrkA, K+ transport system, NAD-binding component"	arCOG01957	Inorganic ion transport and metabolism
gene_2362	91.1262	97.9078	66.8357	40.8069	60.3201	9.2754	-0.825557	5.47687	0.0434016	0.0715986	Lrp/AsnC family C-terminal domain	arCOG01117	Transcription
gene_2363	69.0192	68.7094	62.8053	339.33	328.986	42.3238	2.21849	6.93043	2.04e-05	6.59e-05	"Pyruvate/2-oxoglutarate/acetoin dehydrogenase complex, dehydrogenase (E1) component, eukaryotic type, alpha subunit"	arCOG01054	Energy production and conversion
gene_2364	137.778	118.478	136.198	187.579	222.16	135.229	0.922064	6.93549	0.00122623	0.0028296	Uncharacterized membrane protein	arCOG06366	Function unknown
gene_2365	87.7511	84.8534	87.3651	313.936	278.68	317.587	2.30917	7.37441	2.81e-12	2.9e-11	Thymidylate kinase	arCOG01891	Nucleotide transport and metabolism
gene_2366	91.3644	116.798	73.8766	8.6653	21.1557	4.2557	-2.63285	5.21962	4.33e-12	4.37e-11	NA	NA	NA
gene_2367	57.9681	78.3911	57.6714	60.8854	72.5133	70.2715	0.544687	5.70899	0.0690901	0.107902	"Uncharacterized protein YbjT, contains NAD(P)-binding and DUF2867 domains"	arCOG03015	General function prediction only
gene_2368	1672.59	1717.9	2016.88	661.418	502.744	1589.23	-0.389743	9.99946	0.399279	0.487327	Cell division GTPase	arCOG02202	"Cell cycle control, cell division, chromosome partitioning"
gene_2369	1686.31	1710.65	2003.45	2664.67	2417.69	1141.07	0.64631	10.5371	0.0629591	0.0994379	Uncharacterized membrane protein	arCOG03888	Function unknown
gene_237	41.8971	49.0214	64.112	82.1952	66.9086	80.9194	1.06314	5.71183	0.00135235	0.00309075	"N2,N2-dimethylguanosine tRNA methyltransferase"	arCOG01219	"Translation, ribosomal structure and biogenesis"
gene_2370	80.1206	81.902	59.5269	41.9359	44.2686	31.7468	-0.445157	5.41579	0.139555	0.199611	"2-phospho-L-lactate guanylyltransferase, coenzyme F420 biosynthesis enzyme, CobY/MobA/RfbA family"	arCOG04472	Coenzyme transport and metabolism
gene_2371	40.2939	34.2877	34.1541	11.0053	16.3384	11.4581	-1.02857	4.25589	0.0019158	0.00426863	FO synthase or thiamine biosynthesis enzyme ThiH	arCOG00657	Coenzyme transport and metabolism
gene_2372	55.0082	59.2708	48.3357	31.9328	32.8444	19.9466	-0.485012	4.97587	0.105005	0.156569	Predicted membrane-bound metal-dependent hydrolase	arCOG04664	General function prediction only
gene_2373	20.1396	23.3695	19.4232	18.2556	29.0754	11.8603	0.342561	4.05187	0.351795	0.438717	Predicted membrane-bound metal-dependent hydrolase	arCOG04664	General function prediction only
gene_2374	86.3079	67.9944	67.0355	51.6875	90.4303	50.8364	0.23773	5.72056	0.415776	0.502007	FO synthase or thiamine biosynthesis enzyme ThiH	arCOG00656	Coenzyme transport and metabolism
gene_2375	42.0085	58.4947	42.855	21.6412	35.9891	24.1587	-0.364336	4.85212	0.259084	0.339199	Uncharacterized membrane protein	arCOG04907	Function unknown
gene_2376	29.05	24.1774	25.6079	38.7973	54.1033	30.0531	1.07996	4.7692	0.000354658	0.00091578	"Signal transduction histidine kinase, contains REC and PAS domains"	arCOG02333	Signal transduction mechanisms
gene_2377	61.9114	74.2552	71.6508	43.2529	63.774	39.0811	-0.067805	5.4917	0.834022	0.882796	"NAD-dependent protein deacetylase, SIR2 family"	arCOG04248	Transcription
gene_2378	64.6519	54.3561	48.0895	7.9689	23.1843	10.994	-1.54925	4.69216	5.55e-06	2.01e-05	Phosphoribosylaminoimidazolesuccinocarboxamide (SAICAR) synthase	arCOG04421	Nucleotide transport and metabolism
gene_2379	111.517	125.159	123.418	42.3807	70.4787	30.1449	-0.91341	5.92769	0.00179007	0.00401475	"Uncharacterized membrane protein YdbS, contains bPH2 (bacterial pleckstrin homology) domain"	arCOG04622	Function unknown
gene_238	100.933	97.6005	109.183	42.6428	54.5689	38.0529	-0.732097	5.77059	0.00847471	0.0165719	"Uncharacterized membrane protein, BrkB/YihY/UPF0761 family"	arCOG04965	Function unknown
gene_2380	238.373	210.944	269.834	532.762	551.021	531.304	1.65229	8.31996	2.46e-07	1.13e-06	Formyltetrahydrofolate hydrolase	arCOG02826	Nucleotide transport and metabolism
gene_2381	6.9423	5.8001	4.2493	2.6638	4.1575	2.4803	-0.406397	2.2318	0.700383	0.773261	H+/gluconate symporter or related permease	arCOG04923	Carbohydrate transport and metabolism
gene_2382	113.779	102.256	105.428	37.4516	130.264	26.3129	-0.391944	5.95935	0.306582	0.390669	"Phosphoribosylformylglycinamidine (FGAM) synthase, PurS component"	arCOG04462	Nucleotide transport and metabolism
gene_2383	108.811	99.1088	139.018	9.8206	29.341	6.4309	-2.53488	5.52013	2.73e-11	2.34e-10	"Phosphoribosylformylglycinamidine (FGAM) synthase, glutamine amidotransferase domain"	arCOG00102	Nucleotide transport and metabolism
gene_2384	415.13	368.133	328.102	489.683	497.72	592.077	1.01599	8.48737	0.00188642	0.004213	Uncharacterized protein	arCOG11387	Function unknown
gene_2385	149.128	145.967	169.681	116.661	136.882	156.152	0.310275	6.81757	0.321672	0.406677	"MiaB family, Radical SAM enzyme"	arCOG01360	General function prediction only
gene_2386	26.5147	37.9093	31.112	74.5631	89.8496	73.7357	1.77695	5.52673	6.34e-09	3.67e-08	"Predicted sensor protein, contains DICT domain"	arCOG02910	Signal transduction mechanisms
gene_2387	10.8782	12.2021	11.4238	21.0152	28.0942	26.9892	1.59334	3.99243	7.84e-06	2.76e-05	Uncharacterized protein	arCOG06378	Function unknown
gene_2388	48.849	46.7221	44.7065	310.067	34.6932	40.162	2.00348	6.23538	0.0029302	0.00630092	Aldehyde:ferredoxin oxidoreductase	arCOG00706	Energy production and conversion
gene_2389	14.808	10.1824	9.3798	7.3436	10.7771	3.0145	-0.255356	3.04137	0.625079	0.707312	Uncharacterized membrane protein	arCOG06413	Function unknown
gene_239	54.7763	40.3186	49.6739	23.2009	28.7644	18.9108	-0.574836	4.78298	0.0629584	0.0994379	Membrane-associated phospholipid phosphatase	arCOG03058	Lipid transport and metabolism
gene_2390	32.6155	40.5494	35.6493	273.994	323.067	188.339	3.2904	6.97865	2.85e-24	1.76e-22	Branched-chain amino acid transport protein	arCOG06625	Amino acid transport and metabolism
gene_2391	26.6658	26.3338	16.853	129.712	140.049	163.588	3.12826	6.18934	1.67e-18	4.34e-17	Predicted branched-chain amino acid permease (azaleucine resistance)	arCOG04452	Amino acid transport and metabolism
gene_2392	12.5758	9.7284	16.6025	1.843	3.9225	4.8001	-1.40019	2.89781	0.00810007	0.0159045	Uncharacterized protein	arCOG06309	Function unknown
gene_2393	18.3665	21.312	8.2661	6.1175	9.1659	5.2578	-0.763316	3.28577	0.0998494	0.15001	MoaD-like protein	arCOG06308	General function prediction only
gene_2394	25.4761	27.9195	15.2879	2.2628	3.1785	1.2966	-2.84186	3.36518	9.73e-08	4.73e-07	"Molybdopterin converting factor, small subunit"	arCOG00536	Coenzyme transport and metabolism
gene_2395	125.733	157.296	196.29	110.325	388.251	126.429	0.727789	7.11065	0.0575127	0.0918153	Uncharacterized protein	arCOG08980	Function unknown
gene_2396	149.311	114.727	79.4097	42.1286	25.5359	68.5278	-0.764994	5.90005	0.0735689	0.114026	S-layer protein SlaB	arCOG07272	Cell wall/membrane/envelope biogenesis
gene_2397	543.57	398.811	259.452	571.287	314.531	792.559	1.06485	8.62214	0.0154537	0.0283739	Uncharacterized protein	arCOG02804	Function unknown
gene_2398	53.8294	56.5352	51.9903	68.3152	90.2977	89.6248	1.08832	5.78822	0.000252369	0.00066423	"Membrane associated protein with extracellular Ig-like domain, a component of a putative secretion system"	arCOG02884	Function unknown
gene_2399	74.6728	80.774	94.8828	60.3793	65.5084	65.0103	0.0851678	5.82767	0.769496	0.830142	Uncharacterized protein	arCOG08796	Function unknown
gene_24	3573.18	3172.34	3101.57	3314.01	2129.37	1188.88	-0.0954281	10.9914	0.798543	0.853522	Rhodanese-related sulfurtransferase	arCOG02019	Inorganic ion transport and metabolism
gene_240	1947.9	1675.09	1291.63	305.014	701.215	140.632	-1.74968	9.4106	2.12e-05	6.83e-05	Glutamine synthetase	arCOG01909	Amino acid transport and metabolism
gene_2400	58.5313	75.8898	78.1631	62.0563	67.6774	71.6177	0.401144	5.7616	0.192494	0.264468	Uncharacterized membrane anchored protein with extracellular vWF domain and Ig-like domain	arCOG02747	Function unknown
gene_2401	18.6926	31.6318	25.2386	12.6079	10.7862	12.1293	-0.618645	3.91444	0.124476	0.18075	"Uncharacterized membrane protein, a component of a putative secretion system"	arCOG11232	General function prediction only
gene_2402	38.3266	41.3286	46.3471	46.4984	45.5717	97.7936	1.12961	5.45439	0.00608895	0.012297	Uncharacterized membrane anchored protein with Ig-like domain	arCOG03442	Function unknown
gene_2403	85.7568	79.608	106.274	30.0518	48.6695	33.6161	-0.827996	5.56539	0.0056799	0.0115565	"AAA+ ATPase of MoxR-like family, a component of a putative secretion system"	arCOG00434	Cell motility
gene_2404	16.9982	14.6667	23.147	19.337	29.038	20.263	0.768044	4.09662	0.0250125	0.0437174	"Uncharacterized membrane anchored protein with extracellular flavodoxin-like domain, a component of a putative secretion system"	arCOG01314	Function unknown
gene_2405	32.9067	28.223	25.7568	51.4668	85.9489	82.8984	1.81125	5.41173	3.48e-08	1.84e-07	"Uncharacterized membrane protein, a component of a putative secretion system"	arCOG03875	General function prediction only
gene_2406	8.571	11.7216	8.2661	35.298	65.4788	41.9224	2.74219	4.60378	1.4e-14	2.04e-13	"ABC-type antimicrobial peptide transport system, permease component"	arCOG02312	Defense mechanisms
gene_2407	7.3481	9.268	8.3397	10.4072	19.4316	12.2189	1.18417	3.31707	0.00327953	0.00696968	"ABC-type antimicrobial peptide transport system, permease component"	arCOG02312	Defense mechanisms
gene_2408	12.1097	12.8298	10.9003	66.8154	144.253	58.1193	3.29347	5.39796	1.1e-18	2.98e-17	"ABC-type antimicrobial peptide transport system, ATPase component"	arCOG00922	Defense mechanisms
gene_2409	20.9406	19.092	18.1761	24.6612	59.204	31.1726	1.40015	4.56217	4.17e-05	0.000127396	"Membrane-bound metal-dependent hydrolase YbcI, DUF457 family"	arCOG03392	General function prediction only
gene_241	393.159	330.429	326.017	76.6807	66.3329	51.2266	-1.95577	7.16275	3.48e-10	2.47e-09	"DNA-binding transcriptional regulator, Lrp family"	arCOG01580	Transcription
gene_2410	42.5312	38.7159	65.3463	107.126	167.767	111.511	1.83426	6.1811	5.14e-09	3.04e-08	Predicted periplasmic protein	arCOG07273	General function prediction only
gene_2411	68.4763	106.08	124.645	198.395	435.043	224.673	1.91836	7.27399	4.76e-08	2.45e-07	Uncharacterized protein	arCOG09058	Function unknown
gene_2412	97.153	83.6413	125.534	411.803	611.728	572.753	2.85175	8.07795	6.03e-16	1.05e-14	NA	NA	NA
gene_2413	80.0616	85.0284	94.0522	78.3734	184.115	65.5729	0.720793	6.22247	0.0277	0.0479105	NA	NA	NA
gene_2414	36.7575	37.1685	49.6298	54.9542	109.867	51.0298	1.21196	5.48843	0.00011226	0.000315237	Malic enzyme	arCOG00853	Energy production and conversion
gene_2415	83.7625	41.6553	61.0359	111.598	272.46	78.5594	1.68146	6.39786	9.18e-06	3.19e-05	NA	NA	NA
gene_2416	112.013	134.024	108.281	53.5687	137.93	95.1261	0.126776	6.33443	0.710288	0.781276	"Nucleotide-binding protein, UspA family"	arCOG02053	Signal transduction mechanisms
gene_2417	53.0322	57.1101	62.8467	33.3963	104.174	55.3967	0.561868	5.55839	0.108539	0.1611	Ca2+/Na+ antiporter	arCOG02881	Inorganic ion transport and metabolism
gene_2418	249.627	365.871	278.419	237.782	787.247	671.551	1.36924	8.42715	0.000771781	0.00185607	Thiamine biosynthesis protein ThiC	arCOG02741	Coenzyme transport and metabolism
gene_2419	1565.88	2062.33	1845.06	4769.5	12658.5	7191.12	2.57578	11.997	2.84e-12	2.92e-11	Multicopper oxidase	arCOG03914	"Secondary metabolites biosynthesis, transport and catabolism"
gene_242	614.258	503.131	608.669	36.1053	45.4026	30.736	-3.4856	7.67101	2.47e-25	1.89e-23	Uncharacterized protein	arCOG09319	Function unknown
gene_2420	20.6334	10.7328	21.775	7.8205	9.587	8.6361	-0.564931	3.4779	0.217218	0.292716	"Transcriptional regulator containing HTH domain, ArsR family"	arCOG03067	Transcription
gene_2421	31.369	23.5528	28.7899	24.5844	27.0506	24.5103	0.328918	4.43058	0.329233	0.415238	"Transcriptional regulator, contains HTH domain"	arCOG02271	Transcription
gene_2422	248.589	344.902	313.911	42.2457	133.475	114.272	-1.20058	7.14874	0.00160949	0.00363696	Plastocyanin/azurin/halocyanin family protein	arCOG02921	Energy production and conversion
gene_2423	444.739	622.516	509.829	514.148	1602.29	1425.94	1.61815	9.42826	6.81e-05	0.000199149	"Xanthosine utilization system component, XapX domain"	arCOG06356	Nucleotide transport and metabolism
gene_2424	340.819	433.662	370.254	100.054	525.658	507.08	0.43951	8.18072	0.350899	0.438365	Uncharacterized protein	arCOG08121	Function unknown
gene_2425	68.9775	65.3535	72.342	28.2023	116.298	143.913	0.966354	6.04873	0.0351885	0.0595942	NA	NA	NA
gene_2426	17.0627	11.3138	14.2617	7.7942	39.4589	31.5405	1.31802	4.08787	0.00518716	0.0106619	Uncharacterized protein	arCOG08121	Function unknown
gene_2427	13.8372	12.4437	10.2757	8.7799	15.7964	10.1407	0.370213	3.36864	0.39825	0.4865	Nitric oxide reductase large subunit	arCOG04703	Inorganic ion transport and metabolism
gene_2428	4.7576	2.7603	3.5687	1.7431	5.639	2.7239	0.303048	2.03208	0.829161	0.879113	MFS family permease	arCOG02686	Carbohydrate transport and metabolism
gene_243	239.553	221.7	206.112	298.612	422.588	113.148	0.714391	7.56442	0.048358	0.0786539	Leucyl aminopeptidase (aminopeptidase T)	arCOG01888	Amino acid transport and metabolism
gene_2430	0.3349	2.3319	0.9044	1.2048	2.7579	0.767	0.78144	1.32642	0.730104	0.797332	Radical SAM superfamily enzyme	arCOG00940	General function prediction only
gene_2431	6.1222	2.368	3.6738	0.4078	4.0101	0.4674	-0.832632	1.82333	0.318173	0.402885	SirA-like two-layered alpha/beta sandwich domain	arCOG03929	General function prediction only
gene_2432	23.2282	5.9897	18.5853	52.0947	59.4098	2.9554	1.63175	4.46345	0.0150523	0.0277436	Uncharacterized protein	arCOG09009	Function unknown
gene_2433	35.1005	26.3046	26.9874	47.7148	42.2188	39.4396	1.027	4.89434	0.00111246	0.00258739	Multicopper oxidase	arCOG03914	"Secondary metabolites biosynthesis, transport and catabolism"
gene_2434	79.8634	106.4	97.1814	20.394	24.6333	25.0643	-1.545	5.42631	1.54e-06	6.15e-06	Uncharacterized membrane protein	arCOG06104	Function unknown
gene_2435	313.69	382.554	262.431	402.446	1021.25	565.428	1.46447	8.59193	2.18e-05	7e-05	Uncharacterized protein	arCOG03020	Function unknown
gene_2436	16.052	11.1758	15.0269	6.6726	16.9429	9.117	0.0710423	3.41762	1	1	Uncharacterized protein	arCOG06271	Function unknown
gene_2437	3.375	5.8745	6.076	1.8549	4.5793	0.3865	-0.701745	2.06011	0.404611	0.491257	Cupin domain containing protein	arCOG02996	General function prediction only
gene_2438	19.744	16.801	15.4026	23.6747	33.994	11.7565	0.842094	4.05988	0.0207352	0.0369862	Uncharacterized membrane protein	arCOG10837	Function unknown
gene_2439	8.834	8.2006	10.6024	4.0017	9.5888	4.923	-0.131789	2.83499	0.78339	0.840856	Cytochrome cbb3 oxidase subunit I	arCOG06270	Energy production and conversion
gene_244	47.7243	45.5529	50.5798	48.8417	51.1394	41.0746	0.435625	5.22975	0.130589	0.188694	7-keto-8-aminopelargonate synthetase or related enzyme	arCOG00113	Coenzyme transport and metabolism
gene_2440	11.8127	9.7908	9.114	51.5988	38.8449	53.7197	2.72306	4.68074	1.53e-11	1.37e-10	SirA-like two-layered alpha/beta sandwich domain	arCOG03928	General function prediction only
gene_2441	47.7105	36.5153	54.5197	51.3933	55.6625	44.1712	0.587142	5.26263	0.0445104	0.073216	Orc1/cdc6 family replication initiation protein	arCOG00468	"Replication, recombination and repair"
gene_2442	71.4545	74.1862	74.474	12.7768	26.3929	14.2112	-1.60358	5.05901	2.43e-07	1.12e-06	NA	NA	NA
gene_2443	43.1191	28.4405	30.2332	56.7831	99.4677	43.4502	1.39045	5.32747	7.37e-06	2.61e-05	"Fructose-1,6-bisphosphatase"	arCOG04603	Carbohydrate transport and metabolism
gene_2444	35.1969	21.26	25.1719	35.3628	23.0994	21.2008	0.450067	4.45235	0.235536	0.312656	"DNA-binding transcriptional regulator, IclR family"	arCOG02798	Transcription
gene_2445	18.5345	17.8618	17.5319	5.6503	7.5252	2.8778	-1.28459	3.30043	0.00241366	0.00525827	Acetylornithine deacetylase/Succinyl-diaminopimelate desuccinylase or related deacylase	arCOG01109	Amino acid transport and metabolism
gene_2446	30.0146	30.1119	19.1371	7.5604	32.8834	2.9357	-0.530128	3.99882	0.28315	0.365197	Metal-dependent amidase/aminoacylase/carboxypeptidase	arCOG01108	General function prediction only
gene_2447	156.645	102.26	78.5142	35.5842	144.383	13.2142	-0.505883	5.97462	0.322503	0.407558	"ABC-type transport system, periplasmic component"	arCOG01534	Amino acid transport and metabolism
gene_2448	97.0747	70.1632	49.6141	5.6721	17.0894	3.0145	-2.6469	4.85366	2.27e-10	1.65e-09	"ABC-type dipeptide/oligopeptide/nickel transport system, permease component"	arCOG00751	Amino acid transport and metabolism
gene_2449	85.6556	65.1978	68.2594	7.9308	22.7215	2.8795	-2.30332	4.91749	3.48e-09	2.14e-08	"ABC-type dipeptide/oligopeptide/nickel transport system, permease component"	arCOG00748	Amino acid transport and metabolism
gene_245	87.7511	95.0359	98.5464	153.072	224.906	147.184	1.34238	6.7461	3.89e-06	1.45e-05	Predicted Co/Zn/Cd cation transporter	arCOG01480	Inorganic ion transport and metabolism
gene_2450	34.6386	19.4622	13.4563	3.7891	15.6944	1.002	-1.32693	3.55921	0.0135306	0.0252632	"ABC-type dipeptide/oligopeptide/nickel transport system, ATPase component"	arCOG00181	Amino acid transport and metabolism
gene_2451	43.5189	31.8718	21.1918	6.6298	14.019	1.062	-1.72581	3.93025	0.000129412	0.000359699	"ABC-type oligopeptide transport system, ATPase component"	arCOG00184	Amino acid transport and metabolism
gene_2452	88.3779	98.1876	60.9333	31.9421	73.1962	12.058	-0.716571	5.46765	0.0717946	0.111547	Uncharacterized membrane protein	arCOG02178	Function unknown
gene_2453	249.272	191.514	157.464	76.8714	186.282	59.1183	-0.509157	6.78109	0.138233	0.198016	NA	NA	NA
gene_2454	17.0452	19.7788	11.5072	1.6086	3.5444	0.5422	-2.57455	2.97279	4.41e-06	1.63e-05	Uncharacterized protein	arCOG08109	Function unknown
gene_2455	109.451	90.0646	55.3772	3.0022	8.1665	0.6553	-3.96563	4.96563	2.79e-18	6.93e-17	"ABC-type spermidine/putrescine transport system, ATPase component"	arCOG00177	Amino acid transport and metabolism
gene_2456	15.8638	13.4328	8.4905	5.9123	17.4921	0.491	-0.283813	3.15025	0.57867	0.662253	"ABC-type sugar transport system, permease component"	arCOG00159	Carbohydrate transport and metabolism
gene_2457	20.4753	9.2127	9.0272	0.6681	1.7986	1.0527	-2.89538	2.69266	3.96e-05	0.000121814	"ABC-type sugar transport system, permease component"	arCOG00157	Carbohydrate transport and metabolism
gene_2458	29.6902	26.413	23.6072	3.659	7.6863	2.4932	-2.05663	3.63803	6.83e-07	2.92e-06	"Aldo/keto reductase, related to diketogulonate reductase"	arCOG01619	General function prediction only
gene_2459	51.0475	46.0167	30.3798	6.0704	24.2386	2.029	-1.60586	4.31817	0.000515321	0.00128628	Dihydrodipicolinate synthase/N-acetylneuraminate lyase	arCOG04172	Amino acid transport and metabolism
gene_246	95.8669	58.2693	64.3772	78.1555	90.9867	81.548	0.679002	5.94431	0.0227145	0.0401048	ICC-like phosphoesterase	arCOG01141	General function prediction only
gene_2460	94.4845	81.6609	66.2792	12.6968	36.2183	1.8654	-1.90486	5.12317	4.11e-05	0.000125998	"ABC-type sugar transport system, periplasmic component"	arCOG00151	Carbohydrate transport and metabolism
gene_2461	7.649	7.7662	7.4589	0.828	2.2069	0.292	-2.22922	2.2073	0.00218422	0.0048078	ATP-dependent four-carbon acid sugar kinase	arCOG08629	"Secondary metabolites biosynthesis, transport and catabolism"
gene_2462	82.2667	70.0041	58.5355	6.1066	16.2023	6.1008	-2.44625	4.84685	8.88e-12	8.31e-11	Pyridoxal phosphate biosynthesis protein	arCOG08631	Coenzyme transport and metabolism
gene_2463	60.3934	47.9172	44.1401	10.5221	14.8766	6.3836	-1.80679	4.51819	1.54e-07	7.31e-07	"DNA-binding transcriptional regulator, IclR family"	arCOG02798	Transcription
gene_2464	17.5682	16.3086	16.057	9.6687	14.4664	6.0661	-0.278895	3.49126	0.485202	0.571733	Sugar (pentulose and hexulose) kinase	arCOG00025	Carbohydrate transport and metabolism
gene_2465	73.0684	53.5178	34.5182	10.8742	22.4997	6.2901	-1.59203	4.62826	3.86e-05	0.000119037	"DNA-binding transcriptional regulator, IclR family"	arCOG02798	Transcription
gene_2466	276.231	218.348	200.25	211.554	522.331	134.803	0.681748	7.59888	0.0633756	0.0999764	"Thiamine monophosphate synthetase YjbQ, ThiE analog"	arCOG04214	Coenzyme transport and metabolism
gene_2467	53.8704	32.4343	34.7667	12.7972	22.0654	4.6556	-1.18894	4.34571	0.00229454	0.00502457	"2-amino-3,7-dideoxy-D-threo-hept-6-ulosonic acid synthase, DhnA-aldolase family"	arCOG04044	Amino acid transport and metabolism
gene_2468	40.7693	45.2802	34.6008	7.1001	12.6437	3.468	-1.92926	4.18919	2.03e-07	9.46e-07	Triosephosphate isomerase	arCOG01087	Carbohydrate transport and metabolism
gene_2469	933.353	714.312	569.668	103.627	218.465	20.0966	-2.36206	8.14919	4.58e-06	1.69e-05	NA	NA	NA
gene_247	99.9388	104.653	84.4729	175.531	237.134	129.325	1.3432	6.78133	5.55e-06	2.01e-05	"Transcriptional regulator containing HTH domain, ArsR family"	arCOG01686	Transcription
gene_2470	46.6008	31.6224	21.5867	12.0906	28.4074	2.3092	-0.844009	4.18985	0.0830566	0.12703	Uncharacterized protein	arCOG10605	Function unknown
gene_2471	87.1813	59.5076	60.7794	43.045	75.4996	37.9747	0.0260142	5.52269	0.95557	0.983115	Phosphotransferase system mannitol/fructose-specific IIA domain (Ntr-type)	arCOG10195	Carbohydrate transport and metabolism
gene_2473	127.97	140.008	126.709	67.5899	186.803	38.9371	-0.086575	6.38513	0.814742	0.867573	Phosphotransferase system HPr-related protein	arCOG04543	Carbohydrate transport and metabolism
gene_2474	21.3893	24.8196	10.3671	30.2511	11.085	19.971	0.640749	4.05556	0.163864	0.229398	Uncharacterized membrane protein	arCOG03321	Function unknown
gene_2475	200.073	207.721	154.026	495.591	74.8853	423.234	1.4295	7.79078	0.0109785	0.0208799	Uncharacterized protein	arCOG09162	Function unknown
gene_2476	18.2906	18.1919	22.3439	12.1409	18.7653	9.2754	-0.107331	3.76751	0.795929	0.851682	MFS family permease	arCOG00130	Carbohydrate transport and metabolism
gene_2477	8.571	7.104	7.7151	5.8728	9.6242	3.0846	0.110114	2.72978	1	1	"Uncharacterized protein YbjT, contains NAD(P)-binding and DUF2867 domains"	arCOG03017	General function prediction only
gene_2478	38.164	37.9581	23.1354	13.3861	29.9535	10.7023	-0.454439	4.31267	0.217493	0.29288	NADPH-dependent curcumin reductase CurA	arCOG01461	"Secondary metabolites biosynthesis, transport and catabolism"
gene_2479	33.5395	35.614	30.7596	22.6377	28.7784	15.2898	-0.137293	4.45226	0.685514	0.761262	"ABC-type Fe3+-hydroxamate transport system, periplasmic component"	arCOG06180	Inorganic ion transport and metabolism
gene_248	121.502	142.945	123.038	109.605	170.538	95.8453	0.387785	6.59954	0.175903	0.244104	Uncharacterized protein	arCOG10974	Function unknown
gene_2480	63.3957	47.0677	54.8883	30.0095	46.8033	3.3836	-0.674523	4.93039	0.159565	0.223953	Na+/H+ antiporter	arCOG02010	Energy production and conversion
gene_2481	12.7698	20.5168	15.0312	11.9748	9.3754	9.111	-0.201998	3.48925	0.702541	0.774092	"DNA-binding transcriptional regulator, IclR family"	arCOG02798	Transcription
gene_2482	509.235	485.162	451.945	127.598	368.162	19.1645	-1.20587	7.80561	0.0348345	0.0590995	4-aminobutyrate aminotransferase or related aminotransferase	arCOG00915	Amino acid transport and metabolism
gene_2483	79.9757	54.1344	43.4932	8.3245	52.3848	0.7632	-1.2628	4.84903	0.0480781	0.0782653	L-alanine-DL-glutamate epimerase or related enzyme of enolase superfamily	arCOG01168	Cell wall/membrane/envelope biogenesis
gene_2484	50.5447	34.2129	50.2361	9.8908	11.6269	18.8104	-1.2484	4.48883	0.00152118	0.00345386	Uncharacterized protein	arCOG06154	Function unknown
gene_2485	23.8198	26.002	21.5998	8.5686	5.5805	7.5968	-1.23963	3.66729	0.00186009	0.00415664	Bifunctional b-D-xylosidase/a-L-arabinosidase or related glycosidase	arCOG04634	Carbohydrate transport and metabolism
gene_2486	59.7108	65.365	61.5224	72.9117	41.8169	91.2087	0.686666	5.73137	0.0712914	0.110856	Bifunctional b-D-xylosidase/a-L-arabinosidase or related glycosidase	arCOG04634	Carbohydrate transport and metabolism
gene_2487	63.305	70.4083	82.3564	103.359	76.4483	84.4166	0.78412	6.00379	0.0134309	0.0251188	Arylsulfatase A or related enzyme	arCOG02791	Inorganic ion transport and metabolism
gene_2488	231.283	197.187	217	46.2213	24.7411	15.1714	-2.42289	6.39852	1.75e-10	1.31e-09	Amino acid transporter	arCOG00009	Amino acid transport and metabolism
gene_2489	30.3754	22.4298	19.885	20.5108	23.9443	3.5837	-0.178153	4.01004	0.728185	0.79683	Formylglycine-generating sulfatase enzyme	arCOG03517	Signal transduction mechanisms
gene_249	44.7531	44.2935	45.0229	72.0107	112.944	40.9217	1.15856	5.56442	0.000323624	0.000841906	Phosphate/sulphate permease	arCOG02267	Inorganic ion transport and metabolism
gene_2490	64.9892	49.1816	51.2925	23.9524	18.8606	34.9443	-0.570429	4.96716	0.127297	0.184497	"Signal transduction histidine kinase, contains PAS domain"	arCOG02364	Signal transduction mechanisms
gene_2491	70.0037	60.0648	66.1188	29.655	61.9062	39.5158	-0.143807	5.3729	0.639339	0.719822	4-hydroxybenzoate polyprenyltransferase or related prenyltransferase	arCOG00481	Coenzyme transport and metabolism
gene_2492	145.1	147.124	143.048	113.92	194.739	150.329	0.529768	6.84463	0.0730953	0.113384	"ABC-type antimicrobial peptide transport system, permease component"	arCOG02312	Defense mechanisms
gene_2493	199.77	160.846	182.965	67.8583	93.5195	82.8318	-0.682651	6.58584	0.0199978	0.0358216	"ABC-type antimicrobial peptide transport system, ATPase component"	arCOG00922	Defense mechanisms
gene_2494	217.831	181.206	187.422	391.862	595.916	441.315	1.74167	8.08955	1.4e-08	7.78e-08	S-layer domain	arCOG04400	Cell wall/membrane/envelope biogenesis
gene_2495	54.7708	51.4002	59.6383	78.3609	53.4234	80.1455	0.870057	5.6781	0.0103792	0.0198786	NA	NA	NA
gene_2496	189.776	171.369	216.595	112.417	50.4505	76.0587	-0.746359	6.65272	0.0481794	0.0783968	S-layer domain	arCOG02086	Cell wall/membrane/envelope biogenesis
gene_2497	117.817	101.621	122.258	439.574	216.662	418.946	2.20266	7.67862	4.97e-08	2.54e-07	Predicted exporter of the RND superfamily	arCOG02174	General function prediction only
gene_2498	50.9079	42.0424	56.9702	30.2465	44.9751	26.0485	-0.124855	5.01126	0.684067	0.760318	"Uncharacterized membrane protein, contains bPH2 (bacterial pleckstrin homology) domain"	arCOG04619	Function unknown
gene_2499	56.3641	58.4783	69.2385	29.3532	62.0487	22.3999	-0.291106	5.22409	0.347345	0.434922	"Predicted multidomain toxin, contains delivery and Rnase A domain"	arCOG07560	Defense mechanisms
gene_25	255.317	191.476	179.816	60.5951	53.4661	38.2922	-1.56396	6.5157	6.06e-07	2.62e-06	NA	NA	NA
gene_250	98.72	87.9893	59.2407	59.7587	92.1072	95.3496	0.493199	6.0048	0.125076	0.181552	NA	NA	NA
gene_2500	188.665	140.008	161.925	1082.46	2977.35	786.279	3.65279	9.47402	3.38e-18	8.23e-17	NA	NA	NA
gene_2501	209.952	157.382	121.86	100.47	90.6656	105.679	-0.210535	6.62126	0.527736	0.61315	"Predicted multidomain toxin, contains delivery and Rnase A domain"	arCOG04500	Defense mechanisms
gene_2502	482.109	475.179	459.821	162.738	154.056	144.743	-1.13192	7.7993	0.000203578	0.000548283	Sugar-specific transcriptional regulator TrmB	arCOG02037	Transcription
gene_2503	47013	53170.4	52083.8	14805.3	15623.7	15145.3	-1.2549	14.4987	0.00012211	0.00034089	"3',5'-cyclic AMP phosphodiesterase CpdA"	arCOG01144	Signal transduction mechanisms
gene_2504	618.645	596.27	626.558	1094.25	926.407	932.955	1.17772	9.32914	0.00025136	0.000662031	NA	NA	NA
gene_2505	188.142	167.87	170.005	96.8227	41.4925	95.3574	-0.614401	6.56415	0.120734	0.176121	S-layer domain	arCOG02086	Cell wall/membrane/envelope biogenesis
gene_2506	107.808	101.824	99.0166	101.87	49.4426	111.034	0.318994	6.23432	0.406062	0.492302	Predicted exporter of the RND superfamily	arCOG02174	General function prediction only
gene_2507	145.818	139.562	140.198	141.595	133.657	164.537	0.55264	6.8248	0.0799783	0.122567	Cell division GTPase	arCOG02202	"Cell cycle control, cell division, chromosome partitioning"
gene_2508	1887.92	1864.56	2286.63	598.794	413.888	739.351	-1.24589	9.8495	0.00106654	0.00249272	"Transcriptional regulator, TetR/AcrR family"	arCOG02646	Transcription
gene_2509	46.671	42.7323	51.1997	52.9749	30.5699	91.5202	0.881519	5.4465	0.0436267	0.0719079	S-layer domain	arCOG04400	Cell wall/membrane/envelope biogenesis
gene_251	494.928	463.073	474.932	395.026	430.796	469.71	0.35105	8.44997	0.265159	0.345966	Hemolysins or related protein containing CBS domains	arCOG00626	General function prediction only
gene_2510	11.7524	35.4566	23.2731	24.4263	26.8327	40.3726	0.871912	4.49676	0.0493325	0.0800684	Uncharacterized membrane protein	arCOG10824	Function unknown
gene_2511	329.86	329.395	393.986	205.53	291.742	219.912	-0.10013	7.77954	0.739519	0.80554	NA	NA	NA
gene_2512	177.94	234.761	221.604	164.164	330.725	135.094	0.381638	7.30393	0.233495	0.310812	Uncharacterized protein	arCOG09267	Function unknown
gene_2513	1145.87	1459.36	1259.47	3485.81	5853.79	6319.9	2.50252	11.4312	8.68e-12	8.17e-11	"Pilin/Flagellin, FlaG/FlaF family"	arCOG02417	Cell motility
gene_2514	121.818	141.722	164.336	94.5346	118.844	163.55	0.320868	6.70818	0.361481	0.448942	Glycosyl transferase family 2	arCOG00894	Cell wall/membrane/envelope biogenesis
gene_2515	298.828	251.808	387.466	44.0791	31.9568	39.9216	-2.51642	6.91761	2.32e-12	2.45e-11	NA	NA	NA
gene_2516	511.021	452.219	562.206	171.242	215.421	179.096	-0.963162	7.96032	0.00143726	0.00327892	NA	NA	NA
gene_2517	26.6387	16.3646	26.7994	7.8289	14.3694	10.766	-0.626797	3.80054	0.106165	0.157936	NA	NA	NA
gene_2518	193.327	190.92	238.814	112.619	81.213	88.5506	-0.644459	6.79946	0.0506084	0.0819474	NA	NA	NA
gene_2519	159.435	154.887	168.544	250.826	227.251	204.221	0.981756	7.27269	0.00119561	0.00276729	Glycosyltransferase	arCOG01403	Cell wall/membrane/envelope biogenesis
gene_252	161.542	109.345	121.174	45.4364	66.0621	43.8471	-0.880487	6.05101	0.00214946	0.00474221	Glutaredoxin	arCOG02609	"Posttranslational modification, protein turnover, chaperones"
gene_2520	63.7779	54.3237	91.9147	545.834	571.138	681.368	3.5948	8.20513	2.06e-20	7.22e-19	Glycosyltransferase	arCOG01403	Cell wall/membrane/envelope biogenesis
gene_2521	61.6519	52.5813	63.2641	94.4402	73.15	103.213	1.12265	5.93542	0.000702386	0.00170528	"Cdc6-related protein, AAA superfamily ATPase"	arCOG00467	"Replication, recombination and repair"
gene_2522	54.5062	34.988	37.0581	13.2106	10.9602	11.9517	-1.32566	4.37895	0.000337385	0.000874729	Kynurenine formamidase	arCOG02462	Amino acid transport and metabolism
gene_2523	116.292	115.664	120.782	114.16	86.3362	145.456	0.501641	6.52835	0.146411	0.208014	NA	NA	NA
gene_2524	148.288	117.936	140.978	46.284	51.1375	46.1713	-1.02866	6.0628	0.000416603	0.00106351	"Predicted transcriptional regulator, contains HTH domain"	arCOG08095	Transcription
gene_2525	542.094	448.16	593.966	24.5747	35.0053	30.5415	-3.66865	7.53755	3.38e-25	2.44e-23	"Transcriptional regulator, MarR family"	arCOG03924	Transcription
gene_2526	34.5748	25.3387	33.3058	521.741	431.821	1627.82	5.38837	8.73982	4.14e-18	9.76e-17	GAF domain-containing protein fused to SAM (Sterile alpha motif) domain	arCOG09239	Signal transduction mechanisms
gene_2527	683.253	594.622	594.216	87.1487	103.987	106.543	-2.16426	7.94838	1.64e-11	1.46e-10	PIN domain containing protein	arCOG02730	Defense mechanisms
gene_2528	101.016	134.976	107.46	15.9055	22.3419	30.1449	-1.83984	5.62656	1.55e-07	7.35e-07	NA	NA	NA
gene_2529	88.705	83.0088	85.8561	75.4847	92.9998	131.502	0.729788	6.21416	0.0301225	0.0517956	Uncharacterized membrane protein	arCOG08891	Function unknown
gene_253	72.4336	72.3012	77.1181	138.064	200.273	126.109	1.50635	6.5227	1.45e-07	6.93e-07	Peroxiredoxin	arCOG00315	"Posttranslational modification, protein turnover, chaperones"
gene_2530	365.378	463.475	308.46	37.1902	35.6759	75.3622	-2.39695	7.20307	5.55e-09	3.25e-08	NA	NA	NA
gene_2531	1318.48	1371.33	1174.87	812.057	888.04	919.961	-0.0672184	9.65893	0.833021	0.881982	"Transposable element, IS605 OrfB family, contains RNAse H fold nuclease and Zn finger domains"	arCOG00681	"Mobilome: prophages, transposons"
gene_2532	8.492	7.3905	7.644	23.3353	16.6871	23.338	1.90071	3.69877	6.78e-06	2.42e-05	Nucleoside-diphosphate-sugar epimerase	arCOG01369	Cell wall/membrane/envelope biogenesis
gene_2533	10.4259	6.049	7.0385	4.0369	3.7804	5.2231	-0.38316	2.58019	0.639629	0.719936	Nucleoside-diphosphate-sugar epimerase	arCOG01369	Cell wall/membrane/envelope biogenesis
gene_2534	4.1786	19.3951	5.642	7.0982	8.6021	9.0913	0.223436	3.04088	0.764585	0.826713	3-polyprenyl-4-hydroxybenzoate decarboxylase or related decarboxylase	arCOG01671	Coenzyme transport and metabolism
gene_2535	43.8756	23.6377	33.8518	23.1737	31.6714	24.7619	0.112587	4.57985	0.762276	0.824683	"Metal-dependent membrane protease, CAAX family"	arCOG02766	Amino acid transport and metabolism
gene_2536	329.067	241.162	198.508	202.597	197.067	357.772	0.528338	7.64636	0.165732	0.231673	"Predicted transcriptional regulator, contains HTH domain"	arCOG08120	Transcription
gene_2537	181.77	168.737	207.625	47.099	63.5775	106.512	-0.840327	6.5711	0.0260432	0.0454151	Uncharacterized protein	arCOG08997	Function unknown
gene_2538	160.707	142.08	159.812	125.715	121.162	206.457	0.502663	6.91415	0.156115	0.219516	"HicB family component of toxin-antitoxin system, antitoxin, predicted inactivated nuclease of the RNAse H fold"	arCOG02413	Defense mechanisms
gene_2539	187.568	159.1	183.646	33.7584	30.7917	46.7246	-1.74283	6.24824	2.49e-07	1.14e-06	Toxin-antitoxin addiction module toxin component MazF (an endoRNAse)	arCOG03943	Defense mechanisms
gene_254	209.677	166.552	148.251	151.883	210.188	113.46	0.299207	6.975	0.297205	0.380116	tRNA A37 threonylcarbamoyladenosine synthetase subunit TsaC/SUA5/YrdC	arCOG01952	"Translation, ribosomal structure and biogenesis"
gene_2540	106.484	111.549	101.175	39.0146	50.9273	59.6124	-0.605892	5.86749	0.0552778	0.0885883	AbrB family transcriptional regulator	arCOG00818	Defense mechanisms
gene_2541	165.179	168.459	170.753	139.779	116.405	125.16	0.0928053	6.81966	0.766809	0.828649	Predicted HD superfamily hydrolase	arCOG01858	General function prediction only
gene_2542	108.592	84.0049	148.102	47.3495	36.3342	47.4782	-0.876444	5.86772	0.0129574	0.0243166	NA	NA	NA
gene_2543	32.1041	39.1154	21.6734	23.0973	6.3085	19.4839	-0.38075	4.25516	0.475318	0.561761	Uncharacterized membrane protein	arCOG10821	Function unknown
gene_2544	12.8004	15.1335	13.4786	35.7655	14.554	46.7384	1.77962	4.34762	0.000404371	0.00103436	Cell surface protein	arCOG06162	General function prediction only
gene_2545	52.1806	55.6396	52.4703	12.1192	10.2052	12.5963	-1.72001	4.61361	6.69e-07	2.87e-06	Uncharacterized protein	arCOG09132	Function unknown
gene_2546	41.8981	28.8263	35.7113	59.0572	39.8991	81.8582	1.30486	5.32824	0.000800723	0.00191962	"TrbL-like conjugative transfer membrane protein, implicated in secretion of polymorphic toxins"	arCOG07767	"Intracellular trafficking, secretion, and vesicular transport"
gene_2547	34.3692	41.1539	33.8988	27.8397	17.7223	35.0853	0.0793451	4.67359	0.842385	0.888693	Uncharacterized membrane protein	arCOG09337	Function unknown
gene_2548	44.249	51.1287	40.166	37.6482	25.6466	49.3863	0.259288	5.05203	0.477568	0.563955	"Type IV secretory pathway, VirB4 component"	arCOG04035	"Intracellular trafficking, secretion, and vesicular transport"
gene_2549	210.836	213.56	179.295	134.32	141.042	242.493	0.313467	7.18728	0.388046	0.476358	"Transcriptional regulator containing HTH domain, ArsR family"	arCOG02776	Transcription
gene_255	40.6326	36.5239	34.5141	17.0412	19.8138	19.2665	-0.524083	4.45445	0.119886	0.175017	RecB family nuclease	arCOG00800	Defense mechanisms
gene_2550	19.5317	27.0984	24.0785	14.5103	19.3888	21.7821	0.122209	4.11224	0.74431	0.809604	"Transcription initiation factor TFIIB, Brf1 subunit/Transcription initiation factor TFIIB"	arCOG01981	Transcription
gene_2551	15.4422	17.0655	13.9001	34.9757	41.1473	17.8512	1.44736	4.28684	4.31e-05	0.000131038	SWIM zinc finger containing protein	arCOG07773	Function unknown
gene_2552	12.8416	14.9011	15.2746	2.5664	4.034	5.0417	-1.40718	3.01338	0.00726611	0.0144152	Zincin superfamily protease	arCOG07546	Amino acid transport and metabolism
gene_2553	57.303	62.872	67.1565	69.7316	54.6817	100.115	0.789752	5.80165	0.028587	0.049333	AAA+ superfamily ATPase fused to HTH and RecB nuclease domains	arCOG03166	Defense mechanisms
gene_2554	204.511	215.85	257.526	33.4794	46.0094	55.5563	-1.84075	6.57654	5.13e-08	2.62e-07	"Transcriptional regulator containing HTH domain, ArsR family"	arCOG02775	Transcription
gene_2555	110.844	140.678	137.969	22.4979	28.6849	45.8123	-1.50088	5.87743	4.27e-05	0.000130325	Uncharacterized protein	arCOG06153	Function unknown
gene_2556	35.3485	39.9381	41.0289	104.292	116.9	195.462	2.36255	6.26438	1.35e-09	8.89e-09	"Single-stranded DNA-binding replication protein A (RPA), large (70 kD) subunit or related ssDNA-binding protein"	arCOG01510	"Replication, recombination and repair"
gene_2557	75.9385	49.933	66.0762	21.7524	30.3179	26.0869	-0.829755	5.0807	0.0075892	0.0150172	NA	NA	NA
gene_2558	59.6977	54.2975	63.1295	192.524	107.542	195.852	2.02447	6.59059	1.41e-07	6.76e-07	"TraG/TraD/VirD4 family enzyme, ATPase"	arCOG04816	"Intracellular trafficking, secretion, and vesicular transport"
gene_2559	153.512	153.104	201.561	347.99	391.759	543.48	1.84674	7.97159	3.31e-07	1.49e-06	Primase-polymerase (primpol) domain containing protein	arCOG06276	"Mobilome: prophages, transposons"
gene_256	59.6969	55.6437	54.1755	170.838	210.94	186.192	2.21689	6.6838	5.52e-13	6.18e-12	Spermidine synthase	arCOG00050	Amino acid transport and metabolism
gene_2560	26.3253	27.891	39.1504	19.2143	22.7055	29.6206	0.0969281	4.47235	0.809125	0.863142	NA	NA	NA
gene_2561	116.053	105.516	104.463	133.936	213.238	196.517	1.20966	6.86022	8.91e-05	0.000255324	"Transcriptional regulator, contains HTH domain"	arCOG02808	Transcription
gene_2562	20.7832	15.2736	18.4997	17.6753	25.6273	21.2601	0.696231	4.04873	0.0401641	0.0668643	"Geranylgeranyl reductase, flavoprotein"	arCOG00570	Lipid transport and metabolism
gene_2563	15.844	50.9121	34.0086	64.0582	96.4805	116.951	1.94072	5.73233	4.37e-06	1.62e-05	Uncharacterized membrane protein	arCOG10296	Function unknown
gene_2564	108.474	113.93	123.113	214.898	405.367	290.353	1.83899	7.40949	5.44e-09	3.19e-08	Nucleoside-diphosphate-sugar epimerase	arCOG01369	Cell wall/membrane/envelope biogenesis
gene_2565	22.0691	30.1814	23.4125	127.116	141.605	148.378	2.94295	6.14694	4.34e-18	1.01e-16	"Membrane associated inactivated KaiC-like ATPase, DUF835 family"	arCOG03805	Signal transduction mechanisms
gene_2566	7.0335	7.3842	6.3311	12.5837	13.0375	13.1165	1.34413	3.18851	0.00175938	0.00395473	"ABC-type Fe3+-hydroxamate transport system, periplasmic component"	arCOG06180	Inorganic ion transport and metabolism
gene_2567	29.0025	25.8875	24.0979	32.5472	52.1893	74.5958	1.51343	5.05825	9.64e-05	0.000274506	Zn-finger domains containing protein	arCOG04689	Function unknown
gene_2568	1005.05	1228.36	1107.5	438.718	1307.65	915.332	0.098676	9.5367	0.787019	0.843803	Uncharacterized membrane protein	arCOG03909	Function unknown
gene_2569	127.513	116.939	79.6047	22.1951	35.0255	29.2029	-1.43901	5.62477	5.13e-06	1.87e-05	Uncharacterized membrane protein	arCOG09354	Function unknown
gene_257	24.9398	16.0775	17.4604	9.6914	12.9649	5.7117	-0.590629	3.58184	0.134757	0.193858	Uncharacterized protein	arCOG06210	Function unknown
gene_2570	57.1676	66.3358	58.4466	449.094	531.763	466.963	3.46414	7.8747	1.22e-24	8.31e-23	Sugar-specific transcriptional regulator TrmB	arCOG02038	Transcription
gene_2571	69.1788	88.9515	98.2857	34.974	35.2705	9.0777	-1.27117	5.35509	0.000736213	0.00177837	"Uncharacterized ABC-type transport system, permease component"	arCOG00261	General function prediction only
gene_2572	81.0011	101.284	96.7965	35.6552	31.0367	7.7561	-1.47482	5.41808	0.00014472	0.000400207	"ABC-type uncharacterized transport system, permease component"	arCOG00260	General function prediction only
gene_2573	147.231	153.904	178.742	126.296	100.37	14.179	-0.582087	6.45351	0.238941	0.316406	"ABC-type uncharacterized transport system, ATPase component"	arCOG00186	General function prediction only
gene_2574	331.022	360.291	410.286	1425.63	856.191	126.25	1.56031	8.8685	0.00627432	0.0126048	"Uncharacterized ABC-type transport system, periplasmic component/surface lipoprotein"	arCOG00258	General function prediction only
gene_2575	340.178	290.596	326.209	352.217	252.732	206.121	0.249076	7.81407	0.445918	0.532508	"DNA-binding transcriptional regulator, Lrp family"	arCOG01580	Transcription
gene_2576	91.0146	90.674	87.8003	111.598	155.841	130.794	1.02825	6.4681	0.00037094	0.000953954	Signal transduction histidine kinase	arCOG02331	Signal transduction mechanisms
gene_2577	168.804	136.413	153.755	139.157	101.166	87.6733	0.00472369	6.63855	0.990547	1	"Predicted membrane protein, DoxD family"	arCOG03070	Function unknown
gene_2578	103.108	99.2785	110.583	21.0442	52.5511	27.6328	-1.20533	5.64262	8.71e-05	0.000249854	Uncharacterized membrane anchored protein with extracellular vWF domain and Ig-like domain	arCOG02747	Function unknown
gene_2579	22.3832	23.2593	18.3436	10.482	11.1288	12.0886	-0.458672	3.74983	0.224894	0.301253	"Signal transduction histidine kinase, contains PAS domains"	arCOG02367	Signal transduction mechanisms
gene_258	89.6182	108.865	84.4495	62.9647	106.657	84.9829	0.302869	6.10688	0.309327	0.393773	Membrane protein	arCOG08159	Function unknown
gene_2580	9.2875	15.9797	18.1614	5.6323	13.4255	4.7674	-0.435857	3.27073	0.351279	0.438542	Uncharacterized protein	arCOG06198	Function unknown
gene_2582	12.3807	14.3663	10.5577	31.5142	51.9495	22.3848	1.91866	4.32124	6.44e-08	3.23e-07	NA	NA	NA
gene_2583	241.643	173.253	145.007	37.2985	25.001	25.1957	-2.17694	6.23142	3.42e-10	2.43e-09	NA	NA	NA
gene_2584	53.5347	58.1309	45.9779	85.7866	166.183	92.4593	1.55102	6.06553	1.61e-07	7.64e-07	Uncharacterized membrane protein	arCOG04755	Function unknown
gene_2585	74.2844	111.906	84.462	103.919	184.14	88.047	0.885916	6.3869	0.00411562	0.00861237	Uncharacterized membrane protein	arCOG09375	Function unknown
gene_2586	44.8399	38.6037	57.2877	10.9846	23.2799	8.9441	-1.27617	4.53334	0.000310017	0.000810373	"Protein implicated in RNA metabolism, contains PRC-barrel domain"	arCOG02155	General function prediction only
gene_2587	176.599	254.56	273.495	158.708	301.553	145.449	0.184466	7.35167	0.570473	0.654442	NA	NA	NA
gene_2588	18.5994	23.2425	30.9082	21.9592	75.453	21.4946	1.06184	4.66396	0.0136228	0.0253879	Pentapeptide repeats containing protein	arCOG03128	Function unknown
gene_2589	21.499	25.456	27.6457	19.0275	44.0937	30.4463	0.760626	4.50709	0.0284278	0.0490804	Uncharacterized membrane protein	arCOG02827	Function unknown
gene_259	167.595	177.156	151.89	19.8054	31.8658	17.0879	-2.40912	6.03301	2.57e-15	4.08e-14	XerD/XerC family integrase	arCOG01250	"Mobilome: prophages, transposons"
gene_2590	220.266	280.311	278.397	398.989	671.508	386.221	1.32679	8.2001	2.25e-05	7.21e-05	Actin-like ATPase involved in cell morphogenesis	arCOG06187	"Cell cycle control, cell division, chromosome partitioning"
gene_2591	29.951	32.0106	22.703	26.7778	54.2818	30.6864	0.830922	4.71444	0.0102912	0.01973	Zn finger domain containing protein	arCOG07548	Function unknown
gene_2592	34.7075	39.1339	43.9147	36.8405	99.5138	28.7201	0.854007	5.1946	0.0207562	0.0369892	Cell division GTPase	arCOG02202	"Cell cycle control, cell division, chromosome partitioning"
gene_2593	96.7257	127.28	63.7286	203.069	498.825	212.385	2.05938	7.31602	1.54e-08	8.52e-08	Rec domain	arCOG02383	Signal transduction mechanisms
gene_2594	35.5748	82.5601	32.022	71.0953	191.075	146.651	1.88027	6.24893	8.26e-06	2.89e-05	NA	NA	NA
gene_2595	247.053	231.454	187.748	273.979	389.207	412.521	1.18253	7.86412	0.000248107	0.000654818	Uncharacterized protein	arCOG06307	Function unknown
gene_2596	416.605	434.483	430.214	66.9124	73.6608	50.9244	-2.28292	7.3912	1.71e-13	2.09e-12	"Transcriptional regulator, MarR family"	arCOG03924	Transcription
gene_2597	130.164	106.915	93.4687	405.393	735.442	476.289	2.73156	8.07355	1.24e-16	2.37e-15	NA	NA	NA
gene_2598	99.5062	92.0066	104.935	695.519	620.668	670.287	3.24211	8.37499	2.69e-20	9.02e-19	"Queuine tRNA-ribosyltransferase, contain PUA domain"	arCOG00990	"Translation, ribosomal structure and biogenesis"
gene_2599	23.0774	20.8277	29.2357	9.7364	17.1154	14.4852	-0.368823	3.95366	0.333778	0.420137	"Nitroimidazol reductase NimA or a related FMN-containing flavoprotein, pyridoxamine 5'-phosphate oxidase superfamily"	arCOG00516	Defense mechanisms
gene_26	92.1387	90.1144	78.7901	50.5061	53.7007	114.852	0.293649	5.98271	0.453245	0.539234	Ferritin family protein	arCOG04687	General function prediction only
gene_260	225.327	204.511	204.832	7.5795	8.3503	3.5765	-4.55473	6.19941	2.5e-33	7.34e-31	NA	NA	NA
gene_2600	123.527	96.3413	116.659	51.3964	117.861	102.493	0.150322	6.27072	0.64922	0.728156	Uncharacterized membrane protein	arCOG09071	Function unknown
gene_2601	15.0822	15.0009	13.9286	25.9138	39.1494	34.5859	1.63131	4.34233	1.63e-06	6.49e-06	S-layer-forming halobacterial major cell surface glycoprotein	arCOG10180	Cell wall/membrane/envelope biogenesis
gene_2602	155.85	123.037	149.747	334.57	394.989	383.091	1.86074	7.73177	3.64e-09	2.23e-08	Serine acetyltransferase	arCOG01847	Amino acid transport and metabolism
gene_2603	140.66	169.208	176.56	442.032	587.094	775.492	2.39535	8.35295	1.26e-10	9.63e-10	Uncharacterized membrane protein	arCOG08127	Function unknown
gene_2604	446.771	458.209	603.799	34.9051	58.2673	43.1884	-3.02012	7.52908	1.76e-18	4.52e-17	"Transcriptional regulator containing HTH domain, ArsR family"	arCOG00731	Transcription
gene_2605	101.657	96.5382	104.885	290.46	234.219	278.442	1.91211	7.27514	7.83e-09	4.5e-08	Queuine/archaeosine tRNA-ribosyltransferase	arCOG00989	"Translation, ribosomal structure and biogenesis"
gene_2606	361.273	242.103	98.3144	4.7573	4.9791	4.4897	-5.11056	6.3049	7.06e-22	3e-20	Uncharacterized membrane protein	arCOG06246	Function unknown
gene_2607	491.441	252.941	132.379	37.2876	35.1625	39.5539	-2.44648	6.80378	3.01e-08	1.6e-07	"Sensory protein; contains PAS, HAMP and Methyl-accepting chemotaxis-like domain"	arCOG02318	Signal transduction mechanisms
gene_2608	47.4616	39.6527	35.5064	43.6313	60.9122	51.4009	0.81068	5.21578	0.00526942	0.0108135	Di- and tricarboxylate transporter	arCOG00237	Inorganic ion transport and metabolism
gene_2609	123.974	135.568	118.481	122.758	206.232	86.8126	0.546568	6.653	0.0684104	0.107064	"Metal-dependent membrane protease, CAAX family"	arCOG02766	Amino acid transport and metabolism
gene_261	363.013	307.08	323.018	12.7373	16.8544	8.8848	-4.23331	6.83939	1.12e-31	2.52e-29	Viral primase fused to AAA DnaA like ATPAse and Zn finger domain	arCOG07809	"Mobilome: prophages, transposons"
gene_2610	52.5068	39.2273	56.3272	122.327	145.242	117.12	1.84189	6.19497	7.96e-10	5.35e-09	NUDIX family hydrolase	arCOG01073	"Replication, recombination and repair"
gene_2611	16.1836	18.779	15.5385	14.2307	20.0903	12.7251	0.344044	3.76854	0.381749	0.469684	Uncharacterized protein	arCOG08116	Function unknown
gene_2612	15.9714	14.6985	16.8551	23.8839	29.9929	29.3881	1.26899	4.20592	0.000177248	0.00048213	Uncharacterized protein	arCOG06267	Function unknown
gene_2613	23.0628	20.2343	39.4938	21.1341	26.4229	13.5266	-0.00252437	4.26556	1	1	SAM-dependent methyltransferase	arCOG06507	"Secondary metabolites biosynthesis, transport and catabolism"
gene_2614	2786.44	2044.32	2810.74	373.13	253.534	416.463	-2.33554	9.938	1.06e-09	7.02e-09	"Cold shock protein, CspA family"	arCOG02984	Transcription
gene_2615	213.019	192.58	208.058	81.5209	106.268	134.05	-0.429792	6.85818	0.19405	0.266287	"ABC-type Fe3+-hydroxamate transport system, periplasmic component"	arCOG06180	Inorganic ion transport and metabolism
gene_2616	48.9466	48.3537	48.2261	310.376	450.579	232.222	3.19503	7.30864	1.39e-22	6.4e-21	RNA base methyltransferase family enzyme	arCOG01239	"Translation, ribosomal structure and biogenesis"
gene_2617	48.8899	56.2942	61.6103	77.4878	492.878	30.0588	2.07457	6.56917	0.000954558	0.00225446	Uncharacterized secreted protein	arCOG01312	Function unknown
gene_2618	102.669	120.662	146.127	74.1809	501.617	25.1207	0.919537	6.86653	0.148383	0.210504	Periplasmic serine protease (ClpP class)	arCOG01311	"Posttranslational modification, protein turnover, chaperones"
gene_2619	33.5419	38.3315	28.3623	31.2819	19.8779	20.6009	0.00293669	4.52043	1	1	"ABC-type multidrug transport system, permease component"	arCOG01467	Defense mechanisms
gene_262	81.0011	65.2719	77.9749	8.5436	12.0009	11.0789	-2.35594	4.95169	4.54e-12	4.54e-11	"PhiH1 repressor family protein, contains HTH domain"	arCOG03923	Transcription
gene_2620	26.077	15.85	18.6292	41.3605	36.6401	21.6133	1.1744	4.46582	0.000869856	0.00206977	"ABC-type multidrug transport system, ATPase component"	arCOG00196	Defense mechanisms
gene_2621	10.8398	14.3752	9.7573	31.5663	43.7604	29.081	2.01439	4.30619	2.92e-09	1.82e-08	NA	NA	NA
gene_2622	23.2059	22.9546	26.7097	51.09	42.5744	33.3685	1.26677	4.78643	0.000120032	0.000335335	Isocitrate lyase	arCOG00582	Energy production and conversion
gene_2623	8.492	10.9097	10.1009	22.911	21.0575	18.7537	1.53841	3.75242	4.05e-05	0.000124258	"Beta-methylmalyl-CoA lyase, Citrate lyase beta subunit family"	arCOG00760	Carbohydrate transport and metabolism
gene_2624	19.2787	6.9426	8.9759	6.1113	10.9481	7.1556	-0.0843868	3.13024	0.912499	0.947178	"Uncharacterized membrane protein, DUF4112 family"	arCOG10153	Function unknown
gene_2625	1769.5	1520.59	1938.31	710.631	916.044	680.71	-0.721198	9.81505	0.0186364	0.0335877	Uncharacterized protein	arCOG06301	Function unknown
gene_2626	76.8113	74.545	78.2543	198.371	312.066	236.681	2.15476	7.07076	8.64e-13	9.51e-12	Permease of the drug/metabolite transporter (DMT) superfamily	arCOG00271	Carbohydrate transport and metabolism
gene_2627	104.256	111.34	111.838	192.311	213.355	142.202	1.19699	6.86137	4.3e-05	0.000131017	tRNA U54 and U55 pseudouridine synthase Pus10	arCOG01015	"Translation, ribosomal structure and biogenesis"
gene_2628	185.252	125.159	177.174	43.4768	121.456	107.74	-0.379998	6.55014	0.296943	0.379908	Ribonuclease HII	arCOG04121	"Replication, recombination and repair"
gene_2629	4772.75	4163.55	4974.68	8664.68	20407.6	22852.2	2.38544	13.177	5.85e-09	3.42e-08	Uncharacterized protein	arCOG06278	Function unknown
gene_263	224.54	185.679	173.076	224.884	209.142	200.67	0.614832	7.30786	0.0425621	0.0703352	"PhiH1 repressor family protein, contains HTH domain"	arCOG03923	Transcription
gene_2630	204.335	183.865	192.73	202.375	328.163	122.417	0.571067	7.2802	0.0689848	0.107796	Preprotein translocase subunit SecF	arCOG03054	"Intracellular trafficking, secretion, and vesicular transport"
gene_2631	228.062	243.954	248.482	90.607	137.707	65.6279	-0.871207	6.92131	0.00290442	0.00624901	Preprotein translocase subunit SecF	arCOG03054	"Intracellular trafficking, secretion, and vesicular transport"
gene_2632	140.864	148.717	108.088	49.1493	122.518	68.2226	-0.308281	6.29075	0.327755	0.41351	Uncharacterized protein	arCOG08961	Function unknown
gene_2633	199.791	216.376	206.637	39.6145	66.2754	58.1366	-1.46199	6.54046	1.74e-06	6.89e-06	Uncharacterized protein	arCOG04760	Function unknown
gene_2634	45.9452	46.8295	23.4727	3.8465	10.5737	2.5595	-2.3253	4.07626	1.53e-07	7.28e-07	Sortase or related acyltransferase	arCOG00830	Cell wall/membrane/envelope biogenesis
gene_2635	17.5126	20.3211	19.8317	14.7897	23.999	38.1663	0.911928	4.24251	0.0356641	0.060219	Phosphatidylserine synthase	arCOG00671	Lipid transport and metabolism
gene_2636	6.6366	8.9845	5.9739	4.2	6.7276	4.1798	-0.0646123	2.58472	1	1	Metal-dependent phosphoesterase (PHP family)	arCOG00306	General function prediction only
gene_2637	30.0201	32.8249	22.3452	22.1518	32.7364	34.2435	0.536674	4.55987	0.115492	0.169705	Membrane protein DedA family	arCOG03118	Function unknown
gene_2638	65.8134	68.6455	65.2313	145.27	159.01	132.773	1.60015	6.44022	3.96e-08	2.07e-07	Uncharacterized membrane protein	arCOG06360	Function unknown
gene_2639	45.7199	37.5082	41.9403	259.968	395.605	143.388	3.07461	6.9836	7.22e-19	2.06e-17	Glucose-6-phosphate isomerase	arCOG00052	Carbohydrate transport and metabolism
gene_264	583.883	607.029	634.939	24.2818	16.4222	17.7778	-4.4741	7.69645	4.81e-32	1.15e-29	NA	NA	NA
gene_2640	182.993	178.192	166.163	73.89	193.562	162.488	0.158227	6.91379	0.647395	0.726964	"Metal-dependent membrane protease, CAAX family"	arCOG02766	Amino acid transport and metabolism
gene_2641	519.624	442.236	496.383	797.755	1343.56	879.127	1.49167	9.21555	1.18e-06	4.81e-06	"Endonuclease Nob1, consists of a PIN domain and a Zn-ribbon module"	arCOG00721	"Translation, ribosomal structure and biogenesis"
gene_2642	1473.58	1249.83	1433.34	1415.03	3088.18	1272.7	0.866004	10.293	0.00768321	0.0151717	"Protein implicated in RNA metabolism, contains PRC-barrel domain"	arCOG02155	General function prediction only
gene_2643	520.375	519.964	637.552	727.925	719.9	1053.17	1.09507	9.14176	0.0020895	0.00461528	Translation initiation factor 2 (IF-2; GTPase)	arCOG01560	"Translation, ribosomal structure and biogenesis"
gene_2644	127.97	137.18	151.393	34.8301	54.9688	46.8921	-1.14824	6.06265	0.000115837	0.000324326	NA	NA	NA
gene_2645	485.069	506.292	491.478	96.9398	176.995	153.516	-1.33244	7.80648	2.99e-05	9.39e-05	Uncharacterized protein	arCOG09019	Function unknown
gene_2646	151.165	138.417	161.061	99.4668	143.181	60.0543	-0.156475	6.53897	0.602783	0.685739	Uncharacterized protein	arCOG04759	Function unknown
gene_2647	130.734	143.935	128.121	262.25	277.48	230.838	1.40898	7.30586	2.41e-06	9.34e-06	"Signal transduction histidine kinase, contains PAS domain"	arCOG02364	Signal transduction mechanisms
gene_2648	264.087	230.071	194.22	340.47	501.241	454.081	1.39019	8.05644	1.16e-05	3.91e-05	Pyruvoyl-dependent arginine decarboxylase (PvlArgDC)	arCOG04490	Amino acid transport and metabolism
gene_2649	269.918	243.991	210.867	344.632	467.472	358.075	1.15549	7.96705	0.0001	0.00028342	ATP-dependent 26S proteasome regulatory subunit	arCOG01306	"Posttranslational modification, protein turnover, chaperones"
gene_265	872.099	848.46	1107.57	31.9835	27.2377	14.4749	-4.80611	8.30947	4.22e-33	1.15e-30	NA	NA	NA
gene_2650	73.3111	50.2676	77.2379	116.875	130.338	51.5134	0.999504	6.03113	0.00296911	0.0063774	Deoxycytidine deaminase	arCOG04048	Nucleotide transport and metabolism
gene_2651	4799.85	4748.81	4587.49	5274.67	6414.67	1728.02	0.323575	11.7327	0.396778	0.485516	Aconitase A	arCOG01697	Energy production and conversion
gene_2652	109.823	76.8366	54.516	68.1032	106.543	49.5634	0.327786	5.8821	0.315487	0.399882	Acetyltransferase (GNAT) family	arCOG00833	General function prediction only
gene_2653	24.033	19.8786	14.8656	11.33	11.9476	10.2459	-0.347078	3.67634	0.416508	0.502382	"Putative light- and oxygen-sensing transcription regulator, contains PAS, GAF and HTH domains"	arCOG02278	Signal transduction mechanisms
gene_2654	184.022	200.188	128.834	267.905	354.194	102.434	0.900317	7.30251	0.0140414	0.0260184	Uncharacterized protein	arCOG08928	Function unknown
gene_2655	44.1292	31.7833	41.0918	50.3297	65.3566	32.5844	0.778301	5.13121	0.0095402	0.0184289	Uncharacterized protein	arCOG04696	Function unknown
gene_2656	74.8911	58.8122	57.8788	56.6924	78.7134	37.5945	0.287694	5.54384	0.344993	0.432544	Uncharacterized protein	arCOG04695	Function unknown
gene_2657	68.6139	59.3071	68.0638	21.1282	29.2193	30.9466	-0.795729	5.12465	0.0117182	0.0222094	NUDIX family hydrolase	arCOG01073	"Replication, recombination and repair"
gene_2658	114.364	93.8952	102.943	58.001	84.8033	72.1501	-0.0678104	6.05425	0.826411	0.877172	Rhodanese-related sulfurtransferase	arCOG02021	Inorganic ion transport and metabolism
gene_2659	2457.93	2291.04	2104.86	1326.27	1788.18	1709.03	-0.0237516	10.5042	0.940087	0.968752	Translation initiation factor 1 (eIF-1/SUI1)	arCOG04223	"Translation, ribosomal structure and biogenesis"
gene_266	1004.08	881.17	1283.55	1274.46	1469.47	819.709	0.608342	9.74643	0.0604671	0.0960981	NA	NA	NA
gene_2660	37.0315	36.5886	41.914	23.7407	38.3566	22.2518	-0.0141991	4.70385	1	1	Potential component of type IV pili like system	arCOG03053	Cell motility
gene_2661	34.2678	33.0743	40.3586	23.2331	35.7213	23.6172	0.0620488	4.64442	0.918227	0.950585	Predicted membrane-associated trancriptional regulator	arCOG00381	Transcription
gene_2662	7.5466	6.7204	4.5813	3.4723	4.8938	2.8939	-0.284962	2.37027	0.721899	0.790858	Transglutaminase-like cysteine protease	arCOG02486	Amino acid transport and metabolism
gene_2663	4.2213	1.3359	0.3454	1.0737	1.9391	0.6152	-0.232625	1.40329	1	1	Uncharacterized membrane anchored protein with extracellular vWF domain and Ig-like domain	arCOG02744	Function unknown
gene_2664	20.2185	11.9699	7.4283	6.432	7.4904	6.0479	-0.519177	3.12649	0.31497	0.399492	"AAA+ ATPase of MoxR-like family, a component of a putative secretion system"	arCOG00434	Cell motility
gene_2665	40.5005	44.6791	43.901	163.275	213.427	139.62	2.44444	6.48469	8.87e-16	1.5e-14	Mismatch repair ATPase (MutS family)	arCOG02897	"Replication, recombination and repair"
gene_2666	29.1726	26.5393	26.4692	13.8522	17.5141	11.8655	-0.471432	4.0651	0.177981	0.24663	DNA mismatch repair enzyme (predicted ATPase)	arCOG01166	"Replication, recombination and repair"
gene_2667	97.9548	85.2481	125.37	45.2695	87.076	34.0006	-0.488402	5.86559	0.12372	0.179721	Uncharacterized protein	arCOG06320	Function unknown
gene_2668	358.225	288.072	301.453	157.499	304.954	76.3162	-0.44258	7.46894	0.217393	0.292848	Uncharacterized protein	arCOG09322	Function unknown
gene_2669	58.0118	46.4244	47.8967	15.9111	35.3402	14.5685	-0.783705	4.77542	0.0135581	0.0252947	"Coenzyme F420-dependent N5,N10-methylene tetrahydromethanopterin reductase or related flavin-dependent oxidoreductase"	arCOG02410	Energy production and conversion
gene_267	475.067	568.811	488.906	17.2345	19.2536	14.5527	-4.44297	7.44849	1.05e-33	3.35e-31	Uncharacterized protein	arCOG06318	Function unknown
gene_2670	53.2775	39.3962	42.785	178.604	392.374	232.546	2.9918	7.02034	3.27e-19	9.75e-18	"F(420)-0:gamma-glutamyl ligase, F420 coenzyme biosynthesis enzyme"	arCOG02714	Coenzyme transport and metabolism
gene_2671	20.7412	14.8108	12.2072	11.6381	23.7376	4.0193	0.127302	3.59312	0.873615	0.915067	ICC-like phosphoesterase	arCOG01141	General function prediction only
gene_2672	4.7691	3.3204	4.2928	1.8426	4.5816	0.6553	-0.347858	1.94504	0.657914	0.736297	"Translation initiation factor 2B subunit, eIF-2B alpha/beta/delta family"	arCOG01127	"Translation, ribosomal structure and biogenesis"
gene_2673	24.1763	23.378	30.6278	9.3947	15.1654	9.3306	-0.755458	3.90807	0.038492	0.0644741	Phosphoglycerate dehydrogenase or related dehydrogenase	arCOG01757	Coenzyme transport and metabolism
gene_2674	95.2057	106.767	121.932	190.522	227.32	159.797	1.28707	6.91109	1.22e-05	4.09e-05	GTP-binding protein EngB required for normal cell division in bacteria	arCOG00355	General function prediction only
gene_2675	77.0787	78.4321	58.707	6.3986	21.7483	3.8021	-2.3363	4.88331	1.89e-09	1.21e-08	"Predicted trancriptional regulator, ArsR family"	arCOG03828	Transcription
gene_2676	45.2653	66.3469	42.8892	47.2543	63.5339	57.5617	0.59039	5.41478	0.0605927	0.0962577	"Transcriptional regulator, contains HTH domain"	arCOG02280	Transcription
gene_2677	16.7231	13.1453	15.053	25.9818	30.1859	17.0492	1.14672	4.0498	0.000803341	0.00192348	5-formyltetrahydrofolate cyclo-ligase	arCOG00474	Coenzyme transport and metabolism
gene_2678	29.6538	45.2942	37.3148	59.3229	100.402	99.1663	1.67121	5.6767	8.34e-07	3.52e-06	Uncharacterized membrane protein	arCOG02264	Function unknown
gene_2679	43.0016	36.5106	46.7317	58.5842	108.445	62.2114	1.28762	5.56627	1.69e-05	5.55e-05	"Uncharacterized secereted protein, contains kinase-interacting SIMPL domain"	arCOG04715	Function unknown
gene_268	155.445	183.283	181.672	19.2905	35.8943	26.6998	-2.21888	6.1332	2.9e-12	2.97e-11	NA	NA	NA
gene_2680	160.698	168.666	195.894	236.425	200.92	183.274	0.723935	7.23242	0.0197387	0.0353907	"GTP-binding protein, GTP1/Obg family"	arCOG00352	General function prediction only
gene_2681	103.343	112.343	87.1475	61.0891	86.7256	50.5737	-0.167851	5.96961	0.558883	0.644242	Uncharacterized membrane protein	arCOG09323	Function unknown
gene_2682	264.046	283.39	287.639	779.65	810.971	915.424	2.08325	8.87251	4.28e-10	3e-09	"Ribosome biogenesis protein Tsr3, contains Fer4-like metal-binding domain ortholog of eukaryotic RNase L inhibitor RLI N-terminal domain"	arCOG04733	"Translation, ribosomal structure and biogenesis"
gene_2683	200.786	198.039	229.934	127.737	174.938	128.499	-0.0903023	7.04586	0.75952	0.822167	Ketosteroid isomerase-related protein	arCOG03106	General function prediction only
gene_2684	405.445	406.524	425.865	163.595	254.349	91.6771	-0.878711	7.68935	0.00624073	0.0125571	Seryl-tRNA synthetase	arCOG00403	"Translation, ribosomal structure and biogenesis"
gene_2685	66.4425	47.8943	55.0497	58.9479	51.1507	4.4382	-0.154786	5.16581	0.774146	0.833989	Na+/H+ antiporter NhaD or related arsenite permease	arCOG00238	Inorganic ion transport and metabolism
gene_2686	25.7826	33.0666	24.4292	27.1188	50.5364	27.9695	0.77279	4.66041	0.0155491	0.0285079	Uncharacterized protein	arCOG09134	Function unknown
gene_2687	85.5791	62.0018	80.1607	40.5431	60.2419	38.5019	-0.261634	5.52908	0.373379	0.460871	Metal-dependent hydrolase of the beta-lactamase superfamily II	arCOG00505	General function prediction only
gene_2688	84.4621	84.9552	75.6718	55.805	54.8064	15.4114	-0.53231	5.5234	0.150031	0.212368	Long-chain acyl-CoA synthetase (AMP-forming)	arCOG04199	Lipid transport and metabolism
gene_2689	101.541	135.281	135.407	3.0063	5.6305	4.3064	-4.36898	5.47805	1.02e-25	8.64e-24	NA	NA	NA
gene_269	433.594	404.302	451.275	61.8947	99.9823	41.2276	-2.25119	7.40357	2.47e-12	2.6e-11	Uncharacterized protein	arCOG07539	Function unknown
gene_2690	88.579	88.3757	88.6748	43.8008	35.7106	27.6328	-0.838032	5.52982	0.00645747	0.0129319	NhaP-type Na+/H+ and K+/H+ antiporter	arCOG01961	Inorganic ion transport and metabolism
gene_2691	73.3657	45.0697	56.3272	42.6922	41.9978	51.3946	0.137754	5.3409	0.683594	0.760044	Uncharacterized membrane protein	arCOG04907	Function unknown
gene_2692	75.9117	51.7202	60.8079	105.082	76.7022	4.6254	0.401376	5.58492	0.511675	0.597762	Acetyl-CoA acetyltransferase	arCOG01282	Lipid transport and metabolism
gene_2693	17.4212	2.2461	3.4847	25.5316	23.5466	14.1858	1.90659	3.66342	0.000217699	0.000582617	NA	NA	NA
gene_2694	16.03	10.2173	8.1291	14.8447	15.4222	9.7208	0.668245	3.43419	0.112115	0.165188	"Sulfite reductase, beta subunit (hemoprotein)"	arCOG02055	Inorganic ion transport and metabolism
gene_2695	39.9247	34.7457	23.0225	4.3634	10.5071	4.8575	-1.84736	3.92754	4.97e-06	1.82e-05	Molybdopterin-guanine dinucleotide biosynthesis protein A	arCOG01872	Coenzyme transport and metabolism
gene_2696	22.445	15.4502	11.3002	23.4923	26.4844	15.116	0.852779	3.9924	0.0192251	0.0345508	"Fe-S and Molybdopterin-Binding domain, F420-reducing hydrogenase subunit"	arCOG04862	Energy production and conversion
gene_2697	483.652	478.875	521.519	403.422	368.562	432.926	0.203336	8.42238	0.528558	0.613918	ATPase of the AAA+ class	arCOG04368	"Posttranslational modification, protein turnover, chaperones"
gene_2698	194.329	165.511	172.337	160.51	218.296	216.495	0.645058	7.1971	0.0329117	0.0560865	Metal-dependent hydrolase of the beta-lactamase superfamily	arCOG00499	General function prediction only
gene_2699	61.1786	51.6291	41.7188	7.0394	12.1432	12.3127	-1.82059	4.5375	4.82e-07	2.12e-06	NA	NA	NA
gene_27	231.078	140.857	169.823	37.1197	47.077	15.4074	-2.01222	6.21347	6.21e-09	3.61e-08	Uncharacterized protein	arCOG09170	Function unknown
gene_270	189.697	233.597	162.912	11.9921	27.1691	7.3146	-3.24262	6.16598	7.12e-19	2.04e-17	Uncharacterized membrane protein	arCOG09098	Function unknown
gene_2700	39.3275	44.7033	31.7877	52.7709	66.1645	62.3117	1.11756	5.33052	0.000189704	0.000512725	Uncharacterized protein	arCOG03104	Function unknown
gene_2701	237.597	127.496	79.8243	8.6941	9.6028	6.0034	-3.7046	5.73363	4.51e-16	8.01e-15	Uncharacterized protein	arCOG03927	Function unknown
gene_2702	1345.34	1226.34	1470.95	413.223	394.612	371.836	-1.29059	9.25697	4.64e-05	0.000140365	"Translation initiation factor 2, gamma subunit eIF-2 gamma, GTPase"	arCOG01563	"Translation, ribosomal structure and biogenesis"
gene_2703	729.01	733.134	802.028	786.73	797.173	697.043	0.489219	9.18956	0.1096	0.162422	"rRNA-processing protein FCF1, contains PIN domain"	arCOG04312	"Translation, ribosomal structure and biogenesis"
gene_2704	1949.59	2076.73	2285.88	1886.54	1844.02	1425.65	0.177695	10.495	0.565676	0.650698	"DNA-directed RNA polymerase, subunit E'/Rpb7"	arCOG00675	Transcription
gene_2705	1537.64	1705.55	1757.47	1607.01	1648.94	1602.25	0.443942	10.3061	0.153554	0.216712	"Transcription elongation factor Spt4/RpoE2, zinc finger protein"	arCOG04077	Transcription
gene_2706	397.805	410.691	329.773	119.689	162.443	125.436	-1.01837	7.51998	0.000630898	0.0015435	"Uncharacterized protein, DUF359 family"	arCOG04076	Function unknown
gene_2707	3153.88	2966.38	3494.04	589.548	828.598	370.605	-2.00908	10.3303	6.19e-10	4.19e-09	Ribosomal protein S24E	arCOG04182	"Translation, ribosomal structure and biogenesis"
gene_2708	350.846	304.091	353.087	303.438	433.734	377.874	0.615585	8.09784	0.0440635	0.0725964	"Subunit of KEOPS complex, tRNA A37 threonylcarbamoyltransferase, contains a domain with ASKHA fold and RIO-type kinase (AP-endonuclease activity)"	arCOG01183	"Translation, ribosomal structure and biogenesis"
gene_2709	791.176	694.703	645.915	405.327	660.067	433.373	-0.0627476	8.80241	0.835116	0.88322	Uncharacterized protein	arCOG04718	Function unknown
gene_271	82.2667	97.5815	34.5571	8.0377	8.2111	3.7681	-2.94667	4.81309	2.27e-10	1.65e-09	NA	NA	NA
gene_2710	276.354	215.713	242.017	416.521	477.373	379.597	1.26673	8.0634	3.01e-05	9.44e-05	"Inosine/xanthosine triphosphate pyrophosphatase, all-alpha NTP-PPase family"	arCOG04184	Nucleotide transport and metabolism
gene_2711	142.273	115.675	138.519	741.383	754.396	757.169	2.99779	8.57332	1.44e-18	3.76e-17	Uncharacterized protein	arCOG05233	Function unknown
gene_2712	63.5439	68.468	65.3691	44.4468	59.4598	46.7766	0.0686793	5.48327	0.831067	0.880645	Uncharacterized membrane protein	arCOG06372	Function unknown
gene_2713	28.9744	27.8575	27.5711	17.5368	36.5627	19.1486	0.227446	4.38757	0.515192	0.600769	PIN domain	arCOG06324	Defense mechanisms
gene_2714	123.649	74.0539	89.7586	18.334	33.5909	56.6359	-0.880857	5.61658	0.0327448	0.0558573	Uncharacterized protein	arCOG07988	Function unknown
gene_2715	295.872	281.872	275.305	49.1594	237.715	39.0214	-1.08955	7.08844	0.0151632	0.0279211	"ABC-type tungstate transport system, permease component"	arCOG00229	Coenzyme transport and metabolism
gene_2716	137.841	112.749	118.481	72.9322	167.57	97.0329	0.295658	6.47587	0.336137	0.422829	"ABC-type tungstate transport system, periplasmic component"	arCOG00166	Inorganic ion transport and metabolism
gene_2717	63.7638	59.1919	49.1964	70.4508	144.135	43.4963	0.969252	5.79128	0.00395099	0.00828601	"ABC-type polar amino acid transport system, ATPase component"	arCOG00923	Amino acid transport and metabolism
gene_2718	51.3223	49.7444	46.1969	17.6173	26.1023	19.3591	-0.767055	4.74172	0.012891	0.0242277	"TrkA, K+ transport system, NAD-binding component"	arCOG01957	Inorganic ion transport and metabolism
gene_2719	42.8106	54.8664	39.6855	43.7995	53.5715	54.1437	0.616308	5.26504	0.0415335	0.0687544	Uncharacterized membrane protein	arCOG04662	Function unknown
gene_272	115.266	125.986	95.7223	6.3905	12.9429	8.1749	-3.1547	5.41038	2.18e-19	6.67e-18	NA	NA	NA
gene_2720	137.434	121.29	103.381	243.839	314.92	234.805	1.59533	7.28424	6.5e-08	3.25e-07	Predicted membrane-bound metal-dependent hydrolase	arCOG04664	General function prediction only
gene_2721	110.409	87.5384	86.2969	80.2507	143.094	168.091	0.9562	6.4916	0.00611476	0.0123426	"Secreted protein, with PKD repeat domain"	arCOG02495	Function unknown
gene_2722	351.55	270.372	317.913	9.4764	11.6282	13.1065	-4.29534	6.76009	3.14e-30	4.25e-28	Methanogenic corrinoid protein MtbC1	arCOG03402	Coenzyme transport and metabolism
gene_2723	681.826	533.431	557.751	880.371	1774.52	1092.68	1.51247	9.50931	2.38e-06	9.24e-06	XerD/XerC family integrase	arCOG01242	"Mobilome: prophages, transposons"
gene_2724	175.308	131.11	171.955	326.139	351.733	237.558	1.39629	7.54174	5.59e-06	2.02e-05	Uncharacterized protein	arCOG06323	Function unknown
gene_2725	94.1812	68.468	68.4332	9.4109	14.5464	4.5477	-2.56713	4.95498	3.39e-13	3.9e-12	Enoyl-CoA hydratase/carnithine racemase	arCOG00239	Lipid transport and metabolism
gene_2726	578.302	511.694	462.805	65.4308	175.99	60.8339	-1.98002	7.71326	1.32e-08	7.38e-08	NH3-dependent NAD+ synthetase	arCOG00069	Coenzyme transport and metabolism
gene_2727	177.696	170.555	142.178	24.99	37.7711	23.1111	-2.06326	6.07016	4.43e-12	4.44e-11	NA	NA	NA
gene_2728	139.604	115.709	96.9393	34.2766	49.5155	35.9303	-1.09636	5.83402	0.000153187	0.000421486	Zn finger protein	arCOG04741	Function unknown
gene_2729	86.8908	65.3871	75.5029	409.709	353.48	408.138	2.86894	7.65852	1.47e-16	2.78e-15	Acetyltransferase (isoleucine patch superfamily)	arCOG01848	General function prediction only
gene_273	418.444	510.962	396.152	28.3031	50.3803	23.8761	-3.26573	7.31527	7.56e-22	3.17e-20	Major capsid protein of His2 family of spindle-shaped haloviruses	arCOG07782	"Mobilome: prophages, transposons"
gene_2730	679.826	723.15	627.157	630.812	1082.97	407.461	0.460309	9.0133	0.15666	0.220119	Aryl-alcohol dehydrogenase related enzyme	arCOG01617	Energy production and conversion
gene_2731	348.695	485.004	342.973	121.835	243.74	50.7703	-1.1429	7.53239	0.00364321	0.00768697	Uncharacterized membrane protein	arCOG10783	Function unknown
gene_2732	366.335	345.957	344.024	167.656	342.196	94.4298	-0.434334	7.63009	0.206292	0.280766	Uncharacterized membrane protein	arCOG10674	Function unknown
gene_2733	734.052	778.113	723.483	116.251	329.64	116.129	-1.62162	8.3177	4.8e-06	1.76e-05	Chlorite dismutase	arCOG03031	General function prediction only
gene_2734	78.7548	84.9675	78.4566	197.709	239.875	211.724	1.89503	6.94065	1.83e-10	1.37e-09	"Membrane-associated protease RseP, regulator of RpoE activity in bacteria"	arCOG02834	"Posttranslational modification, protein turnover, chaperones"
gene_2735	212.878	216.848	215.022	32.1509	65.0807	32.1918	-1.89397	6.48853	6.05e-10	4.11e-09	Uncharacterized protein	arCOG11390	Function unknown
gene_2736	128.702	109.461	113.216	70.0012	81.8374	55.768	-0.30069	6.12083	0.289839	0.372241	Uncharacterized protein	arCOG04693	Function unknown
gene_2737	132.574	142.847	155.986	335.298	274.865	222.942	1.42687	7.41986	7.92e-06	2.78e-05	"Lysyl-tRNA synthetase, class I"	arCOG00485	"Translation, ribosomal structure and biogenesis"
gene_2738	94.5721	80.2186	95.5816	157.058	110.85	91.8279	0.897282	6.38774	0.00544242	0.0111259	Uridylate kinase	arCOG00858	Nucleotide transport and metabolism
gene_2739	27.4699	13.2814	20.6055	70.4524	68.7591	23.8538	1.83989	4.94522	5.94e-06	2.14e-05	Uncharacterized protein	arCOG02170	Function unknown
gene_274	87.5214	67.9716	72.5776	3.0299	4.7719	2.2096	-4.01829	4.82258	1.05e-21	4.35e-20	Spindle-shaped haloviruses associated protein	arCOG08168	"Mobilome: prophages, transposons"
gene_2740	98.9712	111.929	97.2271	30.1205	33.9413	27.6136	-1.28397	5.60258	1.14e-05	3.87e-05	"Molybdopterin converting factor, large subunit"	arCOG00533	Coenzyme transport and metabolism
gene_2741	2359.65	2143.89	2554.57	17548.8	6143.31	16090.8	3.06625	12.7899	1.33e-10	1.01e-09	Uncharacterized protein	arCOG02866	Function unknown
gene_2742	187.741	204.184	200.171	398.94	348.367	674.69	1.80887	8.15852	4.64e-06	1.71e-05	"Membrane-associated protease RseP, regulator of RpoE activity in bacteria"	arCOG00609	"Posttranslational modification, protein turnover, chaperones"
gene_2743	67.5802	47.666	59.6383	123.67	115.396	107.025	1.46917	6.15187	1.48e-06	5.93e-06	Thiamine monophosphate kinase	arCOG00638	Coenzyme transport and metabolism
gene_2744	38.7589	40.9671	42.1421	67.0286	67.6519	51.5012	1.07331	5.37594	0.000201192	0.000542239	Predicted flippase	arCOG00899	Cell wall/membrane/envelope biogenesis
gene_2745	1718.94	1836.85	1978.33	4089.95	4262.21	2166.27	1.36532	11.0509	3.49e-05	0.000108297	Ribosomal protein S19E (S16A)	arCOG01344	"Translation, ribosomal structure and biogenesis"
gene_2746	1803.61	1601.84	1619.57	432.624	716.606	435.731	-1.22773	9.58434	5.53e-05	0.00016459	"DNA-binding TFAR19-related protein, PDSD5 family"	arCOG04179	General function prediction only
gene_2747	185.747	151.186	147.951	55.6817	77.4012	45.2938	-0.995615	6.31388	0.000402195	0.00102948	"Predicted subunit of tRNA(5-methylaminomethyl-2-thiouridylate) methyltransferase, contains the PP-loop ATPase domain"	arCOG00037	"Translation, ribosomal structure and biogenesis"
gene_2748	60.1473	53.6094	46.2941	52.2621	58.8916	34.8363	0.319507	5.31099	0.2611	0.341486	Permease of the drug/metabolite transporter (DMT) superfamily	arCOG00272	Carbohydrate transport and metabolism
gene_2749	81.0479	75.3074	73.5024	79.8901	86.6158	48.0783	0.349077	5.83589	0.23085	0.308043	Histidyl-tRNA synthetase	arCOG00404	"Translation, ribosomal structure and biogenesis"
gene_275	47.9992	53.9744	50.3323	5.2413	7.6863	7.2529	-2.44361	4.42607	7.72e-11	6.12e-10	Spindle-shaped haloviruses associated membrane protein	arCOG09087	"Mobilome: prophages, transposons"
gene_2750	28.2688	25.6269	30.2167	31.9547	42.9843	33.7866	0.824433	4.70674	0.00678158	0.0134994	"Nucleotide-binding protein, UspA family"	arCOG02053	Signal transduction mechanisms
gene_2751	44.4935	36.0328	31.2891	104.11	149.795	108.585	2.15091	6.03258	2.28e-13	2.69e-12	Pseudouridylate synthase	arCOG04449	"Translation, ribosomal structure and biogenesis"
gene_2752	61.5477	68.5899	65.2745	108.144	143.238	79.549	1.19577	6.12369	2.66e-05	8.42e-05	HAD superfamily hydrolase	arCOG02292	General function prediction only
gene_2753	78.493	79.8712	67.3931	65.6425	98.5333	71.6287	0.515991	5.90237	0.0660122	0.103617	Uncharacterized membrane protein	arCOG03911	Function unknown
gene_2754	29.5127	23.6296	18.8614	26.0104	33.7466	32.2402	0.82177	4.48844	0.0124078	0.0233886	"Zn-dependent amino- or carboxypeptidase, M28 family"	arCOG02959	"Posttranslational modification, protein turnover, chaperones"
gene_2755	252.106	229.851	233.296	219.482	340.774	98.9774	0.272773	7.40994	0.433271	0.519681	Oligoendopeptidase F	arCOG04758	Amino acid transport and metabolism
gene_2756	30.7658	22.4504	24.2673	22.7556	30.0942	36.0286	0.679733	4.50797	0.051575	0.0831427	Acetylornithine deacetylase/Succinyl-diaminopimelate desuccinylase or related deacylase	arCOG01107	Amino acid transport and metabolism
gene_2757	76.636	65.1674	47.9191	106.39	151.413	116.426	1.44307	6.24582	1.11e-06	4.55e-06	Uncharacterized protein	arCOG06352	Function unknown
gene_2758	833.636	535.917	648.53	343.353	252.384	230.582	-0.788202	8.41391	0.0196127	0.0351978	Uncharacterized protein	arCOG10128	Function unknown
gene_2759	42.6568	43.8409	27.4263	23.626	21.212	14.7933	-0.467441	4.49762	0.192517	0.264468	Uncharacterized protein	arCOG04747	Function unknown
gene_276	60.8039	74.965	55.3535	4.4187	6.4008	4.7472	-3.14137	4.64978	1.52e-15	2.48e-14	"Spindle-shaped halovirus assocaited ATPase, AAA+ superfamily"	arCOG08166	"Mobilome: prophages, transposons"
gene_2760	470.127	337.668	337.662	478.818	331.075	262.255	0.398566	8.14802	0.243662	0.321877	"Sulfite reductase, beta subunit (hemoprotein)"	arCOG02055	Inorganic ion transport and metabolism
gene_2761	501.567	443.739	329.254	92.2069	104.238	89.4827	-1.67517	7.49561	1.32e-07	6.33e-07	Uncharacterized protein	arCOG04700	Function unknown
gene_2762	75.889	44.7761	45.5401	46.5269	52.9577	73.3493	0.570054	5.49277	0.107948	0.160285	Permease of the drug/metabolite transporter (DMT) superfamily	arCOG00271	Carbohydrate transport and metabolism
gene_2763	90.3892	70.0847	62.2402	63.7653	80.2142	313.946	1.64877	6.61523	0.00327039	0.00695801	Permease of the drug/metabolite transporter (DMT) superfamily	arCOG00271	Carbohydrate transport and metabolism
gene_2764	148.585	133.996	101.763	19.2045	24.6333	23.857	-2.02736	5.73771	2.52e-10	1.82e-09	"DNA-binding transcriptional regulator, Lrp family"	arCOG01580	Transcription
gene_2765	71.5363	64.7469	79.8462	84.0625	155.297	120.252	1.18351	6.25884	9.03e-05	0.000258028	Uncharacterized protein	arCOG03917	Function unknown
gene_2766	43.2515	42.8009	46.5162	36.6328	50.423	46.4823	0.475484	5.13809	0.109934	0.162791	Signal transduction histidine kinase	arCOG06219	Signal transduction mechanisms
gene_2767	19.5383	23.865	31.4716	125.361	141.449	137.301	2.90243	6.10076	9.62e-18	2.19e-16	Uncharacterized membrane protein	arCOG03909	Function unknown
gene_2768	78.4159	68.2438	95.7935	22.9471	17.8199	27.5794	-1.32709	5.26484	0.000147581	0.000407528	NA	NA	NA
gene_2769	29.1436	23.7837	25.9448	42.8821	51.8439	43.9338	1.27588	4.89941	1.79e-05	5.85e-05	5'-3' Exoribonuclease of the beta-lactamase fold involved in RNA processing	arCOG00541	"Translation, ribosomal structure and biogenesis"
gene_277	82.9145	93.8065	90.4937	12.2206	19.2024	14.9538	-2.06854	5.23664	5.84e-11	4.75e-10	PD-(DE)xK superfamily endonuclease	arCOG06787	"Replication, recombination and repair"
gene_2770	21.5239	14.4091	17.1388	11.0846	15.6476	16.8736	0.181057	3.7592	0.678348	0.75506	Uncharacterized protein	arCOG10156	Function unknown
gene_2771	214.574	192.5	246.764	797.158	1003.79	782.74	2.44431	8.81841	2.47e-14	3.47e-13	"Geranylgeranyl reductase, flavoprotein"	arCOG00570	Lipid transport and metabolism
gene_2772	54.548	50.9121	68.3136	97.4006	188.856	132.8	1.70699	6.32438	4.81e-08	2.48e-07	Uncharacterized protein	arCOG06313	Function unknown
gene_2773	126.229	136.836	135.3	944.5	952.074	1526.93	3.63136	9.15786	2.49e-19	7.49e-18	Zn-dependent protease	arCOG04994	Amino acid transport and metabolism
gene_2774	92.7655	72.7315	64.3185	253.282	262.99	308.913	2.3507	7.22486	2.76e-12	2.85e-11	NA	NA	NA
gene_2775	277.005	234.803	244.626	436.327	232.73	318.396	0.913617	7.86803	0.0110334	0.020974	Uncharacterized protein	arCOG01336	Function unknown
gene_2776	21.8241	18.9931	23.6349	14.243	13.7845	14.4477	-0.135961	3.88053	0.812823	0.866479	NA	NA	NA
gene_2777	33.2142	31.4037	33.2191	22.1259	24.1729	25.919	0.034226	4.50397	0.913753	0.947752	NA	NA	NA
gene_2778	9.0872	8.9469	8.1797	18.7659	21.3351	15.4508	1.52315	3.58692	5.44e-05	0.000162632	Uncharacterized protein	arCOG02980	Function unknown
gene_2779	64.0102	41.8455	43.0104	17.2966	17.7158	16.3113	-1.05985	4.66367	0.0017269	0.00388401	NA	NA	NA
gene_278	242.313	128.437	177.722	38.2622	27.9924	24.664	-2.10021	6.21657	2.42e-09	1.53e-08	NA	NA	NA
gene_2780	140.457	151.455	132.143	369.597	446.705	315.415	1.87356	7.72807	4.54e-10	3.17e-09	Uncharacterized protein	arCOG02980	Function unknown
gene_2781	53.0642	54.3773	47.1444	26.9939	45.3976	13.4153	-0.436755	4.92135	0.173431	0.241024	Amidase related to nicotinamidase	arCOG01943	"Secondary metabolites biosynthesis, transport and catabolism"
gene_2782	56.0632	49.0264	62.1662	10.717	16.7263	4.4659	-1.9517	4.61872	3.28e-08	1.74e-07	"HGG motif-containing thioesterase, possibly involved in aromatic compounds catabolism"	arCOG00777	"Secondary metabolites biosynthesis, transport and catabolism"
gene_2783	48.2121	47.4193	42.984	62.1844	84.0111	41.3966	0.869507	5.42387	0.0031012	0.00663237	"Signal transduction histidine kinase, contains REC and PAS domains"	arCOG02333	Signal transduction mechanisms
gene_2784	26.9555	22.7479	21.4275	18.6795	16.7061	13.3086	-0.0838896	4.02587	0.881468	0.920265	"Sugar kinase, ribokinase family"	arCOG00014	Carbohydrate transport and metabolism
gene_2785	86.5965	102.494	73.7911	280.589	482.943	196.471	2.27085	7.35977	7.27e-12	6.94e-11	"Transcriptional regulator, contains HTH domain"	arCOG02280	Transcription
gene_2786	41.6596	30.8558	29.5206	69.7045	49.2667	43.6441	1.15861	5.17532	0.000451587	0.00113986	Peptidase family M23	arCOG02979	Amino acid transport and metabolism
gene_2787	15.5193	14.0064	9.8303	40.4343	46.685	32.2511	2.04727	4.489	1.16e-09	7.67e-09	Lipoate-protein ligase A	arCOG01941	Coenzyme transport and metabolism
gene_2788	44.3858	44.0449	41.0552	60.5021	72.4678	33.6501	0.798502	5.28596	0.00795674	0.0156472	Dihydroorotase or related cyclic amidohydrolase	arCOG00689	Nucleotide transport and metabolism
gene_2789	40.0982	35.4024	31.3858	26.8279	38.1735	11.9781	-0.04961	4.57715	0.885178	0.922624	"Membrane-bound serine protease S46, ClpP class"	arCOG01910	"Posttranslational modification, protein turnover, chaperones"
gene_279	88.2834	86.0299	80.0828	18.7374	34.7087	19.8528	-1.35259	5.31505	3.02e-06	1.15e-05	Protein containing HTH domain	arCOG06319	General function prediction only
gene_2790	135.366	108.477	108.384	61.5782	86.2167	54.6376	-0.348674	6.10167	0.211054	0.286125	Uncharacterized protein	arCOG02977	Function unknown
gene_2791	90.7228	65.1107	79.7743	31.8598	47.1076	16.5737	-0.876936	5.34366	0.00512643	0.0105484	Uncharacterized protein	arCOG02976	Function unknown
gene_2792	147.679	139.077	104.996	112.92	158.414	56.1234	0.1556	6.48568	0.644653	0.724264	"Nucleotide-binding protein, UspA family"	arCOG02053	Signal transduction mechanisms
gene_2793	140.876	114.759	117.841	81.4752	129.025	63.7116	-0.0171418	6.33328	0.960939	0.986378	Acetyltransferase (GNAT) family	arCOG00834	Transcription
gene_2794	202.636	163.79	139.527	26.4783	43.2704	20.4271	-2.04905	6.11191	3.99e-11	3.29e-10	"Nucleotide-binding protein, UspA family"	arCOG04802	Signal transduction mechanisms
gene_2795	62.3945	38.6799	39.2373	15.544	42.0686	24.664	-0.333963	4.82434	0.341518	0.428609	"Nucleotide-binding protein, UspA family"	arCOG02053	Signal transduction mechanisms
gene_2796	208.154	213.12	236.412	81.0569	102.658	60.9207	-0.98361	6.75547	0.000734044	0.00177537	"Oligoribonuclease NrnB or cAMP/cGMP phosphodiesterase, DHH superfamily"	arCOG00423	"Translation, ribosomal structure and biogenesis"
gene_2797	287.185	253.136	276.733	111.843	119.032	153.887	-0.578678	7.20558	0.0737378	0.114241	Uncharacterized protein	arCOG04699	Function unknown
gene_2798	257.844	220.735	223.978	129.725	168.721	139.781	-0.211003	7.14318	0.463375	0.549575	Uncharacterized protein	arCOG06404	Function unknown
gene_2799	792.707	809.274	822.296	270.905	256.444	201.791	-1.25971	8.53125	5.42e-05	0.000162222	Ribosomal protein S6E/S10	arCOG01946	"Translation, ribosomal structure and biogenesis"
gene_28	183.223	198.841	176.62	168.858	155.694	187.64	0.378863	7.11571	0.220871	0.296592	"Excinuclease ABC subunit B, helicase"	arCOG04748	"Replication, recombination and repair"
gene_280	88.705	83.0088	77.2705	2.2874	10.1746	7.2086	-3.19686	4.99547	1.04e-17	2.35e-16	Uncharacterized protein	arCOG09088	Function unknown
gene_2800	59.9488	48.3917	55.1349	14.5851	14.8776	14.9232	-1.40759	4.70469	1.7e-05	5.55e-05	"Zn finger protein, C2C2 type"	arCOG09181	Function unknown
gene_2801	55.175	54.8177	65.5705	367.841	366.868	399.482	3.18348	7.5694	5.99e-20	1.97e-18	Leucyl aminopeptidase (aminopeptidase T)	arCOG01889	Amino acid transport and metabolism
gene_2802	67.5684	56.5124	75.4332	67.6045	58.2989	38.8869	0.187316	5.55626	0.552521	0.638064	Predicted 6-phosphogluconate dehydrogenase	arCOG00248	Carbohydrate transport and metabolism
gene_2803	1909.94	1895.82	2027.01	5564.51	6028.94	6292.05	2.1087	11.6956	1.93e-10	1.43e-09	Ferredoxin	arCOG02843	Energy production and conversion
gene_2804	66.9288	66.9839	69.7835	169.758	209.696	176.463	1.91562	6.7089	2.16e-10	1.59e-09	Na+-driven multidrug efflux pump	arCOG01731	Defense mechanisms
gene_2805	30.0031	28.0765	23.7398	15.7638	31.0634	27.2634	0.313719	4.38979	0.372209	0.459873	Protein containing HTH domain	arCOG06319	General function prediction only
gene_2806	162.149	172.658	221.509	56.6135	37.4855	43.9067	-1.51454	6.37354	9.24e-06	3.2e-05	NA	NA	NA
[truncated: 1,820 more rows]
