# Supplementary material for: A previously undescribed archaeal virus suppresses host immunity
Source: EMBO Rep. 2025 Nov 17;26(24):6159–78. doi: 10.1038/s44319-025-00540-3 (PMC12714723; doi:10.1038/s44319-025-00540-3)
Supplement: Supplementary file 6 — Movie EV1 [file 44319_2025_540_MOESM6_ESM.zip]

Archive with 2 entries (2 files):
- biorxiv579488-file004 (1).mpg
- Movie_EV1_Legend.txt
