# Supplementary material for: A previously undescribed archaeal virus suppresses host immunity
Source: EMBO Rep. 2025 Nov 17;26(24):6159–78. doi: 10.1038/s44319-025-00540-3 (PMC12714723; doi:10.1038/s44319-025-00540-3)
Supplement: Supplementary file 6 — Movie EV1 [file 44319_2025_540_MOESM6_ESM.zip › Movie_EV1_Legend.txt]

Movie EV1 Live cell imaging of LSV-infected and cured Haloferax 48N cells 
