# Supplementary material for: A previously undescribed archaeal virus suppresses host immunity
Source: EMBO Rep. 2025 Nov 17;26(24):6159–78. doi: 10.1038/s44319-025-00540-3 (PMC12714723; doi:10.1038/s44319-025-00540-3)
Supplement: Supplementary file 7 — Source data Fig. 2 [file 44319_2025_540_MOESM7_ESM.zip]

Archive with 5 entries (5 files):
- SOURCE_DATA_FIGURE2A_1x60k.tif
- SOURCE_DATA_FIGURE2B_1x60k.tif
- SOURCE_DATA_FIGURE2C_1x60k.tif
- SOURCE_DATA_FIGURE2D_1x60k.tif
- SOURCE_DATA_FIGURE2E_1x60k.tif
