# Supplementary material for: A previously undescribed archaeal virus suppresses host immunity
Source: EMBO Rep. 2025 Nov 17;26(24):6159–78. doi: 10.1038/s44319-025-00540-3 (PMC12714723; doi:10.1038/s44319-025-00540-3)
Supplement: Supplementary file 8 — Source data Fig. 3 [file 44319_2025_540_MOESM8_ESM.zip]

Archive with 1 entries (1 files):
- EMBOR-2025-62018V2-Figure 3B_Source_Data-sd.xls
