# Supplementary material for: A previously undescribed archaeal virus suppresses host immunity
Source: EMBO Rep. 2025 Nov 17;26(24):6159–78. doi: 10.1038/s44319-025-00540-3 (PMC12714723; doi:10.1038/s44319-025-00540-3)
Supplement: Supplementary file 8 — Source data Fig. 3 [file 44319_2025_540_MOESM8_ESM.zip › EMBOR-2025-62018V2-Figure 3B_Source_Data-sd.xls]

## Sheet: YPC
Blank 595
Kinetic read	time	A1	A2	A3	Ds70#1	A4	A5	A6	Ds70#2	A7	A8	A9	Ds70#3	A10	A11	A12	150-3#1	B1	B2	B3	150-3#2	B4	B5	B6	150-3#3	B7	B8	B9	48N -ura#1	B10	B11	B12	48N -ura#2	C1	C2	C3	48N -ura#3	C4	C5	C6	48N -virus#1	C7	C8	C9	48N -virus#2	C10	C11	C12	48N -virus#3
1899-12-31	0.5	0.006	0.005	0.005	0.00533333	0.004	0.005	0.003	0.00533333	0.009	0.004	0.003	0.00533333	-0.002	0.003	0.001	0.00133333	0.004	0.005	0.004		0.001	0.001	0.001		-0.001	0	-0.002										0.005	0.007	0.006						0.002	0.002	0.003
1899-12-31 00:30:00	1	0.005	0.005	0.005	0.005	0.004	0.005	0.003	0.00533333	0.009	0.005	0.003	0.00566667	-0.002	0.002	0.001	0.00233333	0.004	0.005	0.004		0.002	0.001	0.001		-0.001	0	-0.002	0.005	0.002	0.005	0.003	0.00466667	0.007	0.005	0.007	0.00633333	0.006	0.008	0.006	0.00666667	0.004	0.004	0.002	0.00633333	0.002	0.002	0.003	0.005
1899-12-31 01:00:00	1.5	0.006	0.006	0.005	0.00566667	0.004	0.005	0.003	0.00566667	0.009	0.004	0.003	0.00533333	-0.001	0.003	0.001	0.00333333	0.004	0.005	0.004		0.002	0.001	0.001	0.00333333	-0.001	0.001	-0.001	0.00633333	0.003	0.006	0.005	0.00633333	0.007	0.006	0.007	0.00666667	0.006	0.008	0.007	0.007	0.005	0.004	0.003	0.00733333	0.002	0.003	0.004	0.00633333
1899-12-31 01:30:00	0	0.006	0.006	0.005	0.00566667	0.004	0.005	0.003	0.00633333	0.009	0.004	0.003	0.00533333	-0.001	0.003	0.002	0.004	0.004	0.005	0.004	0.00433333	0.002	0.001	0.001	0.00366667	0	0.001	-0.001	0.00766667	0.005	0.008	0.006	0.008	0.007	0.006	0.007	0.00666667	0.007	0.009	0.007	0.00766667	0.005	0.005	0.003	0.00866667	0.003	0.004	0.004	0.008
1899-12-31 02:00:00	0.5	0.006	0.007	0.006	0.00633333	0.005	0.006	0.004	0.00633333	0.01	0.005	0.004	0.00633333	0	0.004	0.003	0.00433333	0.006	0.006	0.005	0.00433333	0.003	0.002	0.003	0.00433333	0.001	0.002	0	0.01	0.006	0.01	0.008	0.0106667	0.009	0.008	0.009	0.00866667	0.009	0.011	0.009	0.00966667	0.007	0.007	0.005	0.0106667	0.004	0.005	0.006	0.00966667
1899-12-31 02:30:00	1	0.006	0.007	0.006	0.00633333	0.005	0.005	0.003	0.00666667	0.01	0.005	0.004	0.00633333	0.001	0.005	0.004	0.00533333	0.006	0.007	0.005	0.00433333	0.004	0.003	0.003	0.005	0.001	0.002	0	0.012	0.009	0.012	0.011	0.0136667	0.009	0.008	0.009	0.00866667	0.01	0.012	0.01	0.0106667	0.008	0.008	0.006	0.0126667	0.005	0.007	0.007	0.012
1899-12-31 03:00:00	1.5	0.006	0.007	0.006	0.00633333	0.005	0.005	0.003	0.00733333	0.01	0.005	0.004	0.00633333	0.001	0.006	0.005	0.00733333	0.006	0.007	0.006	0.00433333	0.004	0.003	0.004	0.006	0.002	0.003	0.003	0.015	0.012	0.015	0.014	0.0173333	0.01	0.009	0.01	0.00966667	0.012	0.014	0.012	0.0126667	0.009	0.009	0.008	0.0156667	0.007	0.008	0.009	0.015
1899-12-31 03:30:00	2	0.006	0.007	0.006	0.00633333	0.005	0.005	0.004	0.008	0.01	0.006	0.004	0.00666667	0.002	0.006	0.005	0.00866667	0.007	0.008	0.007	0.00566667	0.005	0.004	0.004	0.00766667	0.002	0.004	0.004	0.0183333	0.015	0.019	0.018	0.0213333	0.011	0.01	0.011	0.0106667	0.014	0.016	0.014	0.0146667	0.011	0.011	0.01	0.0186667	0.008	0.01	0.011	0.0186667
1899-12-31 04:00:00	2.5	0.006	0.007	0.006	0.00633333	0.005	0.005	0.003	0.00833333	0.01	0.006	0.004	0.00666667	0.003	0.007	0.006	0.0106667	0.008	0.008	0.007	0.006	0.005	0.005	0.005	0.00933333	0.005	0.004	0.006	0.022	0.019	0.023	0.022	0.0276667	0.012	0.011	0.012	0.0116667	0.016	0.018	0.017	0.017	0.013	0.013	0.012	0.0233333	0.011	0.012	0.013	0.0233333
1899-12-31 04:30:00	3	0.006	0.007	0.006	0.00633333	0.005	0.006	0.004	0.00933333	0.01	0.006	0.004	0.00666667	0.005	0.009	0.008	0.0136667	0.008	0.009	0.008	0.00633333	0.006	0.006	0.006	0.011	0.006	0.005	0.008	0.027	0.025	0.029	0.029	0.0326667	0.013	0.012	0.014	0.013	0.019	0.021	0.02	0.02	0.016	0.016	0.015	0.0286667	0.014	0.015	0.016	0.0286667
1899-12-31 05:00:00	3.5	0.006	0.007	0.006	0.00633333	0.005	0.006	0.004	0.0103333	0.011	0.006	0.005	0.00733333	0.006	0.01	0.01	0.0166667	0.009	0.01	0.009	0.00733333	0.008	0.007	0.008	0.0136667	0.007	0.006	0.01	0.0333333	0.029	0.035	0.034	0.04	0.015	0.014	0.016	0.015	0.023	0.025	0.024	0.024	0.019	0.019	0.018	0.0363333	0.017	0.019	0.02	0.0366667
1899-12-31 05:30:00	4	0.006	0.007	0.006	0.00633333	0.005	0.006	0.004	0.0113333	0.011	0.007	0.005	0.00766667	0.008	0.012	0.012	0.0206667	0.011	0.011	0.011	0.00766667	0.009	0.009	0.01	0.0166667	0.009	0.008	0.013	0.0393333	0.037	0.042	0.041	0.0476667	0.017	0.016	0.018	0.017	0.028	0.03	0.029	0.029	0.023	0.024	0.023	0.043	0.022	0.023	0.025	0.0436667
1899-12-31 06:00:00	4.5	0.006	0.006	0.006	0.006	0.005	0.006	0.005	0.0116667	0.011	0.007	0.005	0.00766667	0.011	0.015	0.015	0.0256667	0.013	0.013	0.012	0.00833333	0.011	0.011	0.011	0.0206667	0.01	0.01	0.016	0.047	0.044	0.05	0.049	0.0583333	0.02	0.019	0.02	0.0196667	0.035	0.037	0.036	0.036	0.029	0.029	0.028	0.051	0.027	0.029	0.03	0.0523333
1899-12-31 06:30:00	5	0.006	0.007	0.006	0.00633333	0.005	0.006	0.005	0.0126667	0.012	0.007	0.006	0.00833333	0.014	0.018	0.018	0.0323333	0.015	0.015	0.015	0.00933333	0.014	0.013	0.014	0.0253333	0.013	0.012	0.02	0.056	0.054	0.061	0.06	0.0693333	0.023	0.022	0.023	0.0226667	0.041	0.044	0.043	0.0426667	0.036	0.037	0.036	0.0616667	0.035	0.037	0.038	0.0633333
1899-12-31 07:00:00	5.5	0.006	0.007	0.006	0.00633333	0.006	0.006	0.005	0.0146667	0.012	0.008	0.006	0.00866667	0.018	0.022	0.022	0.039	0.017	0.018	0.017	0.011	0.017	0.016	0.017	0.0306667	0.015	0.014	0.026	0.066	0.065	0.072	0.071	0.0816667	0.027	0.027	0.028	0.0273333	0.048	0.051	0.051	0.05	0.042	0.044	0.043	0.0756667	0.041	0.044	0.046	0.0783333
1899-12-31 07:30:00	6	0.006	0.007	0.007	0.00666667	0.006	0.007	0.006	0.0166667	0.013	0.009	0.007	0.00966667	0.023	0.027	0.027	0.0463333	0.02	0.021	0.02	0.0126667	0.021	0.02	0.021	0.0376667	0.018	0.018	0.03	0.078	0.077	0.085	0.083	0.096	0.032	0.03	0.032	0.0313333	0.057	0.06	0.06	0.059	0.05	0.052	0.051	0.091	0.05	0.053	0.054	0.094
1899-12-31 08:00:00	6.5	0.007	0.007	0.007	0.007	0.006	0.007	0.006	0.019	0.014	0.009	0.007	0.01	0.029	0.034	0.034	0.056	0.024	0.025	0.025	0.015	0.025	0.025	0.026	0.0446667	0.022	0.022	0.037	0.092	0.091	0.1	0.097	0.112	0.038	0.037	0.038	0.0376667	0.069	0.073	0.074	0.072	0.06	0.064	0.061	0.108667	0.06	0.064	0.066	0.112667
1899-12-31 08:30:00	7	0.007	0.007	0.007	0.007	0.007	0.007	0.006	0.024	0.015	0.01	0.008	0.011	0.036	0.04	0.041	0.0676667	0.029	0.029	0.029	0.0173333	0.03	0.03	0.032	0.053	0.028	0.027	0.045	0.107	0.106	0.116	0.114	0.131333	0.044	0.043	0.044	0.0436667	0.083	0.087	0.088	0.086	0.074	0.077	0.076	0.131333	0.076	0.078	0.081	0.135667
1899-12-31 09:00:00	7.5	0.007	0.008	0.007	0.00733333	0.007	0.008	0.007	0.0263333	0.016	0.011	0.009	0.012	0.043	0.048	0.048	0.0803333	0.035	0.036	0.036	0.0203333	0.037	0.037	0.039	0.063	0.032	0.032	0.054	0.125667	0.125	0.136	0.133	0.155	0.05	0.05	0.051	0.0503333	0.099	0.104	0.106	0.103	0.089	0.093	0.091	0.159333	0.091	0.094	0.097	0.164333
1899-12-31 09:30:00	8	0.007	0.008	0.007	0.00733333	0.008	0.009	0.007	0.0293333	0.017	0.012	0.01	0.013	0.053	0.057	0.058	0.094	0.041	0.042	0.042	0.0246667	0.044	0.044	0.046	0.0743333	0.038	0.038	0.065	0.146667	0.147	0.161	0.157	0.182667	0.059	0.059	0.06	0.0593333	0.12	0.126	0.127	0.124333	0.106	0.111	0.109	0.196667	0.109	0.113	0.116	0.202333
1899-12-31 10:00:00	8.5	0.007	0.008	0.008	0.00766667	0.008	0.009	0.008	0.034	0.018	0.013	0.012	0.0143333	0.064	0.069	0.07	0.109333	0.049	0.05	0.05	0.029	0.052	0.052	0.055	0.0873333	0.045	0.046	0.077	0.170667	0.174	0.189	0.185	0.214667	0.069	0.07	0.071	0.07	0.145	0.152	0.155	0.150667	0.128	0.134	0.132	0.237667	0.131	0.137	0.139	0.244
1899-12-31 10:30:00	9	0.008	0.008	0.008	0.008	0.009	0.01	0.009	0.0396667	0.02	0.015	0.013	0.016	0.077	0.081	0.083	0.127333	0.057	0.058	0.059	0.0356667	0.062	0.062	0.065	0.101333	0.054	0.054	0.09	0.196667	0.205	0.222	0.217	0.243667	0.08	0.082	0.083	0.0816667	0.177	0.187	0.19	0.184667	0.155	0.163	0.16	0.282667	0.159	0.166	0.168	0.289
1899-12-31 11:00:00	9.5	0.008	0.009	0.009	0.00866667	0.01	0.011	0.01	0.0443333	0.022	0.017	0.015	0.018	0.09	0.095	0.097	0.149	0.067	0.069	0.07	0.0416667	0.073	0.073	0.077	0.119333	0.064	0.065	0.105	0.221667	0.235	0.251	0.245	0.267	0.093	0.095	0.096	0.0946667	0.217	0.228	0.231	0.225333	0.191	0.202	0.197	0.318	0.196	0.205	0.206	0.325
1899-12-31 11:30:00	10	0.009	0.009	0.009	0.009	0.011	0.012	0.011	0.0503333	0.024	0.019	0.017	0.02	0.106	0.11	0.112	0.175333	0.079	0.081	0.083	0.0496667	0.085	0.086	0.091	0.14	0.076	0.076	0.124	0.245	0.259	0.275	0.267	0.282667	0.108	0.11	0.112	0.11	0.261	0.273	0.278	0.270667	0.231	0.243	0.239	0.343667	0.236	0.247	0.249	0.351
1899-12-31 12:00:00	10.5	0.008	0.009	0.009	0.00866667	0.011	0.012	0.012	0.056	0.026	0.021	0.02	0.0223333	0.123	0.128	0.131	0.206	0.092	0.095	0.096	0.058	0.099	0.1	0.105	0.165333	0.088	0.087	0.146	0.265333	0.276	0.29	0.282	0.292667	0.124	0.127	0.13	0.127	0.302	0.314	0.318	0.311333	0.274	0.289	0.285	0.362667	0.282	0.292	0.293	0.370333
1899-12-31 12:30:00	11	0.009	0.009	0.009	0.009	0.012	0.013	0.013	0.0626667	0.03	0.025	0.025	0.0266667	0.145	0.149	0.153	0.238	0.107	0.111	0.113	0.0686667	0.116	0.118	0.124	0.194667	0.103	0.102	0.172	0.28	0.287	0.3	0.291	0.300333	0.146	0.149	0.152	0.149	0.333	0.345	0.348	0.342	0.31	0.324	0.32	0.379333	0.319	0.328	0.328	0.386
1899-12-31 13:00:00	11.5	0.01	0.01	0.01	0.01	0.014	0.015	0.015	0.0703333	0.032	0.028	0.028	0.0293333	0.171	0.175	0.18	0.267333	0.126	0.13	0.133	0.081	0.135	0.139	0.146	0.225667	0.12	0.119	0.201	0.289333	0.295	0.308	0.298	0.304333	0.17	0.174	0.178	0.174	0.356	0.368	0.37	0.364667	0.336	0.349	0.346	0.393333	0.345	0.354	0.354	0.400333
1899-12-31 13:30:00	12	0.01	0.011	0.011	0.0106667	0.016	0.017	0.017	0.0796667	0.036	0.032	0.032	0.0333333	0.201	0.206	0.211	0.296	0.148	0.153	0.156	0.0943333	0.161	0.163	0.172	0.254333	0.14	0.141	0.231	0.295	0.299	0.312	0.302	0.309	0.198	0.205	0.209	0.204	0.374	0.385	0.387	0.382	0.354	0.368	0.366	0.406333	0.365	0.373	0.373	0.412667
1899-12-31 14:00:00	12.5	0.011	0.012	0.012	0.0116667	0.018	0.02	0.019	0.09	0.041	0.037	0.037	0.0383333	0.233	0.238	0.243	0.324	0.174	0.181	0.183	0.110333	0.189	0.193	0.202	0.283333	0.165	0.166	0.259	0.3	0.304	0.317	0.306	0.312667	0.231	0.239	0.244	0.238	0.39	0.401	0.402	0.397667	0.371	0.386	0.381	0.419333	0.38	0.388	0.39	0.425
1899-12-31 14:30:00	13	0.013	0.014	0.014	0.0136667	0.023	0.025	0.024	0.101333	0.047	0.044	0.044	0.045	0.262	0.267	0.273	0.348667	0.204	0.212	0.214	0.129667	0.22	0.223	0.234	0.309667	0.193	0.193	0.279	0.304	0.307	0.32	0.311	0.315	0.26	0.268	0.273	0.267	0.404	0.415	0.416	0.411667	0.385	0.4	0.395	0.430333	0.395	0.402	0.404	0.436667
1899-12-31 15:00:00	13.5	0.014	0.015	0.015	0.0146667	0.026	0.027	0.026	0.114333	0.052	0.049	0.049	0.05	0.291	0.295	0.302	0.368333	0.236	0.244	0.247	0.152333	0.249	0.251	0.263	0.335	0.223	0.221	0.291	0.307	0.309	0.323	0.313	0.316667	0.281	0.29	0.294	0.288333	0.416	0.428	0.428	0.424	0.398	0.413	0.408	0.440667	0.407	0.415	0.416	0.445667
1899-12-31 15:30:00	14	0.017	0.018	0.018	0.0176667	0.029	0.03	0.029	0.127667	0.058	0.056	0.057	0.057	0.319	0.323	0.33	0.385667	0.267	0.276	0.277	0.179333	0.278	0.28	0.292	0.354333	0.25	0.247	0.299	0.308667	0.311	0.324	0.315	0.317667	0.294	0.302	0.308	0.301333	0.429	0.441	0.44	0.436667	0.411	0.426	0.421	0.449	0.42	0.428	0.427	0.454
1899-12-31 16:00:00	14.5	0.019	0.02	0.02	0.0196667	0.033	0.035	0.034	0.142333	0.065	0.063	0.064	0.064	0.344	0.348	0.354	0.4	0.297	0.306	0.308	0.21	0.303	0.306	0.32	0.372667	0.27	0.265	0.305	0.310667	0.312	0.325	0.316	0.318667	0.303	0.313	0.317	0.311	0.44	0.453	0.451	0.448	0.422	0.437	0.432	0.457667	0.431	0.441	0.438	0.462
1899-12-31 16:30:00	15	0.022	0.024	0.025	0.0236667	0.039	0.041	0.039	0.159	0.073	0.072	0.072	0.0723333	0.364	0.367	0.374	0.412333	0.326	0.336	0.337	0.242333	0.33	0.331	0.344	0.387	0.282	0.276	0.31	0.311667	0.313	0.326	0.317	0.319333	0.311	0.321	0.325	0.319	0.45	0.461	0.46	0.457	0.432	0.447	0.443	0.464667	0.44	0.452	0.445	0.468333
1899-12-31 17:00:00	15.5	0.024	0.026	0.026	0.0253333	0.043	0.046	0.044	0.176333	0.081	0.08	0.08	0.0803333	0.381	0.385	0.391	0.422667	0.35	0.359	0.361	0.273333	0.35	0.35	0.363	0.399667	0.289	0.283	0.313	0.313333	0.315	0.326	0.317	0.319333	0.316	0.326	0.331	0.324333	0.458	0.47	0.468	0.465333	0.439	0.456	0.452	0.470667	0.449	0.46	0.453	0.474667
1899-12-31 17:30:00	16	0.027	0.029	0.029	0.0283333	0.049	0.052	0.05	0.194333	0.091	0.092	0.091	0.0913333	0.396	0.399	0.405	0.431	0.371	0.381	0.382	0.303667	0.369	0.368	0.381	0.410333	0.295	0.289	0.316	0.313333	0.315	0.326	0.317	0.318667	0.321	0.332	0.335	0.329333	0.465	0.478	0.475	0.472667	0.448	0.465	0.46	0.474333	0.457	0.469	0.46	0.476667
1899-12-31 18:00:00	16.5	0.03	0.032	0.032	0.0313333	0.055	0.058	0.055	0.215333	0.102	0.104	0.102	0.102667	0.408	0.411	0.418	0.439333	0.388	0.397	0.399	0.333	0.383	0.382	0.396	0.419667	0.301	0.293	0.318	0.312667	0.314	0.326	0.316	0.317667	0.325	0.336	0.338	0.333	0.471	0.484	0.48	0.478333	0.455	0.472	0.467	0.477	0.463	0.475	0.467	0.48
1899-12-31 18:30:00	17	0.034	0.036	0.037	0.0356667	0.061	0.065	0.062	0.238	0.115	0.118	0.116	0.116333	0.419	0.42	0.429	0.446	0.402	0.412	0.413	0.356667	0.396	0.394	0.409	0.428667	0.305	0.296	0.32	0.312	0.313	0.325	0.315	0.317	0.327	0.339	0.341	0.335667	0.476	0.487	0.483	0.482	0.461	0.478	0.473	0.482	0.469	0.482	0.473	0.484667
1899-12-31 19:00:00	17.5	0.038	0.041	0.043	0.0406667	0.069	0.072	0.07	0.261	0.129	0.133	0.131	0.131	0.427	0.429	0.437	0.452	0.413	0.425	0.426	0.378	0.407	0.405	0.419	0.436	0.307	0.299	0.32	0.311667	0.312	0.325	0.314	0.314667	0.328	0.34	0.342	0.336667	0.478	0.489	0.487	0.484667	0.466	0.481	0.476	0.487	0.471	0.483	0.476	0.489
1899-12-31 19:30:00	18	0.045	0.048	0.049	0.0473333	0.078	0.082	0.079	0.284667	0.145	0.15	0.148	0.147667	0.436	0.437	0.445	0.457333	0.424	0.435	0.437	0.394667	0.416	0.414	0.429	0.443	0.31	0.301	0.321	0.309667	0.31	0.323	0.311	0.313333	0.329	0.342	0.344	0.338333	0.482	0.495	0.492	0.489667	0.468	0.485	0.478	0.491	0.475	0.487	0.478	0.493333
1899-12-31 20:00:00	18.5	0.051	0.054	0.054	0.053	0.088	0.093	0.089	0.306667	0.163	0.17	0.167	0.166667	0.443	0.443	0.452	0.461	0.433	0.445	0.446	0.409	0.425	0.422	0.439	0.448667	0.311	0.303	0.321	0.308667	0.308	0.322	0.31	0.311333	0.329	0.342	0.344	0.338333	0.487	0.499	0.497	0.494333	0.474	0.489	0.483	0.493	0.48	0.492	0.482	0.495667
1899-12-31 20:30:00	19	0.056	0.06	0.061	0.059	0.099	0.104	0.101	0.326	0.181	0.19	0.187	0.186	0.45	0.449	0.457	0.461667	0.44	0.453	0.454	0.421333	0.432	0.429	0.447	0.453333	0.313	0.305	0.322	0.306667	0.307	0.319	0.308	0.309667	0.329	0.342	0.344	0.338333	0.491	0.503	0.501	0.498333	0.479	0.494	0.488	0.494667	0.484	0.496	0.487	0.497333
1899-12-31 21:00:00	19.5	0.063	0.067	0.068	0.066	0.112	0.117	0.114	0.343	0.2	0.211	0.207	0.206	0.456	0.454	0.462	0.463333	0.447	0.461	0.461	0.432	0.439	0.436	0.454	0.457	0.313	0.306	0.321	0.304667	0.305	0.318	0.306	0.307667	0.33	0.342	0.344	0.338667	0.493	0.506	0.504	0.501	0.483	0.498	0.492	0.495333	0.488	0.5	0.492	0.498
1899-12-31 21:30:00	20	0.07	0.074	0.076	0.0733333	0.125	0.13	0.128	0.357667	0.222	0.236	0.231	0.229667	0.46	0.457	0.466	0.464667	0.453	0.466	0.468	0.441333	0.445	0.441	0.46	0.456667	0.313	0.306	0.319	0.303333	0.303	0.315	0.305	0.304333	0.329	0.341	0.343	0.337667	0.495	0.507	0.505	0.502333	0.485	0.5	0.494	0.495333	0.49	0.503	0.494	0.497667
1899-12-31 22:00:00	20.5	0.078	0.083	0.086	0.0823333	0.139	0.145	0.143	0.37	0.245	0.26	0.255	0.253333	0.46	0.459	0.466	0.466667	0.458	0.472	0.473	0.449	0.45	0.445	0.465	0.457667	0.312	0.306	0.318	0.300333	0.3	0.311	0.302	0.301667	0.328	0.339	0.342	0.336333	0.495	0.508	0.505	0.502667	0.487	0.502	0.495	0.494	0.492	0.504	0.496	0.497333
1899-12-31 22:30:00	21	0.088	0.093	0.096	0.0923333	0.155	0.162	0.16	0.380333	0.268	0.286	0.28	0.278	0.462	0.46	0.468	0.467	0.463	0.477	0.477	0.456333	0.454	0.449	0.468	0.459	0.312	0.306	0.317	0.298333	0.297	0.308	0.3	0.298667	0.327	0.339	0.341	0.335667	0.495	0.507	0.505	0.502333	0.487	0.503	0.496	0.492333	0.493	0.505	0.496	0.496
1899-12-31 23:00:00	21.5	0.098	0.103	0.107	0.102667	0.172	0.179	0.178	0.389	0.292	0.308	0.304	0.301333	0.464	0.461	0.469	0.467333	0.466	0.478	0.48	0.462333	0.454	0.449	0.467	0.459667	0.31	0.304	0.315	0.296667	0.294	0.306	0.296	0.297	0.326	0.338	0.339	0.334333	0.493	0.506	0.503	0.500667	0.488	0.502	0.496	0.491333	0.492	0.505	0.496	0.494333
1899-12-31 23:30:00	22	0.108	0.115	0.12	0.114333	0.189	0.197	0.197	0.396	0.315	0.329	0.327	0.323667	0.465	0.464	0.471	0.467	0.466	0.479	0.48	0.467667	0.456	0.45	0.467	0.461	0.309	0.303	0.314	0.295	0.293	0.303	0.295	0.295	0.324	0.336	0.337	0.332333	0.492	0.506	0.501	0.499667	0.486	0.501	0.495	0.49	0.492	0.504	0.496	0.493
1900-01-01	22.5	0.119	0.127	0.133	0.126333	0.21	0.218	0.218	0.401	0.335	0.348	0.347	0.343333	0.465	0.464	0.472	0.465667	0.468	0.479	0.481	0.472333	0.457	0.452	0.468	0.46	0.307	0.301	0.312	0.292667	0.291	0.301	0.293	0.294	0.322	0.334	0.336	0.330667	0.49	0.504	0.5	0.498	0.484	0.5	0.493	0.487333	0.491	0.502	0.495	0.491
1900-01-01 00:30:00	23	0.132	0.141	0.148	0.140333	0.232	0.241	0.241	0.405	0.353	0.364	0.364	0.360333	0.466	0.465	0.471	0.464667	0.47	0.481	0.481	0.474667	0.458	0.453	0.468	0.458667	0.305	0.3	0.309	0.291	0.29	0.3	0.292	0.293	0.321	0.331	0.334	0.328667	0.489	0.502	0.497	0.496	0.483	0.499	0.492	0.485333	0.489	0.501	0.493	0.489333
1900-01-01 01:00:00	23.5	0.145	0.155	0.163	0.154333	0.255	0.264	0.264	0.409	0.369	0.379	0.381	0.376333	0.466	0.465	0.47	0.464333	0.473	0.482	0.483	0.475	0.46	0.453	0.47	0.457667	0.304	0.298	0.308	0.289667	0.289	0.299	0.291	0.292333	0.319	0.331	0.331	0.327	0.487	0.5	0.496	0.494333	0.482	0.497	0.491	0.484	0.487	0.5	0.492	0.487333
1900-01-01 01:30:00	24	0.16	0.172	0.179	0.170333	0.278	0.289	0.287	0.412	0.382	0.392	0.395	0.389667	0.464	0.464	0.469	0.462667	0.472	0.482	0.482	0.476	0.459	0.452	0.469	0.456667	0.301	0.296	0.304	0.289	0.289	0.298	0.29	0.291667	0.317	0.328	0.328	0.324333	0.484	0.499	0.493	0.492	0.479	0.495	0.488	0.482667	0.485	0.498	0.49	0.485667
1900-01-01 02:00:00	24.5	0.175	0.188	0.198	0.187	0.301	0.31	0.309	0.414333	0.393	0.403	0.406	0.400667	0.463	0.463	0.468	0.462333	0.471	0.48	0.481	0.477333	0.458	0.451	0.467	0.456	0.299	0.294	0.302	0.288	0.288	0.297	0.29	0.291	0.313	0.322	0.325	0.32	0.482	0.495	0.49	0.489	0.477	0.493	0.486	0.481	0.484	0.496	0.488	0.484333
1900-01-01 02:30:00	25	0.193	0.207	0.219	0.206333	0.321	0.329	0.328	0.416667	0.402	0.413	0.416	0.410333	0.463	0.463	0.467	0.461667	0.47	0.479	0.481	0.479333	0.457	0.449	0.467	0.454667	0.298	0.292	0.3	0.287	0.287	0.297	0.289	0.291	0.31	0.32	0.322	0.317333	0.48	0.494	0.489	0.487667	0.475	0.491	0.486	0.479667	0.482	0.494	0.486	0.484
1900-01-01 03:00:00	25.5	0.212	0.228	0.241	0.227	0.339	0.346	0.344	0.419	0.41	0.422	0.425	0.419	0.461	0.461	0.466	0.461	0.468	0.478	0.48	0.478667	0.456	0.448	0.466	0.454333	0.296	0.29	0.299	0.286667	0.288	0.296	0.289	0.291	0.307	0.318	0.319	0.314667	0.478	0.492	0.487	0.485667	0.473	0.49	0.485	0.479667	0.48	0.492	0.485	0.483333
1900-01-01 03:30:00	26	0.234	0.25	0.264	0.249333	0.354	0.361	0.358	0.42	0.417	0.429	0.433	0.426333	0.461	0.46	0.466	0.460667	0.467	0.477	0.479	0.477333	0.456	0.447	0.465	0.453667	0.294	0.287	0.297	0.286333	0.288	0.296	0.289	0.291	0.306	0.317	0.317	0.313333	0.477	0.49	0.486	0.484333	0.472	0.488	0.483	0.478667	0.479	0.491	0.483	0.482667
1900-01-01 04:00:00	26.5	0.257	0.273	0.288	0.272667	0.368	0.373	0.369	0.422	0.423	0.437	0.439	0.433	0.46	0.46	0.465	0.459667	0.465	0.476	0.478	0.476667	0.455	0.445	0.464	0.452	0.291	0.285	0.297	0.286	0.288	0.296	0.289	0.291333	0.305	0.315	0.315	0.311667	0.475	0.489	0.484	0.482667	0.47	0.487	0.482	0.478333	0.478	0.491	0.483	0.482333
1900-01-01 04:30:00	27	0.281	0.295	0.311	0.295667	0.378	0.384	0.379	0.422667	0.427	0.443	0.445	0.438333	0.459	0.459	0.465	0.459333	0.464	0.475	0.478	0.475333	0.455	0.444	0.464	0.451333	0.29	0.284	0.295	0.286333	0.289	0.296	0.289	0.292333	0.303	0.314	0.315	0.310667	0.475	0.488	0.483	0.482	0.47	0.487	0.482	0.477667	0.478	0.49	0.482	0.482
1900-01-01 05:00:00	27.5	0.303	0.316	0.332	0.317	0.387	0.392	0.388	0.423667	0.431	0.448	0.449	0.442667	0.459	0.459	0.464	0.459333	0.463	0.474	0.476	0.474333	0.454	0.444	0.463	0.450333	0.289	0.283	0.295	0.286667	0.29	0.297	0.29	0.292333	0.302	0.312	0.314	0.309333	0.473	0.487	0.483	0.481	0.468	0.486	0.482	0.477333	0.477	0.49	0.481	0.481667
1900-01-01 05:30:00	28	0.323	0.334	0.349	0.335333	0.394	0.399	0.395	0.423667	0.434	0.453	0.453	0.446667	0.457	0.458	0.464	0.459	0.461	0.473	0.476	0.473	0.453	0.441	0.462	0.449	0.287	0.282	0.295	0.287333	0.29	0.297	0.29	0.293667	0.301	0.311	0.313	0.308333	0.472	0.487	0.482	0.480333	0.468	0.486	0.481	0.477	0.477	0.489	0.481	0.481333
1900-01-01 06:00:00	28.5	0.342	0.351	0.364	0.352333	0.399	0.404	0.4	0.424667	0.436	0.457	0.457	0.45	0.457	0.458	0.463	0.458667	0.46	0.472	0.474	0.472333	0.452	0.441	0.461	0.448667	0.286	0.28	0.295	0.288	0.292	0.298	0.291	0.295	0.3	0.31	0.313	0.307667	0.472	0.486	0.482	0.48	0.467	0.485	0.481	0.476667	0.477	0.489	0.48	0.481333
1900-01-01 06:30:00	29	0.357	0.365	0.375	0.365667	0.404	0.407	0.404	0.425	0.439	0.46	0.461	0.453333	0.457	0.458	0.463	0.459	0.459	0.471	0.474	0.471	0.451	0.44	0.46	0.449	0.285	0.28	0.295	0.288667	0.293	0.3	0.292	0.295	0.3	0.309	0.312	0.307	0.471	0.485	0.481	0.479	0.466	0.485	0.481	0.476667	0.476	0.489	0.48	0.481
1900-01-01 07:00:00	29.5	0.371	0.377	0.385	0.377667	0.408	0.412	0.407	0.425	0.44	0.463	0.463	0.455333	0.456	0.458	0.463	0.458667	0.458	0.47	0.473	0.47	0.45	0.438	0.459	0.448667	0.285	0.279	0.295	0.289	0.293	0.3	0.292	0.296333	0.299	0.309	0.311	0.306333	0.471	0.485	0.48	0.478667	0.466	0.485	0.48	0.477667	0.476	0.489	0.479	0.482
1900-01-01 07:30:00	30	0.381	0.386	0.393	0.386667	0.411	0.414	0.411	0.425333	0.442	0.466	0.466	0.458	0.456	0.457	0.463	0.459	0.457	0.47	0.472	0.468667	0.45	0.438	0.458	0.448667	0.284	0.279	0.295	0.289667	0.295	0.301	0.293	0.297333	0.299	0.309	0.312	0.306667	0.469	0.484	0.48	0.477667	0.465	0.484	0.481	0.477	0.476	0.489	0.479	0.481667
1900-01-01 08:00:00	30.5	0.39	0.394	0.4	0.394667	0.413	0.416	0.414	0.426	0.444	0.469	0.468	0.460333	0.456	0.458	0.463	0.458667	0.456	0.469	0.471	0.468	0.45	0.438	0.459	0.448	0.284	0.279	0.296	0.290667	0.296	0.302	0.294	0.298333	0.299	0.309	0.311	0.306333	0.469	0.485	0.48	0.478	0.465	0.485	0.48	0.476667	0.476	0.489	0.478	0.481667
1900-01-01 08:30:00	31	0.396	0.4	0.405	0.400333	0.415	0.418	0.417	0.426	0.446	0.471	0.47	0.462333	0.456	0.457	0.463	0.459	0.456	0.469	0.471	0.467	0.45	0.438	0.458	0.448	0.284	0.279	0.297	0.292	0.297	0.303	0.295	0.299333	0.299	0.309	0.312	0.306667	0.47	0.486	0.48	0.478667	0.466	0.486	0.481	0.476333	0.477	0.49	0.479	0.481333
1900-01-01 09:00:00	31.5	0.401	0.404	0.409	0.404667	0.417	0.42	0.42	0.427333	0.447	0.474	0.472	0.464333	0.456	0.458	0.463	0.459	0.456	0.468	0.471	0.466333	0.45	0.438	0.458	0.447667	0.285	0.28	0.297	0.293	0.298	0.305	0.295	0.300667	0.299	0.31	0.313	0.307333	0.47	0.485	0.48	0.478333	0.465	0.485	0.481	0.476667	0.477	0.489	0.479	0.481667
1900-01-01 09:30:00	32	0.405	0.407	0.413	0.408333	0.418	0.421	0.421	0.426333	0.447	0.475	0.474	0.465333	0.456	0.458	0.462	0.458667	0.455	0.468	0.47	0.465333	0.449	0.438	0.457	0.447667	0.286	0.28	0.298	0.293667	0.299	0.307	0.296	0.302	0.299	0.31	0.313	0.307333	0.469	0.485	0.48	0.478	0.464	0.485	0.481	0.477333	0.476	0.49	0.479	0.481667
1900-01-01 10:00:00	32.5	0.409	0.41	0.415	0.411333	0.42	0.423	0.423	0.426333	0.448	0.477	0.475	0.466667	0.456	0.458	0.463	0.459333	0.455	0.468	0.47	0.465333	0.449	0.438	0.457	0.448	0.286	0.281	0.299	0.295333	0.3	0.309	0.297	0.302667	0.3	0.31	0.313	0.307667	0.469	0.484	0.48	0.477667	0.464	0.485	0.48	0.477667	0.477	0.489	0.478	0.482667
1900-01-01 10:30:00	33	0.41	0.412	0.416	0.412667	0.42	0.424	0.424	0.426667	0.449	0.479	0.477	0.468333	0.457	0.458	0.462	0.459667	0.456	0.467	0.47	0.465	0.449	0.438	0.456	0.447333	0.286	0.281	0.3	0.296	0.301	0.309	0.298	0.304	0.301	0.311	0.314	0.308667	0.469	0.485	0.48	0.478	0.464	0.485	0.481	0.477667	0.477	0.49	0.478	0.482
1900-01-01 11:00:00	33.5	0.411	0.413	0.416	0.413333	0.42	0.425	0.426	0.426333	0.45	0.481	0.478	0.469667	0.456	0.458	0.462	0.46	0.457	0.468	0.469	0.464333	0.449	0.437	0.457	0.447	0.287	0.281	0.301	0.297	0.302	0.311	0.299	0.305333	0.301	0.311	0.315	0.309	0.469	0.485	0.48	0.478	0.465	0.485	0.482	0.477667	0.477	0.49	0.478	0.481667
1900-01-01 11:30:00	34	0.411	0.415	0.418	0.414667	0.42	0.425	0.426	0.426333	0.45	0.482	0.478	0.47	0.457	0.459	0.462	0.46	0.457	0.468	0.469	0.464333	0.449	0.438	0.457	0.447	0.288	0.282	0.302	0.298667	0.303	0.313	0.3	0.306667	0.302	0.312	0.316	0.31	0.47	0.486	0.481	0.479	0.465	0.486	0.482	0.477667	0.479	0.491	0.478	0.481667
1900-01-01 12:00:00	34.5	0.413	0.416	0.418	0.415667	0.421	0.426	0.427	0.426333	0.451	0.484	0.48	0.471667	0.458	0.459	0.462	0.459667	0.458	0.467	0.469	0.464333	0.448	0.437	0.457	0.447	0.289	0.283	0.304	0.299667	0.305	0.314	0.301	0.307	0.302	0.313	0.316	0.310333	0.47	0.485	0.481	0.478667	0.465	0.486	0.482	0.477	0.478	0.491	0.477	0.480667
1900-01-01 12:30:00	35	0.414	0.417	0.419	0.416667	0.421	0.426	0.428	0.425667	0.452	0.485	0.481	0.472667	0.458	0.459	0.463	0.46	0.458	0.467	0.468	0.464667	0.448	0.437	0.456	0.447333	0.29	0.284	0.305	0.300333	0.305	0.315	0.301	0.308667	0.303	0.314	0.317	0.311333	0.469	0.486	0.481	0.478667	0.465	0.486	0.482	0.477333	0.478	0.49	0.477	0.481
1900-01-01 13:00:00	35.5	0.415	0.417	0.419	0.417	0.421	0.426	0.428	0.425667	0.451	0.486	0.482	0.473	0.458	0.459	0.463	0.46	0.458	0.467	0.469	0.464667	0.448	0.437	0.456	0.448	0.29	0.285	0.306	0.301333	0.307	0.316	0.303	0.309667	0.303	0.314	0.318	0.311667	0.469	0.486	0.481	0.478667	0.465	0.486	0.482	0.477333	0.478	0.49	0.477	0.480667
1900-01-01 13:30:00	36	0.416	0.417	0.42	0.417667	0.421	0.427	0.428	0.425333	0.452	0.487	0.482	0.473667	0.458	0.458	0.463	0.461	0.458	0.467	0.468	0.464667	0.448	0.437	0.456	0.449	0.292	0.285	0.309	0.302	0.308	0.317	0.304	0.311	0.303	0.315	0.318	0.312	0.47	0.485	0.48	0.478333	0.464	0.486	0.481	0.477333	0.477	0.489	0.476	0.480333
1900-01-01 14:00:00	36.5	0.416	0.418	0.421	0.418333	0.422	0.427	0.429	0.424667	0.452	0.488	0.482	0.474	0.458	0.459	0.463	0.462	0.458	0.467	0.468	0.464333	0.448	0.437	0.457	0.449	0.292	0.286	0.31	0.303	0.309	0.319	0.305	0.311333	0.304	0.316	0.319	0.313	0.471	0.486	0.481	0.479333	0.465	0.486	0.481	0.478667	0.477	0.49	0.476	0.481333
1900-01-01 14:30:00	37	0.417	0.418	0.421	0.418667	0.422	0.427	0.429	0.424	0.453	0.489	0.483	0.475	0.458	0.459	0.463	0.461	0.458	0.468	0.468	0.464667	0.449	0.438	0.457	0.449	0.293	0.287	0.311	0.303667	0.31	0.319	0.305	0.312333	0.305	0.317	0.32	0.314	0.47	0.486	0.482	0.479333	0.465	0.486	0.481	0.477	0.477	0.489	0.476	0.480333
1900-01-01 15:00:00	37.5	0.418	0.42	0.422	0.42	0.423	0.428	0.431	0.424	0.453	0.49	0.483	0.475333	0.46	0.46	0.463	0.462667	0.46	0.469	0.468	0.464333	0.45	0.439	0.458	0.449667	0.295	0.289	0.312	0.304333	0.311	0.32	0.306	0.313333	0.306	0.318	0.322	0.315333	0.471	0.485	0.482	0.479333	0.464	0.486	0.482	0.478	0.476	0.489	0.476	0.481333
1900-01-01 15:30:00	38	0.418	0.421	0.423	0.420667	0.422	0.427	0.43	0.422667	0.453	0.492	0.484	0.476333	0.461	0.461	0.464	0.463667	0.46	0.47	0.47	0.464333	0.45	0.439	0.458	0.450333	0.295	0.29	0.314	0.305	0.312	0.321	0.307	0.314	0.308	0.319	0.323	0.316667	0.472	0.487	0.483	0.480667	0.466	0.487	0.483	0.478333	0.477	0.49	0.477	0.480667
1900-01-01 16:00:00	38.5	0.418	0.421	0.423	0.420667	0.422	0.427	0.43	0.421667	0.453	0.492	0.484	0.476333	0.46	0.46	0.463	0.464667	0.46	0.469	0.47	0.464667	0.45	0.439	0.458	0.450667	0.296	0.291	0.314	0.305667	0.312	0.322	0.308	0.314667	0.308	0.32	0.324	0.317333	0.471	0.486	0.481	0.479333	0.464	0.485	0.482	0.478	0.476	0.489	0.476	0.480667
1900-01-01 16:30:00	39	0.418	0.422	0.423	0.421	0.422	0.428	0.43	0.42	0.453	0.492	0.485	0.476667	0.461	0.462	0.465	0.466667	0.46	0.471	0.472	0.465667	0.451	0.439	0.459	0.452333	0.297	0.292	0.315	0.306667	0.313	0.322	0.309	0.315	0.309	0.322	0.325	0.318667	0.473	0.487	0.483	0.481	0.465	0.486	0.483	0.477	0.477	0.49	0.477	0.48
1900-01-01 17:00:00	39.5	0.417	0.422	0.423	0.420667	0.422	0.427	0.43	0.419	0.453	0.493	0.486	0.477333	0.462	0.462	0.467	0.468333	0.459	0.472	0.473	0.466667	0.451	0.441	0.459	0.452667	0.298	0.292	0.316	0.307333	0.313	0.323	0.309	0.315667	0.31	0.322	0.326	0.319333	0.472	0.486	0.482	0.48	0.466	0.486	0.483	0.477	0.477	0.489	0.476	0.479333
1900-01-01 17:30:00	40	0.416	0.423	0.423	0.420667	0.422	0.427	0.43	0.417333	0.453	0.493	0.486	0.477333	0.464	0.461	0.469	0.468333	0.46	0.472	0.472	0.466333	0.451	0.443	0.458	0.454	0.299	0.293	0.317	0.307667	0.313	0.324	0.31	0.316667	0.31	0.323	0.327	0.32	0.472	0.486	0.481	0.479667	0.465	0.486	0.483	0.476667	0.477	0.489	0.476	0.479667
1900-01-01 18:00:00	40.5	0.415	0.423	0.424	0.420667	0.422	0.428	0.429	0.415333	0.453	0.492	0.486	0.477	0.467	0.462	0.471	0.469	0.46	0.474	0.473	0.467667	0.454	0.444	0.459	0.453667	0.299	0.294	0.318	0.308667	0.314	0.325	0.311	0.317333	0.311	0.323	0.327	0.320333	0.471	0.485	0.481	0.479	0.464	0.485	0.482	0.476	0.476	0.488	0.476	0.479667
1900-01-01 18:30:00	41	0.414	0.423	0.424	0.420333	0.421	0.427	0.429	0.414667	0.453	0.492	0.485	0.476667	0.469	0.463	0.473	0.47	0.463	0.476	0.474	0.468	0.456	0.444	0.458	0.453333	0.3	0.294	0.319	0.308667	0.315	0.326	0.311	0.317333	0.31	0.324	0.328	0.320667	0.47	0.484	0.481	0.478333	0.464	0.485	0.482	0.476333	0.475	0.488	0.475	0.479667
1900-01-01 19:00:00	41.5	0.413	0.423	0.423	0.419667	0.421	0.427	0.429	0.415	0.452	0.492	0.484	0.476	0.468	0.464	0.473	0.47	0.466	0.478	0.477	0.468	0.459	0.444	0.459	0.453333	0.301	0.295	0.319	0.309667	0.315	0.326	0.311	0.318333	0.311	0.325	0.329	0.321667	0.47	0.485	0.48	0.478333	0.463	0.485	0.482	0.475	0.476	0.488	0.475	0.479333
1900-01-01 19:30:00	42	0.411	0.423	0.423	0.419	0.42	0.427	0.429	0.417	0.451	0.491	0.483	0.475	0.469	0.466	0.472	0.470333	0.466	0.478	0.479	0.469	0.459	0.444	0.458	0.454333	0.301	0.296	0.32	0.309667	0.316	0.327	0.312	0.319	0.311	0.325	0.33	0.322	0.47	0.484	0.48	0.478	0.463	0.484	0.481	0.474667	0.476	0.488	0.475	0.479
1900-01-01 20:00:00	42.5	0.409	0.423	0.423	0.418333	0.419	0.427	0.428	0.422333	0.451	0.489	0.482	0.474	0.469	0.469	0.472	0.470333	0.46	0.479	0.482	0.471	0.459	0.443	0.458	0.455333	0.302	0.297	0.321	0.310333	0.317	0.327	0.313	0.319333	0.313	0.326	0.331	0.323333	0.47	0.484	0.48	0.478	0.462	0.485	0.482	0.474667	0.476	0.488	0.475	0.478667
1900-01-01 20:30:00	43	0.407	0.421	0.421	0.416333	0.419	0.426	0.427	0.427	0.45	0.488	0.481	0.473	0.468	0.47	0.472	0.47	0.459	0.48	0.482	0.473667	0.458	0.443	0.459	0.455	0.303	0.297	0.322	0.311333	0.317	0.328	0.313	0.32	0.313	0.327	0.331	0.323667	0.468	0.483	0.479	0.476667	0.461	0.483	0.481	0.474667	0.477	0.487	0.474	0.48
1900-01-01 21:00:00	43.5	0.405	0.42	0.421	0.415333	0.418	0.426	0.428	0.436	0.45	0.488	0.48	0.472667	0.468	0.47	0.473	0.470333	0.459	0.482	0.481	0.474333	0.458	0.444	0.461	0.454333	0.303	0.298	0.322	0.311333	0.318	0.328	0.314	0.320333	0.314	0.327	0.331	0.324	0.469	0.482	0.479	0.476667	0.461	0.483	0.48	0.474667	0.476	0.487	0.474	0.481333
1900-01-01 21:30:00	44	0.403	0.419	0.419	0.413667	0.415	0.425	0.428	0.445	0.45	0.487	0.48	0.472333	0.468	0.47	0.473	0.468667	0.457	0.481	0.483	0.473667	0.458	0.444	0.464	0.454667	0.304	0.299	0.323	0.311333	0.318	0.329	0.314	0.321	0.316	0.328	0.332	0.325333	0.468	0.483	0.479	0.476667	0.461	0.483	0.48	0.474333	0.476	0.488	0.472	0.482667
1900-01-01 22:00:00	44.5	0.402	0.417	0.418	0.412333	0.414	0.424	0.427	0.450333	0.448	0.487	0.479	0.471333	0.469	0.47	0.471	0.469333	0.457	0.481	0.484	0.473667	0.457	0.443	0.465	0.454333	0.304	0.299	0.323	0.311667	0.319	0.329	0.315	0.321667	0.313	0.329	0.333	0.325	0.469	0.482	0.478	0.476333	0.461	0.483	0.48	0.475	0.477	0.49	0.473	0.482333
1900-01-01 22:30:00	45	0.401	0.415	0.416	0.410667	0.413	0.421	0.426	0.454333	0.446	0.485	0.48	0.470333	0.468	0.469	0.474	0.469667	0.461	0.48	0.484	0.474	0.459	0.439	0.465	0.453	0.305	0.3	0.324	0.311667	0.319	0.33	0.316	0.322333	0.314	0.329	0.333	0.325333	0.468	0.482	0.478	0.476	0.461	0.482	0.481	0.475	0.478	0.492	0.474	0.481667
1900-01-01 23:00:00	45.5	0.403	0.414	0.415	0.410667	0.411	0.42	0.426	0.461	0.444	0.484	0.48	0.469333	0.467	0.47	0.469	0.469667	0.454	0.471	0.485	0.473667	0.462	0.438	0.464	0.452667	0.305	0.3	0.324	0.312333	0.32	0.331	0.316	0.323	0.306	0.33	0.333	0.323	0.467	0.481	0.477	0.475	0.46	0.481	0.482	0.474667	0.479	0.493	0.476	0.481
1900-01-01 23:30:00	46	0.407	0.411	0.413	0.410333	0.41	0.418	0.424	0.465	0.443	0.482	0.479	0.468	0.467	0.472	0.469	0.467333	0.449	0.47	0.482	0.474	0.461	0.438	0.464	0.453333	0.305	0.301	0.325	0.313	0.321	0.331	0.317	0.323333	0.308	0.329	0.333	0.323333	0.467	0.481	0.476	0.474667	0.459	0.482	0.484	0.474333	0.48	0.492	0.475	0.48
1900-01-02	46.5	0.414	0.41	0.412	0.412	0.408	0.415	0.423	0.468667	0.44	0.482	0.479	0.467	0.469	0.473	0.467	0.465	0.44	0.471	0.482	0.475	0.457	0.438	0.464	0.452	0.306	0.302	0.326	0.312333	0.322	0.332	0.316	0.324	0.304	0.329	0.334	0.322333	0.466	0.48	0.476	0.474	0.459	0.483	0.483	0.473667	0.479	0.491	0.475	0.479333
1900-01-02 00:30:00	47	0.432	0.408	0.409	0.416333	0.406	0.416	0.422	0.468667	0.438	0.48	0.478	0.465333	0.47	0.473	0.466	0.464667	0.446	0.472	0.477	0.47	0.457	0.436	0.465	0.451	0.306	0.302	0.326	0.312333	0.322	0.333	0.317	0.323667	0.308	0.329	0.334	0.323667	0.465	0.479	0.475	0.473	0.458	0.483	0.483	0.473333	0.478	0.49	0.475	0.478333
1900-01-02 01:00:00	47.5	0.438	0.408	0.408	0.418	0.406	0.419	0.42	0.468333	0.438	0.479	0.477	0.464667	0.464	0.469	0.469	0.464667	0.451	0.471	0.474	0.467	0.456	0.437	0.467	0.45	0.306	0.302	0.326	0.312333	0.323	0.333	0.315	0.322667	0.303	0.325	0.333	0.320333	0.466	0.481	0.475	0.474	0.458	0.483	0.482	0.472	0.477	0.489	0.474	0.477
1900-01-02 01:30:00	48	0.439	0.411	0.408	0.419333	0.409	0.424	0.418	0.467667	0.439	0.478	0.476	0.464333	0.461	0.468	0.466	0.462	0.445	0.473	0.472	0.464333	0.453	0.437	0.466	0.448333	0.306	0.302	0.327	0.312333	0.323	0.333	0.312	0.322333	0.308	0.324	0.335	0.322333	0.463	0.482	0.477	0.474	0.457	0.483	0.481	0.471333	0.476	0.488	0.474	0.476
1900-01-02 02:00:00	48.5	0.439	0.417	0.407	0.421	0.415	0.435	0.417	0.466667	0.44	0.478	0.474	0.464	0.462	0.468	0.464	0.460333	0.444	0.472	0.473	0.465	0.453	0.435	0.465	0.448	0.306	0.302	0.327	0.312333	0.323	0.334	0.31	0.323667	0.3	0.322	0.333	0.318333	0.462	0.483	0.477	0.474	0.458	0.482	0.48	0.469667	0.475	0.487	0.473	0.474667
1900-01-02 02:30:00	49	0.439	0.425	0.411	0.425	0.42	0.439	0.422	0.465	0.443	0.477	0.473	0.464333	0.463	0.466	0.465	0.460333	0.441	0.463	0.473	0.465333	0.451	0.434	0.465	0.447667	0.307	0.303	0.327	0.312	0.324	0.336	0.311	0.323667	0.301	0.321	0.331	0.317667	0.461	0.48	0.477	0.472667	0.457	0.48	0.479	0.47	0.474	0.486	0.471	0.473
1900-01-02 03:00:00	49.5	0.438	0.442	0.416	0.432	0.423	0.459	0.426	0.462667	0.446	0.476	0.47	0.464	0.463	0.462	0.461	0.457	0.431	0.456	0.473	0.463333	0.452	0.431	0.462	0.446667	0.307	0.304	0.328	0.31	0.324	0.335	0.312	0.322667	0.302	0.32	0.329	0.317	0.46	0.482	0.476	0.472667	0.457	0.479	0.478	0.468667	0.472	0.485	0.471	0.472333
1900-01-02 03:30:00	50	0.437	0.451	0.424	0.437333	0.433	0.469	0.433	0.460667	0.448	0.475	0.469	0.464	0.462	0.462	0.457	0.455333	0.426	0.464	0.473	0.463	0.451	0.43	0.463	0.445333	0.304	0.304	0.329	0.308667	0.324	0.334	0.31	0.321667	0.302	0.319	0.328	0.316333	0.46	0.482	0.473	0.471667	0.454	0.479	0.476	0.467333	0.471	0.484	0.469	0.471333
1900-01-02 04:00:00	50.5	0.436	0.452	0.429	0.439	0.444	0.473	0.434	0.460333	0.451	0.476	0.469	0.465333	0.461	0.464	0.456	0.455	0.425	0.462	0.468	0.459	0.452	0.429	0.462	0.442333	0.303	0.305	0.329	0.307667	0.323	0.332	0.31	0.320333	0.302	0.32	0.326	0.316	0.456	0.476	0.473	0.468333	0.455	0.479	0.476	0.465	0.47	0.483	0.466	0.470333
1900-01-02 04:30:00	51	0.434	0.453	0.449	0.445333	0.446	0.473	0.444	0.456	0.456	0.479	0.469	0.468	0.457	0.46	0.454	0.452667	0.425	0.459	0.467	0.453333	0.45	0.428	0.462	0.441	0.302	0.305	0.33	0.307667	0.322	0.331	0.308	0.319333	0.301	0.318	0.326	0.315	0.457	0.473	0.466	0.465333	0.453	0.478	0.475	0.463667	0.47	0.483	0.464	0.469
1900-01-02 05:00:00	51.5	0.432	0.453	0.459	0.448	0.446	0.476	0.461	0.453667	0.467	0.481	0.469	0.472333	0.452	0.46	0.454	0.451333	0.425	0.458	0.468	0.454333	0.448	0.427	0.461	0.440333	0.301	0.305	0.331	0.307333	0.319	0.331	0.308	0.318667	0.3	0.317	0.326	0.314333	0.456	0.472	0.468	0.465333	0.451	0.477	0.474	0.461333	0.47	0.482	0.462	0.467
1900-01-02 05:30:00	52	0.431	0.452	0.457	0.446667	0.449	0.474	0.472	0.452	0.478	0.485	0.473	0.478667	0.45	0.462	0.453	0.45	0.43	0.45	0.47	0.451667	0.442	0.425	0.46	0.44	0.3	0.304	0.333	0.306667	0.32	0.329	0.307	0.317667	0.298	0.317	0.325	0.313333	0.452	0.469	0.465	0.462	0.447	0.474	0.474	0.460333	0.468	0.482	0.461	0.466333
1900-01-02 06:00:00	52.5	0.43	0.451	0.457	0.446	0.457	0.471	0.478	0.448667	0.48	0.496	0.479	0.485	0.448	0.458	0.452	0.449333	0.434	0.449	0.468	0.450333	0.441	0.423	0.459	0.440333	0.3	0.304	0.332	0.306667	0.319	0.327	0.307	0.316	0.299	0.316	0.325	0.313333	0.451	0.467	0.465	0.461	0.447	0.472	0.472	0.458	0.468	0.479	0.46	0.464667
1900-01-02 06:30:00	53	0.43	0.45	0.457	0.445667	0.459	0.469	0.478	0.445	0.48	0.504	0.482	0.488667	0.448	0.456	0.45	0.449	0.432	0.449	0.465	0.450333	0.44	0.424	0.457	0.44	0.298	0.3	0.332	0.306333	0.315	0.327	0.306	0.316333	0.297	0.317	0.323	0.312333	0.449	0.468	0.462	0.459667	0.444	0.469	0.471	0.454	0.465	0.479	0.457	0.462667
1900-01-02 07:00:00	53.5	0.426	0.45	0.457	0.444333	0.458	0.469	0.478	0.442667	0.482	0.507	0.508	0.499	0.446	0.456	0.448	0.446667	0.431	0.45	0.462	0.45	0.439	0.423	0.458	0.439	0.297	0.299	0.33	0.305667	0.316	0.328	0.305	0.315667	0.294	0.314	0.323	0.310333	0.446	0.466	0.46	0.457333	0.443	0.468	0.47	0.454	0.464	0.478	0.457	0.458333
1900-01-02 07:30:00	54	0.425	0.45	0.456	0.443667	0.458	0.467	0.478	0.440667	0.478	0.511	0.519	0.502667	0.448	0.454	0.446	0.446667	0.428	0.45	0.461	0.450333	0.441	0.422	0.458	0.437	0.297	0.298	0.328	0.306333	0.316	0.326	0.305	0.314667	0.293	0.313	0.323	0.309667	0.445	0.463	0.457	0.455	0.439	0.467	0.468	0.451667	0.463	0.476	0.455	0.458
1900-01-02 08:00:00	54.5	0.423	0.446	0.454	0.441	0.456	0.467	0.477	0.438667	0.476	0.517	0.535	0.509333	0.451	0.452	0.444	0.446	0.426	0.451	0.459	0.448667	0.443	0.421	0.456	0.434667	0.298	0.297	0.328	0.305333	0.316	0.324	0.304	0.314667	0.293	0.314	0.321	0.309333	0.441	0.462	0.455	0.452667	0.438	0.461	0.463	0.449333	0.461	0.476	0.451	0.455
1900-01-02 08:30:00	55	0.422	0.444	0.453	0.439667	0.456	0.463	0.476	0.435	0.474	0.521	0.536	0.510333	0.445	0.452	0.443	0.442333	0.424	0.45	0.453	0.447667	0.442	0.42	0.455	0.433667	0.297	0.299	0.326	0.304333	0.315	0.325	0.304	0.314	0.292	0.311	0.322	0.308333	0.44	0.461	0.455	0.452	0.436	0.463	0.463	0.447333	0.459	0.468	0.448	0.454
1900-01-02 09:00:00	55.5	0.419	0.444	0.451	0.438	0.454	0.461	0.473	0.432	0.471	0.522	0.538	0.510333	0.445	0.451	0.444	0.441667	0.417	0.447	0.45	0.446333	0.439	0.418	0.454	0.432333	0.295	0.297	0.328	0.303667	0.315	0.324	0.303	0.314333	0.293	0.312	0.319	0.308	0.44	0.461	0.452	0.451	0.433	0.461	0.461	0.447	0.458	0.469	0.447	0.451333
1900-01-02 09:30:00	56	0.416	0.442	0.449	0.435667	0.453	0.458	0.471	0.431	0.467	0.521	0.538	0.508667	0.446	0.45	0.442	0.438333	0.415	0.444	0.449	0.445333	0.436	0.416	0.452	0.432	0.296	0.298	0.326	0.303	0.316	0.324	0.303	0.313	0.293	0.309	0.318	0.306667	0.439	0.459	0.452	0.45	0.431	0.46	0.457	0.444333	0.453	0.467	0.445	0.450667
1900-01-02 10:00:00	56.5	0.414	0.438	0.448	0.433333	0.451	0.456	0.474	0.429	0.466	0.52	0.536	0.507333	0.44	0.446	0.441	0.437333	0.416	0.441	0.45	0.442333	0.435	0.415	0.451	0.431	0.296	0.298	0.325	0.302	0.316	0.322	0.301	0.314333	0.292	0.31	0.318	0.306667	0.436	0.457	0.448	0.447	0.429	0.457	0.456	0.442333	0.451	0.467	0.444	0.450333
1900-01-02 10:30:00	57	0.412	0.435	0.448	0.431667	0.447	0.452	0.469	0.426333	0.465	0.52	0.537	0.507333	0.441	0.444	0.44	0.434667	0.414	0.437	0.451	0.438	0.435	0.414	0.448	0.429	0.296	0.296	0.325	0.302	0.316	0.324	0.303	0.313	0.288	0.309	0.318	0.305	0.436	0.455	0.446	0.445667	0.428	0.457	0.456	0.441667	0.448	0.463	0.443	0.448
1900-01-02 11:00:00	57.5	0.41	0.434	0.446	0.43	0.446	0.449	0.466	0.425333	0.463	0.518	0.537	0.506	0.436	0.44	0.439	0.435333	0.415	0.437	0.449	0.436	0.433	0.413	0.45	0.428333	0.296	0.297	0.326	0.302	0.315	0.323	0.301	0.312667	0.29	0.31	0.318	0.306	0.435	0.452	0.443	0.443333	0.426	0.453	0.454	0.441	0.448	0.462	0.442	0.446333
1900-01-02 11:30:00	58	0.408	0.432	0.446	0.428667	0.442	0.448	0.466	0.422333	0.461	0.519	0.534	0.504667	0.436	0.437	0.439	0.434	0.416	0.436	0.449	0.435667	0.434	0.411	0.448	0.426	0.294	0.295	0.327	0.301667	0.314	0.324	0.3	0.312	0.288	0.307	0.317	0.304	0.434	0.451	0.444	0.443	0.425	0.45	0.452	0.438333	0.449	0.462	0.44	0.445
1900-01-02 12:00:00	58.5	0.407	0.431	0.443	0.427	0.439	0.444	0.463	0.421333	0.458	0.519	0.533	0.503333	0.433	0.435	0.436	0.431667	0.414	0.435	0.45	0.434	0.432	0.41	0.445	0.424333	0.293	0.295	0.325	0.300333	0.313	0.324	0.299	0.311	0.287	0.307	0.317	0.303667	0.433	0.451	0.441	0.441667	0.425	0.449	0.451	0.436667	0.447	0.459	0.438	0.444
1900-01-02 12:30:00	59	0.407	0.431	0.443	0.427	0.436	0.44	0.459	0.419	0.455	0.517	0.532	0.501333	0.436	0.436	0.434	0.431333	0.412	0.434	0.449	0.433667	0.429	0.412	0.444	0.422	0.294	0.294	0.323	0.299333	0.313	0.321	0.299	0.31	0.287	0.306	0.317	0.303333	0.431	0.449	0.441	0.440333	0.423	0.448	0.452	0.434333	0.445	0.458	0.436	0.441667
1900-01-02 13:00:00	59.5	0.405	0.432	0.437	0.424667	0.432	0.438	0.458	0.418	0.452	0.517	0.53	0.499667	0.436	0.433	0.433	0.433	0.41	0.435	0.447	0.433667	0.428	0.407	0.443	0.419333	0.292	0.294	0.323	0.298667	0.311	0.321	0.298	0.31	0.283	0.303	0.315	0.300333	0.431	0.446	0.438	0.438333	0.42	0.446	0.449	0.432667	0.445	0.456	0.434	0.440667
1900-01-02 13:30:00	60	0.403	0.425	0.436	0.421333	0.432	0.434	0.456	0.416	0.45	0.516	0.528	0.498	0.434	0.431	0.43	0.432	0.409	0.435	0.444	0.433	0.427	0.405	0.441	0.417667	0.29	0.293	0.323	0.296333	0.313	0.321	0.296	0.309	0.284	0.304	0.315	0.301	0.428	0.444	0.434	0.435333	0.418	0.445	0.447	0.431	0.445	0.455	0.432	0.438667
1900-01-02 14:00:00	60.5	0.4	0.424	0.433	0.419	0.428	0.433	0.455	0.413	0.448	0.514	0.527	0.496333	0.433	0.431	0.43	0.430667	0.408	0.436	0.442	0.431667	0.424	0.404	0.438	0.417333	0.29	0.293	0.323	0.297333	0.311	0.321	0.295	0.307667	0.286	0.304	0.314	0.301333	0.425	0.443	0.435	0.434333	0.416	0.444	0.443	0.429667	0.441	0.453	0.431	0.437
1900-01-02 14:30:00	61	0.397	0.419	0.438	0.418	0.423	0.43	0.452	0.410333	0.447	0.514	0.528	0.496333	0.433	0.434	0.432	0.429	0.407	0.439	0.442	0.430667	0.421	0.401	0.436	0.414667	0.289	0.293	0.324	0.296667	0.309	0.319	0.295	0.307	0.284	0.301	0.313	0.299333	0.426	0.442	0.432	0.433333	0.414	0.441	0.443	0.428667	0.44	0.45	0.432	0.435
1900-01-02 15:00:00	61.5	0.395	0.418	0.429	0.414	0.42	0.427	0.449	0.408	0.444	0.512	0.523	0.493	0.434	0.434	0.428	0.427333	0.405	0.439	0.443	0.429333	0.418	0.4	0.435	0.414	0.29	0.293	0.322	0.294667	0.308	0.318	0.295	0.305333	0.283	0.302	0.313	0.299333	0.423	0.439	0.43	0.430667	0.413	0.44	0.44	0.426667	0.438	0.449	0.429	0.433333
1900-01-02 15:30:00	62	0.394	0.415	0.426	0.411667	0.42	0.426	0.447	0.405	0.444	0.509	0.523	0.492	0.433	0.433	0.426	0.425667	0.403	0.438	0.438	0.428667	0.417	0.4	0.435	0.413	0.288	0.29	0.323	0.294333	0.308	0.314	0.294	0.305667	0.282	0.302	0.311	0.298333	0.42	0.438	0.43	0.429333	0.412	0.438	0.439	0.424333	0.438	0.449	0.424	0.431667
1900-01-02 16:00:00	62.5	0.39	0.412	0.424	0.408667	0.418	0.425	0.444	0.403333	0.442	0.507	0.52	0.489667	0.431	0.431	0.425	0.423333	0.402	0.437	0.438	0.429333	0.416	0.395	0.433	0.411667	0.289	0.291	0.318	0.293	0.308	0.315	0.294	0.304333	0.284	0.303	0.311	0.299333	0.419	0.437	0.432	0.429333	0.413	0.436	0.437	0.422	0.436	0.447	0.422	0.431
1900-01-02 16:30:00	65	0.388	0.409	0.425	0.407333	0.416	0.422	0.441		0.441	0.506	0.518	0.488333	0.428	0.429	0.425	0.421667	0.401	0.436	0.438	0.429	0.415	0.394	0.433	0.410667	0.287	0.29	0.319	0.293	0.306	0.313	0.294	0.303333	0.279	0.3	0.309	0.296	0.417	0.436	0.429	0.427333	0.409	0.435	0.436	0.419667	0.435	0.444	0.421	0.428667
1900-01-02 17:00:00	65.5	0.385	0.41	0.419	0.404667	0.415	0.421	0.44		0.44	0.504	0.517	0.487	0.427	0.426	0.424	0.419333	0.4	0.434	0.439	0.426333	0.415	0.392	0.432	0.409667	0.285	0.288	0.316	0.293	0.305	0.312	0.293	0.302667	0.279	0.299	0.308	0.295333	0.416	0.434	0.425	0.425	0.407	0.433	0.433	0.418333	0.433	0.443	0.419	0.427333
1900-01-02 17:30:00	66	0.383	0.406	0.417	0.402	0.412	0.418	0.437		0.436	0.5	0.516	0.484	0.424	0.424	0.422	0.417	0.398	0.431	0.439	0.425667	0.414	0.39	0.431	0.41	0.286	0.288	0.318	0.2815	0.303	0.313	0.292	0.303	0.276	0.298	0.308	0.294	0.414	0.433	0.423	0.423333	0.405	0.43	0.431	0.417333	0.432	0.442	0.419	0.426
1900-01-02 18:00:00	66.5	0.377	0.404	0.415	0.398667	0.41	0.417	0.437		0.435	0.5	0.513	0.482667	0.423	0.422	0.42	0.414667	0.396	0.43	0.435	0.425	0.414	0.389	0.429	0.407667	0.286	0.288	0.316	0.2805	0.305	0.314	0.29	0.304	0.276	0.297	0.306	0.293	0.41	0.431	0.422	0.421	0.403	0.427	0.429	0.415	0.43	0.44	0.416	0.424
1900-01-02 18:30:00	67	0.376	0.404	0.412	0.397333	0.407	0.413	0.437		0.432	0.498	0.51	0.48	0.417	0.424	0.417	0.412333	0.395	0.428	0.434	0.424333	0.413	0.388	0.428	0.406667	0.283	0.285	0.316	0.28	0.305	0.317	0.29		0.28	0.294	0.307	0.293667	0.407	0.427	0.42	0.418	0.402	0.425	0.428	0.413	0.429	0.438	0.415	0.424
1900-01-02 19:00:00	67.5	0.37	0.4	0.412	0.394	0.404	0.418	0.432		0.432	0.495	0.51	0.479	0.416	0.42	0.415	0.411	0.39	0.425	0.432	0.422667	0.412	0.388	0.43	0.406	0.283	0.284	0.316						0.274	0.299	0.306	0.293	0.404	0.427	0.419	0.416667	0.401	0.425	0.426	0.412	0.429	0.437	0.412	0.422
1900-01-02 19:30:00	68	0.37	0.4	0.409	0.393	0.402	0.415	0.431		0.43	0.497	0.508	0.478333	0.413	0.419	0.412	0.409	0.387	0.42	0.429	0.420333	0.412	0.386	0.425	0.405	0.28	0.284	0.315						0.273	0.295	0.305	0.291	0.401	0.424	0.418	0.414333	0.399	0.423	0.423	0.409667	0.425	0.435	0.412	0.420667
1900-01-02 20:00:00	68.5	0.366	0.397	0.408	0.390333	0.401	0.409	0.429		0.427	0.494	0.507	0.476	0.412	0.417	0.408	0.407	0.384	0.419	0.428	0.419	0.411	0.386	0.423	0.404333	0.28	0.284	0.315						0.272	0.293	0.303	0.289333	0.398	0.421	0.416	0.411667	0.397	0.419	0.423	0.409	0.424	0.436	0.412	0.419
1900-01-02 20:30:00	69	0.366	0.396	0.402	0.388	0.396	0.41	0.425		0.424	0.491	0.505	0.473333	0.411	0.415	0.407	0.406	0.38	0.417	0.426	0.415667	0.411	0.385	0.422	0.403	0.282	0.283	0.314						0.271	0.292	0.301	0.288	0.397	0.418	0.414	0.409667	0.396	0.418	0.422	0.406	0.423	0.434	0.409	0.417333
1900-01-02 21:00:00	69.5	0.361	0.393	0.404	0.386	0.394	0.403	0.427		0.421	0.489	0.503	0.471	0.41	0.412	0.405		0.377	0.414	0.424	0.412	0.41	0.384	0.421		0.279	0.284							0.27	0.293	0.303	0.288667	0.397	0.415	0.413	0.408333	0.396	0.416	0.417		0.421	0.432	0.409	0.420667
1900-01-02 21:30:00	70	0.359	0.391	0.399	0.383	0.393	0.401	0.421		0.419	0.49	0.501	0.47	0.407	0.41	0.404		0.373	0.412	0.424	0.410333	0.409	0.383	0.421		0.279	0.282							0.267	0.288	0.301	0.285333	0.396	0.411	0.41	0.405667	0.393	0.417	0.417		0.419	0.43	0.408	0.419
1900-01-02 22:00:00	70.5	0.358	0.391	0.398	0.382333	0.392	0.4	0.418		0.417	0.488	0.5	0.468333	0.406	0.406	0.406		0.37	0.41	0.422	0.407667	0.407	0.382	0.42		0.28	0.28							0.266	0.287	0.299	0.284	0.393	0.409	0.408	0.403333	0.392	0.414	0.412		0.416	0.429	0.407	0.417333
																					0.405
																					0.403
																					0.400667
[truncated: 12 more columns]

## Sheet: Ca
time	E1	E2	E3	Ds70#1	E4	E5	E6	Ds70#2	E7	E8	E9	Ds70#3	E10	E11	E12	15-3#1	F1	F2	F3	15-3#2	F4	F5	F6	15-3#3	F7	F8	F9	48N -ura#1	F10	F11	F12	48N -ura#2	G1	G2	G3	48N -ura#3	G4	G5	G6	48N -virus#1	G7	G8	G9	48N -virus#2	G10	G11	G12	48N -virus#3	H1
0.5	0.016	0.013	0.016	0.015	0.019	0.018	0.02	0.019	0.012	0.011	0.01	0.011	0.003	0.003	0.002	0.00933333	0.006	0.007	0.006	0.00933333	0.005	0.005	0.001	0.009	0.003	0.003	0.001	0.009	0.002	0.001	0.01	0.009	0.003	0.003	0.001	0.00933333	-0.001	-0.003	-0.001	0.0116667	0.005	0.007	0.008	0.00966667	0.009	0.011	0.017	0.0123333	0.002
1	0.014	0.012	0.014	0.0133333	0.017	0.015	0.016	0.016	0.01	0.009	0.009	0.00933333	0.003	0.002	0.002	0.01	0.007	0.008	0.006	0.00966667	0.005	0.004	0.001	0.0103333	0.003	0.002	0.001	0.0103333	0.002	0.001	0.011	0.0103333	0.002	0.003	0.002	0.0106667	-0.001	-0.002	-0.001	0.0143333	0.005	0.007	0.008	0.011	0.008	0.011	0.017	0.012	0.002
1.5	0.013	0.012	0.014	0.013	0.017	0.016	0.033	0.022	0.011	0.009	0.009	0.00966667	0.003	0.002	0.002	0.0106667	0.007	0.009	0.006	0.0103333	0.005	0.004	0.001	0.012	0.003	0.003	0.001	0.0116667	0.002	0.001	0.012	0.0113333	0.003	0.004	0.002	0.0133333	0	-0.001	-0.001	0.017	0.006	0.007	0.008	0.012	0.009	0.011	0.018	0.0126667	0.003
2	0.013	0.011	0.013	0.0123333	0.022	0.031	0.043	0.032	0.01	0.008	0.009	0.009	0.003	0.002	0.002	0.0116667	0.007	0.009	0.006	0.011	0.005	0.005	0.002	0.0136667	0.003	0.003	0.001	0.0136667	0.002	0.001	0.012	0.0123333	0.004	0.004	0.003	0.016	0	-0.001	0	0.0203333	0.006	0.007	0.008	0.013	0.009	0.012	0.018	0.013	0.003
2.5	0.014	0.013	0.015	0.014	0.032	0.036	0.042	0.0366667	0.014	0.012	0.012	0.0126667	0.004	0.004	0.003	0.013	0.009	0.01	0.007	0.0113333	0.007	0.006	0.003	0.015	0.005	0.004	0.003	0.0156667	0.004	0.003	0.013	0.013	0.005	0.006	0.005	0.018	0.002	0.001	0.002	0.0233333	0.008	0.009	0.01	0.014	0.011	0.014	0.021	0.0153333	0.004
3	0.014	0.013	0.015	0.014	0.023	0.028	0.026	0.0256667	0.021	0.017	0.014	0.0173333	0.005	0.004	0.003	0.0136667	0.009	0.011	0.008	0.0123333	0.007	0.007	0.004	0.0166667	0.005	0.005	0.003	0.0173333	0.004	0.004	0.014	0.014	0.006	0.007	0.006	0.0206667	0.003	0.002	0.006	0.0266667	0.008	0.01	0.011	0.015	0.012	0.015	0.022	0.0163333	0.005
3.5	0.015	0.013	0.015	0.0143333	0.021	0.019	0.024	0.0213333	0.022	0.019	0.015	0.0186667	0.005	0.005	0.004	0.0146667	0.01	0.011	0.008	0.0133333	0.008	0.007	0.004	0.018	0.006	0.006	0.004	0.019	0.005	0.004	0.015	0.0153333	0.007	0.008	0.007	0.0236667	0.005	0.004	0.007	0.029	0.01	0.011	0.012	0.0166667	0.014	0.016	0.023	0.0176667	0.005
4	0.015	0.014	0.016	0.015	0.021	0.017	0.025	0.021	0.025	0.022	0.018	0.0216667	0.005	0.005	0.004	0.0156667	0.01	0.012	0.009	0.0143333	0.008	0.008	0.005	0.0203333	0.007	0.006	0.005	0.0206667	0.006	0.005	0.016	0.0166667	0.008	0.009	0.008	0.0266667	0.006	0.005	0.009	0.0313333	0.011	0.012	0.013	0.0186667	0.015	0.018	0.024	0.019	0.006
4.5	0.016	0.017	0.021	0.018	0.02	0.018	0.025	0.021	0.029	0.019	0.02	0.0226667	0.006	0.005	0.005	0.0166667	0.011	0.012	0.01	0.0153333	0.009	0.008	0.005	0.022	0.008	0.007	0.006	0.0226667	0.006	0.009	0.016	0.0183333	0.009	0.01	0.009	0.029	0.007	0.006	0.01	0.0336667	0.012	0.013	0.014	0.0206667	0.016	0.019	0.025	0.02	0.007
5	0.017	0.018	0.027	0.0206667	0.02	0.018	0.024	0.0206667	0.032	0.02	0.021	0.0243333	0.006	0.006	0.005	0.0166667	0.011	0.013	0.01	0.0173333	0.01	0.009	0.006	0.024	0.009	0.008	0.007	0.0236667	0.007	0.01	0.017	0.0193333	0.011	0.011	0.01	0.0316667	0.009	0.008	0.012	0.036	0.013	0.014	0.015	0.0226667	0.017	0.02	0.026	0.021	0.008
5.5	0.021	0.025	0.024	0.0233333	0.02	0.019	0.024	0.021	0.03	0.026	0.02	0.0253333	0.007	0.006	0.006	0.0176667	0.012	0.014	0.011	0.0193333	0.01	0.01	0.007	0.0256667	0.01	0.009	0.008	0.0256667	0.008	0.011	0.018	0.0203333	0.013	0.014	0.013	0.0346667	0.011	0.01	0.014	0.038	0.014	0.015	0.016	0.0246667	0.018	0.021	0.028	0.0223333	0.008
6	0.017	0.025	0.021	0.021	0.02	0.019	0.024	0.021	0.027	0.022	0.019	0.0226667	0.007	0.007	0.006	0.0183333	0.013	0.015	0.012	0.0213333	0.011	0.011	0.009	0.0276667	0.011	0.011	0.009	0.027	0.009	0.011	0.019	0.0216667	0.016	0.017	0.015	0.0363333	0.014	0.013	0.016	0.0396667	0.016	0.017	0.017	0.026	0.02	0.023	0.029	0.024	0.01
6.5	0.021	0.023	0.024	0.0226667	0.022	0.019	0.019	0.02	0.024	0.023	0.018	0.0216667	0.008	0.007	0.007	0.019	0.014	0.016	0.013	0.0233333	0.013	0.013	0.01	0.0293333	0.013	0.012	0.01	0.0276667	0.01	0.012	0.02	0.0226667	0.018	0.018	0.018	0.0393333	0.017	0.015	0.019	0.0406667	0.018	0.019	0.019	0.028	0.021	0.024	0.03	0.025	0.011
7	0.02	0.023	0.025	0.0226667	0.022	0.019	0.021	0.0206667	0.024	0.021	0.016	0.0203333	0.008	0.008	0.008	0.02	0.015	0.017	0.014	0.0256667	0.015	0.014	0.012	0.0306667	0.015	0.014	0.012	0.0293333	0.011	0.013	0.022	0.024	0.021	0.021	0.02	0.0413333	0.02	0.019	0.022	0.0423333	0.021	0.021	0.02	0.029	0.023	0.026	0.033	0.0273333	0.012
7.5	0.021	0.023	0.026	0.0233333	0.022	0.02	0.021	0.021	0.021	0.018	0.016	0.0183333	0.009	0.009	0.008	0.0206667	0.017	0.019	0.016	0.028	0.016	0.016	0.013	0.0316667	0.017	0.016	0.014	0.0293333	0.012	0.015	0.023	0.025	0.024	0.024	0.023	0.043	0.023	0.022	0.025	0.0426667	0.023	0.023	0.022	0.031	0.025	0.027	0.034	0.0286667	0.014
8	0.022	0.024	0.026	0.024	0.023	0.02	0.022	0.0216667	0.022	0.018	0.016	0.0186667	0.009	0.01	0.009	0.021	0.019	0.021	0.018	0.0303333	0.019	0.017	0.014	0.0333333	0.019	0.018	0.015	0.03	0.014	0.016	0.025	0.026	0.027	0.027	0.026	0.0446667	0.027	0.025	0.028	0.0436667	0.025	0.025	0.024	0.0326667	0.026	0.029	0.036	0.0303333	0.016
8.5	0.023	0.024	0.027	0.0246667	0.024	0.021	0.022	0.0223333	0.022	0.018	0.017	0.019	0.01	0.01	0.01	0.0223333	0.021	0.023	0.02	0.0316667	0.019	0.019	0.016	0.0336667	0.021	0.019	0.017	0.031	0.015	0.017	0.026	0.027	0.029	0.029	0.029	0.0453333	0.029	0.028	0.03	0.0446667	0.027	0.026	0.025	0.0336667	0.028	0.03	0.038	0.032	0.018
9	0.024	0.025	0.027	0.0253333	0.024	0.022	0.023	0.023	0.023	0.019	0.018	0.02	0.01	0.011	0.011	0.0226667	0.023	0.025	0.022	0.0336667	0.022	0.021	0.018	0.0346667	0.023	0.021	0.018	0.0323333	0.016	0.018	0.027	0.027	0.033	0.032	0.03	0.0466667	0.032	0.029	0.033	0.0456667	0.029	0.028	0.027	0.0343333	0.029	0.032	0.039	0.0333333	0.02
9.5	0.024	0.025	0.028	0.0256667	0.024	0.022	0.024	0.0233333	0.024	0.019	0.02	0.021	0.011	0.012	0.012	0.0233333	0.025	0.027	0.025	0.036	0.024	0.023	0.019	0.0363333	0.025	0.023	0.02	0.0333333	0.018	0.019	0.028	0.0273333	0.035	0.035	0.034	0.0476667	0.034	0.032	0.035	0.0466667	0.03	0.029	0.028	0.035	0.03	0.034	0.041	0.035	0.022
10	0.025	0.025	0.028	0.026	0.024	0.023	0.024	0.0236667	0.022	0.018	0.019	0.0196667	0.012	0.013	0.014	0.0226667	0.028	0.029	0.027	0.0366667	0.026	0.025	0.021	0.037	0.026	0.024	0.021	0.0336667	0.019	0.02	0.029	0.028	0.036	0.037	0.036	0.049	0.037	0.034	0.037	0.0476667	0.032	0.032	0.029	0.0346667	0.032	0.035	0.042	0.0363333	0.024
10.5	0.025	0.025	0.027	0.0256667	0.025	0.024	0.025	0.0246667	0.021	0.02	0.019	0.02	0.012	0.014	0.015	0.0233333	0.03	0.032	0.029	0.0383333	0.028	0.027	0.022	0.038	0.028	0.026	0.023	0.0346667	0.02	0.021	0.031	0.0286667	0.04	0.04	0.038	0.0503333	0.039	0.036	0.039	0.048	0.034	0.033	0.031	0.0356667	0.034	0.036	0.044	0.038	0.026
11	0.026	0.025	0.027	0.026	0.026	0.024	0.026	0.0253333	0.022	0.02	0.019	0.0203333	0.013	0.015	0.016	0.024	0.031	0.034	0.03	0.0396667	0.029	0.029	0.025	0.04	0.03	0.027	0.024	0.0363333	0.021	0.022	0.032	0.0296667	0.042	0.042	0.04	0.0516667	0.041	0.038	0.04	0.05	0.035	0.034	0.032	0.0366667	0.035	0.037	0.045	0.039	0.028
11.5	0.028	0.026	0.028	0.0273333	0.026	0.025	0.026	0.0256667	0.023	0.02	0.02	0.021	0.014	0.016	0.017	0.024	0.033	0.035	0.033	0.0413333	0.031	0.031	0.026	0.0406667	0.03	0.028	0.025	0.0366667	0.022	0.023	0.033	0.0296667	0.044	0.043	0.042	0.052	0.042	0.039	0.041	0.0506667	0.036	0.034	0.033	0.0366667	0.036	0.038	0.046	0.04	0.03
12	0.028	0.027	0.029	0.028	0.027	0.025	0.027	0.0263333	0.023	0.021	0.021	0.0216667	0.014	0.017	0.019	0.0246667	0.036	0.038	0.034	0.043	0.033	0.032	0.027	0.0416667	0.032	0.029	0.027	0.037	0.023	0.024	0.034	0.03	0.046	0.045	0.043	0.054	0.044	0.041	0.042	0.0513333	0.036	0.035	0.034	0.0376667	0.037	0.039	0.047	0.041	0.032
12.5	0.028	0.027	0.029	0.028	0.026	0.025	0.026	0.0256667	0.023	0.021	0.02	0.0213333	0.014	0.017	0.019	0.0246667	0.037	0.038	0.035	0.0443333	0.034	0.033	0.028	0.0416667	0.032	0.029	0.027	0.037	0.023	0.024	0.034	0.0316667	0.046	0.046	0.044	0.055	0.045	0.041	0.042	0.051	0.036	0.035	0.033	0.0376667	0.037	0.039	0.047	0.041	0.033
13	0.029	0.027	0.03	0.0286667	0.027	0.025	0.027	0.0263333	0.024	0.021	0.021	0.022	0.015	0.018	0.02	0.0253333	0.038	0.04	0.037	0.0453333	0.036	0.035	0.029	0.0423333	0.032	0.03	0.028	0.0376667	0.023	0.025	0.034	0.032	0.048	0.047	0.045	0.056	0.046	0.042	0.043	0.052	0.037	0.036	0.034	0.0376667	0.038	0.04	0.047	0.0416667	0.034
13.5	0.029	0.028	0.03	0.029	0.028	0.026	0.027	0.027	0.024	0.022	0.021	0.0223333	0.016	0.019	0.02	0.0253333	0.04	0.041	0.038	0.0476667	0.035	0.036	0.03	0.043	0.033	0.031	0.029	0.038	0.024	0.025	0.035	0.032	0.049	0.048	0.046	0.056	0.047	0.043	0.044	0.0523333	0.038	0.037	0.035	0.0396667	0.038	0.041	0.048	0.0423333	0.035
14	0.03	0.029	0.031	0.03	0.028	0.027	0.028	0.0276667	0.025	0.022	0.022	0.023	0.016	0.02	0.021	0.0256667	0.041	0.043	0.04	0.049	0.036	0.037	0.031	0.0436667	0.035	0.032	0.03	0.0386667	0.025	0.026	0.035	0.032	0.05	0.05	0.047	0.057	0.048	0.044	0.045	0.053	0.038	0.037	0.035	0.0396667	0.039	0.041	0.048	0.0426667	0.037
14.5	0.031	0.03	0.032	0.031	0.029	0.027	0.028	0.028	0.026	0.023	0.022	0.0236667	0.017	0.021	0.022	0.026	0.043	0.045	0.041	0.05	0.039	0.038	0.032	0.0436667	0.036	0.033	0.031	0.0386667	0.026	0.027	0.036	0.032	0.051	0.051	0.049	0.058	0.05	0.045	0.045	0.0536667	0.039	0.038	0.036	0.0396667	0.04	0.042	0.049	0.0436667	0.038
15	0.032	0.031	0.033	0.032	0.029	0.028	0.029	0.0286667	0.026	0.023	0.023	0.024	0.018	0.021	0.023	0.0263333	0.044	0.046	0.043	0.05	0.039	0.039	0.033	0.044	0.036	0.034	0.031	0.039	0.026	0.027	0.036	0.0326667	0.053	0.052	0.05	0.058	0.051	0.046	0.046	0.0546667	0.039	0.038	0.036	0.0396667	0.04	0.042	0.049	0.0436667	0.039
15.5	0.033	0.032	0.034	0.033	0.029	0.028	0.029	0.0286667	0.026	0.024	0.023	0.0243333	0.018	0.022	0.023	0.0266667	0.045	0.047	0.044	0.051	0.04	0.04	0.034	0.045	0.037	0.035	0.032	0.0396667	0.027	0.027	0.036	0.0333333	0.053	0.053	0.05	0.059	0.051	0.047	0.046	0.0553333	0.039	0.038	0.036	0.04	0.04	0.043	0.05	0.0443333	0.04
16	0.035	0.033	0.035	0.0343333	0.03	0.029	0.029	0.0293333	0.027	0.025	0.025	0.0256667	0.019	0.023	0.025	0.0266667	0.048	0.049	0.046	0.0523333	0.042	0.042	0.036	0.045	0.039	0.036	0.034	0.04	0.028	0.029	0.038	0.033	0.055	0.055	0.052	0.06	0.053	0.049	0.048	0.056	0.041	0.04	0.038	0.04	0.042	0.044	0.051	0.0456667	0.042
16.5	0.035	0.034	0.036	0.035	0.03	0.029	0.03	0.0296667	0.028	0.025	0.025	0.026	0.02	0.023	0.025	0.0266667	0.049	0.05	0.048	0.0526667	0.043	0.043	0.036	0.046	0.039	0.037	0.034	0.0403333	0.029	0.029	0.038	0.0333333	0.056	0.056	0.053	0.06	0.054	0.05	0.048	0.0566667	0.041	0.04	0.038	0.0406667	0.042	0.045	0.051	0.046	0.043
17	0.036	0.035	0.037	0.036	0.032	0.029	0.03	0.0303333	0.028	0.026	0.026	0.0266667	0.02	0.024	0.026	0.0266667	0.05	0.051	0.049	0.0536667	0.044	0.044	0.037	0.046	0.04	0.037	0.034	0.0406667	0.029	0.029	0.038	0.0336667	0.057	0.057	0.054	0.061	0.055	0.05	0.049	0.0576667	0.041	0.04	0.038	0.0406667	0.043	0.045	0.052	0.0466667	0.044
17.5	0.036	0.035	0.037	0.036	0.031	0.029	0.031	0.0303333	0.027	0.025	0.025	0.0256667	0.02	0.023	0.025	0.0273333	0.05	0.051	0.049	0.0546667	0.044	0.044	0.037	0.0463333	0.04	0.037	0.034	0.041	0.029	0.029	0.038	0.034	0.057	0.057	0.054	0.062	0.055	0.05	0.048	0.058	0.041	0.04	0.038	0.0406667	0.042	0.044	0.051	0.0456667	0.044
18	0.037	0.036	0.038	0.037	0.031	0.03	0.031	0.0306667	0.028	0.026	0.026	0.0266667	0.02	0.024	0.026	0.0276667	0.051	0.052	0.05	0.055	0.045	0.044	0.038	0.047	0.04	0.038	0.035	0.0413333	0.029	0.029	0.038	0.034	0.058	0.058	0.055	0.0626667	0.056	0.051	0.049	0.0586667	0.042	0.04	0.038	0.041	0.043	0.045	0.052	0.0466667	0.045
18.5	0.037	0.036	0.039	0.0373333	0.032	0.03	0.032	0.0313333	0.029	0.027	0.026	0.0273333	0.021	0.024	0.027	0.0276667	0.052	0.054	0.051	0.056	0.046	0.045	0.038	0.047	0.041	0.038	0.035	0.0413333	0.03	0.03	0.038	0.0343333	0.059	0.059	0.056	0.0636667	0.057	0.051	0.049	0.0596667	0.042	0.04	0.038	0.0413333	0.043	0.045	0.052	0.0466667	0.046
19	0.038	0.036	0.039	0.0376667	0.032	0.03	0.032	0.0313333	0.029	0.027	0.026	0.0273333	0.021	0.024	0.027	0.0266667	0.052	0.054	0.052	0.057	0.046	0.046	0.039	0.0473333	0.041	0.039	0.036	0.0416667	0.031	0.03	0.039	0.0343333	0.059	0.059	0.056	0.064	0.057	0.052	0.05	0.06	0.042	0.041	0.039	0.042	0.043	0.045	0.052	0.0466667	0.046
19.5	0.038	0.037	0.039	0.038	0.032	0.031	0.033	0.032	0.03	0.027	0.026	0.0276667	0.021	0.025	0.028	0.0266667	0.053	0.055	0.053	0.0573333	0.046	0.046	0.039	0.0476667	0.041	0.039	0.036	0.042	0.031	0.03	0.038	0.035	0.06	0.06	0.057	0.0646667	0.058	0.053	0.05	0.061	0.042	0.041	0.039	0.0423333	0.043	0.045	0.052	0.0466667	0.047
20	0.039	0.037	0.04	0.0386667	0.032	0.031	0.033	0.032	0.03	0.027	0.027	0.028	0.021	0.025	0.028	0.0266667	0.054	0.056	0.054	0.0583333	0.047	0.046	0.039	0.0483333	0.042	0.039	0.036	0.0423333	0.031	0.03	0.039	0.0353333	0.061	0.061	0.058	0.0656667	0.059	0.054	0.051	0.0616667	0.042	0.041	0.039	0.0423333	0.044	0.046	0.052	0.0473333	0.047
20.5	0.039	0.038	0.04	0.039	0.033	0.031	0.033	0.0323333	0.03	0.028	0.026	0.028	0.022	0.025	0.029	0.027	0.054	0.057	0.054	0.0586667	0.048	0.047	0.04	0.0483333	0.042	0.04	0.037	0.0423333	0.032	0.03	0.039	0.0353333	0.061	0.061	0.058	0.0656667	0.06	0.055	0.051	0.0623333	0.043	0.041	0.039	0.0423333	0.044	0.046	0.053	0.0476667	0.048
21	0.04	0.038	0.041	0.0396667	0.033	0.032	0.033	0.0326667	0.03	0.028	0.027	0.0283333	0.022	0.025	0.029	0.0273333	0.055	0.058	0.055	0.0593333	0.048	0.047	0.04	0.049	0.043	0.04	0.037	0.0426667	0.032	0.031	0.039	0.0353333	0.062	0.062	0.059	0.0666667	0.061	0.055	0.052	0.0626667	0.043	0.042	0.039	0.043	0.044	0.046	0.053	0.0476667	0.048
21.5	0.041	0.039	0.041	0.0403333	0.034	0.032	0.034	0.0333333	0.031	0.028	0.027	0.0286667	0.022	0.026	0.029	0.0273333	0.056	0.059	0.056	0.06	0.049	0.048	0.041	0.048	0.043	0.041	0.037	0.0423333	0.032	0.031	0.039	0.0356667	0.063	0.063	0.06	0.0673333	0.062	0.056	0.052	0.0626667	0.044	0.042	0.04	0.043	0.044	0.046	0.053	0.0476667	0.049
22	0.041	0.039	0.042	0.0406667	0.034	0.032	0.034	0.0333333	0.031	0.028	0.027	0.0286667	0.022	0.026	0.03	0.0273333	0.057	0.059	0.056	0.0603333	0.049	0.048	0.041	0.0483333	0.043	0.041	0.038	0.0423333	0.033	0.031	0.039	0.036	0.064	0.064	0.06	0.068	0.063	0.057	0.053	0.0633333	0.044	0.043	0.04	0.0433333	0.045	0.047	0.054	0.0486667	0.049
22.5	0.041	0.04	0.042	0.041	0.034	0.033	0.034	0.0336667	0.031	0.028	0.027	0.0286667	0.023	0.026	0.03	0.0276667	0.058	0.06	0.057	0.061	0.049	0.049	0.041	0.0483333	0.044	0.041	0.038	0.0423333	0.033	0.031	0.039	0.036	0.065	0.065	0.061	0.0676667	0.063	0.058	0.053	0.0636667	0.044	0.043	0.04	0.0433333	0.045	0.047	0.054	0.0486667	0.05
23	0.042	0.04	0.042	0.0413333	0.034	0.033	0.035	0.034	0.031	0.029	0.027	0.029	0.023	0.026	0.031	0.0273333	0.058	0.061	0.057	0.062	0.05	0.049	0.042	0.0483333	0.044	0.042	0.038	0.0423333	0.034	0.031	0.04	0.0356667	0.065	0.066	0.061	0.0683333	0.064	0.058	0.054	0.064	0.044	0.043	0.04	0.0436667	0.045	0.047	0.054	0.0486667	0.051
23.5	0.043	0.041	0.043	0.0423333	0.035	0.034	0.035	0.0346667	0.032	0.029	0.027	0.0293333	0.023	0.026	0.031	0.0273333	0.059	0.061	0.058	0.0616667	0.05	0.049	0.042	0.049	0.044	0.042	0.038	0.0423333	0.034	0.032	0.04	0.0356667	0.066	0.066	0.062	0.0686667	0.065	0.059	0.055	0.064	0.045	0.043	0.041	0.0443333	0.045	0.047	0.054	0.0486667	0.051
24	0.042	0.041	0.043	0.042	0.035	0.034	0.035	0.0346667	0.032	0.028	0.027	0.029	0.023	0.026	0.031	0.0273333	0.059	0.062	0.059	0.062	0.051	0.049	0.042	0.049	0.044	0.042	0.039	0.0423333	0.034	0.032	0.04	0.0356667	0.067	0.067	0.063	0.0693333	0.066	0.059	0.055	0.0643333	0.045	0.043	0.041	0.0433333	0.045	0.047	0.054	0.0486667	0.052
24.5	0.043	0.042	0.043	0.0426667	0.035	0.035	0.035	0.035	0.031	0.028	0.027	0.0286667	0.023	0.026	0.031	0.0273333	0.06	0.062	0.059	0.0623333	0.051	0.05	0.042	0.0493333	0.045	0.042	0.039	0.0426667	0.034	0.032	0.04	0.0356667	0.067	0.067	0.063	0.0696667	0.067	0.06	0.056	0.0653333	0.045	0.044	0.041	0.0433333	0.046	0.048	0.054	0.0493333	0.052
25	0.043	0.042	0.043	0.0426667	0.036	0.035	0.035	0.0353333	0.032	0.029	0.027	0.0293333	0.023	0.027	0.032	0.0273333	0.061	0.063	0.059	0.0626667	0.052	0.05	0.043	0.0493333	0.045	0.043	0.039	0.0433333	0.035	0.032	0.04	0.0356667	0.068	0.068	0.064	0.07	0.068	0.061	0.056	0.0653333	0.045	0.044	0.041	0.0433333	0.046	0.048	0.054	0.0493333	0.053
25.5	0.044	0.042	0.044	0.0433333	0.036	0.035	0.036	0.0356667	0.032	0.029	0.027	0.0293333	0.024	0.027	0.032	0.0273333	0.062	0.064	0.06	0.063	0.052	0.05	0.043	0.0496667	0.045	0.043	0.039	0.0433333	0.035	0.033	0.04	0.036	0.069	0.068	0.065	0.0706667	0.069	0.061	0.057	0.0653333	0.045	0.044	0.042	0.0433333	0.046	0.048	0.055	0.0496667	0.054
26	0.043	0.043	0.044	0.0433333	0.037	0.035	0.036	0.036	0.032	0.028	0.027	0.029	0.024	0.027	0.032	0.0276667	0.061	0.065	0.059	0.0633333	0.053	0.051	0.043	0.0496667	0.045	0.043	0.04	0.0433333	0.035	0.033	0.04	0.0363333	0.07	0.069	0.065	0.071	0.07	0.061	0.057	0.0653333	0.046	0.045	0.042	0.0433333	0.046	0.048	0.055	0.0496667	0.054
26.5	0.043	0.042	0.043	0.0426667	0.036	0.035	0.035	0.0353333	0.031	0.028	0.027	0.0286667	0.023	0.026	0.031	0.0276667	0.062	0.064	0.06	0.064	0.052	0.05	0.042	0.05	0.045	0.043	0.039	0.0433333	0.035	0.032	0.04	0.0363333	0.07	0.069	0.064	0.0713333	0.069	0.062	0.057	0.0653333	0.045	0.044	0.041	0.0443333	0.045	0.047	0.054	0.0486667	0.054
27	0.043	0.042	0.043	0.0426667	0.036	0.034	0.035	0.035	0.031	0.028	0.027	0.0286667	0.023	0.026	0.031	0.0276667	0.062	0.065	0.06	0.0643333	0.052	0.05	0.043	0.0496667	0.045	0.043	0.039	0.0433333	0.035	0.032	0.04	0.0363333	0.07	0.07	0.065	0.0716667	0.07	0.063	0.057	0.0656667	0.045	0.044	0.041	0.0443333	0.045	0.047	0.054	0.0486667	0.054
27.5	0.043	0.042	0.043	0.0426667	0.037	0.034	0.035	0.0353333	0.031	0.028	0.027	0.0286667	0.023	0.026	0.031	0.0273333	0.063	0.065	0.06	0.0646667	0.052	0.05	0.043	0.05	0.045	0.043	0.039	0.0433333	0.035	0.032	0.04	0.0363333	0.071	0.07	0.065	0.072	0.07	0.063	0.058	0.0656667	0.045	0.044	0.041	0.0443333	0.046	0.047	0.054	0.049	0.054
28	0.043	0.042	0.043	0.0426667	0.037	0.034	0.035	0.0353333	0.031	0.028	0.027	0.0286667	0.023	0.026	0.032	0.0273333	0.063	0.065	0.061	0.0646667	0.052	0.05	0.043	0.0503333	0.045	0.043	0.039	0.0433333	0.035	0.032	0.04	0.0366667	0.072	0.07	0.066	0.072	0.07	0.064	0.058	0.0663333	0.045	0.044	0.041	0.0443333	0.045	0.048	0.054	0.049	0.055
28.5	0.043	0.043	0.043	0.043	0.038	0.035	0.035	0.036	0.031	0.028	0.027	0.0286667	0.023	0.027	0.032	0.0273333	0.064	0.065	0.061	0.065	0.053	0.051	0.043	0.0503333	0.045	0.043	0.039	0.0436667	0.035	0.032	0.04	0.0363333	0.072	0.071	0.066	0.0723333	0.07	0.064	0.058	0.066	0.045	0.044	0.041	0.0443333	0.046	0.048	0.054	0.0493333	0.055
29	0.043	0.043	0.042	0.0426667	0.038	0.034	0.035	0.0356667	0.031	0.027	0.027	0.0283333	0.023	0.027	0.032	0.0273333	0.064	0.066	0.062	0.0656667	0.053	0.051	0.043	0.0503333	0.045	0.043	0.039	0.0436667	0.035	0.033	0.04	0.0363333	0.072	0.071	0.067	0.0733333	0.07	0.064	0.059	0.0663333	0.046	0.045	0.042	0.0443333	0.046	0.048	0.054	0.0493333	0.056
29.5	0.044	0.043	0.042	0.043	0.038	0.035	0.036	0.0363333	0.031	0.028	0.027	0.0286667	0.023	0.027	0.032	0.0276667	0.065	0.066	0.062	0.0656667	0.053	0.051	0.044	0.0506667	0.045	0.043	0.04	0.044	0.036	0.033	0.04	0.0366667	0.073	0.072	0.067	0.0733333	0.071	0.065	0.06	0.0666667	0.046	0.045	0.042	0.0443333	0.046	0.048	0.055	0.0496667	0.056
30	0.044	0.043	0.042	0.043	0.039	0.035	0.036	0.0366667	0.031	0.028	0.027	0.0286667	0.024	0.027	0.032	0.0273333	0.065	0.067	0.062	0.066	0.053	0.051	0.044	0.0503333	0.046	0.044	0.04	0.0436667	0.036	0.033	0.04	0.0366667	0.073	0.072	0.068	0.0736667	0.071	0.065	0.06	0.0666667	0.046	0.045	0.042	0.0443333	0.046	0.048	0.055	0.0496667	0.057
30.5	0.044	0.043	0.042	0.043	0.038	0.035	0.036	0.0363333	0.031	0.028	0.027	0.0286667	0.023	0.027	0.032	0.0273333	0.065	0.067	0.062	0.0663333	0.053	0.052	0.044	0.0513333	0.046	0.044	0.04	0.0436667	0.036	0.033	0.04	0.0363333	0.074	0.072	0.068	0.0743333	0.071	0.065	0.06	0.0666667	0.046	0.045	0.042	0.045	0.046	0.048	0.055	0.0496667	0.057
31	0.044	0.043	0.043	0.0433333	0.039	0.035	0.036	0.0366667	0.031	0.028	0.027	0.0286667	0.023	0.027	0.032	0.0273333	0.066	0.067	0.062	0.0663333	0.054	0.051	0.044	0.0513333	0.046	0.044	0.04	0.0436667	0.036	0.033	0.04	0.0366667	0.074	0.073	0.068	0.0746667	0.07	0.065	0.061	0.067	0.046	0.045	0.042	0.045	0.046	0.048	0.055	0.0496667	0.057
31.5	0.044	0.043	0.043	0.0433333	0.038	0.035	0.035	0.036	0.031	0.028	0.027	0.0286667	0.023	0.027	0.032	0.0276667	0.066	0.068	0.063	0.0663333	0.054	0.052	0.044	0.0513333	0.046	0.044	0.04	0.0436667	0.036	0.033	0.041	0.0363333	0.074	0.073	0.069	0.0746667	0.07	0.065	0.061	0.0666667	0.046	0.045	0.042	0.045	0.046	0.048	0.055	0.0496667	0.058
32	0.044	0.043	0.043	0.0433333	0.038	0.035	0.035	0.036	0.031	0.027	0.027	0.0283333	0.023	0.027	0.032	0.0283333	0.066	0.068	0.063	0.067	0.054	0.051	0.044	0.0513333	0.046	0.044	0.04	0.044	0.036	0.033	0.04	0.0363333	0.074	0.073	0.069	0.0753333	0.07	0.065	0.062	0.067	0.046	0.045	0.042	0.045	0.046	0.048	0.055	0.0496667	0.058
32.5	0.043	0.043	0.043	0.043	0.039	0.035	0.035	0.0363333	0.031	0.027	0.027	0.0283333	0.023	0.027	0.032	0.0283333	0.067	0.068	0.063	0.067	0.054	0.052	0.044	0.0513333	0.046	0.044	0.04	0.0436667	0.036	0.033	0.04	0.0363333	0.075	0.073	0.069	0.075	0.07	0.065	0.062	0.0666667	0.046	0.045	0.042	0.0443333	0.046	0.048	0.055	0.0496667	0.059
33	0.044	0.043	0.043	0.0433333	0.039	0.035	0.035	0.0363333	0.031	0.027	0.027	0.0283333	0.023	0.027	0.032	0.0283333	0.067	0.069	0.063	0.0673333	0.055	0.052	0.044	0.0513333	0.046	0.044	0.04	0.0436667	0.036	0.033	0.041	0.0366667	0.076	0.074	0.07	0.075	0.071	0.066	0.062	0.0666667	0.046	0.046	0.043	0.044	0.046	0.048	0.055	0.0496667	0.059
33.5	0.044	0.043	0.043	0.0433333	0.039	0.035	0.035	0.0363333	0.031	0.027	0.026	0.028	0.023	0.027	0.033	0.0283333	0.067	0.069	0.063	0.068	0.055	0.052	0.044	0.052	0.046	0.044	0.041	0.0436667	0.036	0.033	0.041	0.0366667	0.076	0.074	0.07	0.0753333	0.071	0.065	0.062	0.067	0.046	0.046	0.043	0.0443333	0.046	0.048	0.055	0.0496667	0.06
34	0.044	0.043	0.043	0.0433333	0.039	0.035	0.035	0.0363333	0.031	0.027	0.026	0.028	0.023	0.027	0.033	0.0286667	0.067	0.069	0.063	0.068	0.055	0.052	0.044	0.052	0.046	0.044	0.041	0.044	0.036	0.033	0.04	0.0366667	0.076	0.075	0.07	0.075	0.071	0.066	0.062	0.067	0.046	0.046	0.043	0.0443333	0.046	0.048	0.055	0.0496667	0.06
34.5	0.044	0.043	0.043	0.0433333	0.039	0.035	0.035	0.0363333	0.031	0.028	0.026	0.0283333	0.023	0.027	0.033	0.028	0.068	0.07	0.063	0.068	0.055	0.053	0.044	0.053	0.047	0.044	0.041	0.0446667	0.036	0.033	0.041	0.0366667	0.077	0.075	0.071	0.0753333	0.071	0.066	0.063	0.068	0.046	0.046	0.043	0.0446667	0.046	0.048	0.055	0.0496667	0.06
35	0.044	0.043	0.043	0.0433333	0.039	0.034	0.034	0.0356667	0.03	0.027	0.026	0.0276667	0.023	0.027	0.032	0.028	0.068	0.07	0.063	0.068	0.055	0.052	0.044	0.0533333	0.046	0.044	0.041	0.0446667	0.036	0.033	0.04	0.0366667	0.077	0.076	0.071	0.0756667	0.071	0.066	0.063	0.068	0.045	0.045	0.043	0.0443333	0.046	0.048	0.055	0.0496667	0.061
35.5	0.044	0.042	0.043	0.043	0.039	0.034	0.034	0.0356667	0.03	0.027	0.025	0.0273333	0.023	0.027	0.032	0.028	0.068	0.07	0.064	0.0683333	0.056	0.053	0.045	0.0536667	0.047	0.043	0.041	0.0446667	0.036	0.033	0.04	0.0366667	0.077	0.076	0.071	0.076	0.071	0.066	0.063	0.068	0.045	0.045	0.042	0.044	0.046	0.048	0.055	0.0496667	0.061
36	0.043	0.043	0.043	0.043	0.039	0.034	0.034	0.0356667	0.03	0.027	0.025	0.0273333	0.023	0.027	0.032	0.028	0.069	0.071	0.064	0.0686667	0.056	0.053	0.045	0.0536667	0.047	0.043	0.041	0.0446667	0.036	0.033	0.04	0.0376667	0.077	0.077	0.072	0.0763333	0.072	0.066	0.063	0.068	0.045	0.045	0.043	0.0443333	0.046	0.048	0.055	0.0496667	0.061
36.5	0.043	0.043	0.043	0.043	0.039	0.034	0.034	0.0356667	0.03	0.027	0.025	0.0273333	0.023	0.027	0.032	0.028	0.069	0.071	0.064	0.069	0.056	0.053	0.045	0.0536667	0.047	0.043	0.041	0.045	0.036	0.034	0.04	0.0376667	0.077	0.076	0.072	0.0766667	0.071	0.066	0.063	0.0683333	0.045	0.045	0.043	0.0443333	0.046	0.048	0.055	0.0496667	0.061
37	0.043	0.043	0.043	0.043	0.039	0.034	0.034	0.0356667	0.03	0.027	0.025	0.0273333	0.023	0.027	0.033	0.0276667	0.069	0.071	0.064	0.07	0.056	0.053	0.045	0.054	0.047	0.044	0.041	0.0446667	0.036	0.034	0.04	0.0376667	0.077	0.076	0.072	0.0766667	0.072	0.066	0.063	0.068	0.045	0.046	0.043	0.045	0.046	0.048	0.055	0.0496667	0.061
37.5	0.043	0.042	0.043	0.0426667	0.039	0.034	0.034	0.0356667	0.03	0.027	0.025	0.0273333	0.023	0.027	0.032	0.0276667	0.069	0.071	0.064	0.07	0.056	0.053	0.045	0.054	0.047	0.043	0.041	0.0446667	0.036	0.034	0.04	0.0376667	0.077	0.076	0.073	0.0766667	0.071	0.066	0.063	0.068	0.045	0.045	0.043	0.045	0.046	0.048	0.054	0.0493333	0.061
38	0.043	0.042	0.043	0.0426667	0.038	0.034	0.034	0.0353333	0.029	0.026	0.025	0.0266667	0.023	0.027	0.032	0.028	0.07	0.071	0.064	0.07	0.056	0.053	0.045	0.054	0.047	0.043	0.041	0.0446667	0.036	0.034	0.04	0.0376667	0.076	0.076	0.073	0.0766667	0.071	0.066	0.063	0.0683333	0.045	0.045	0.042	0.045	0.046	0.048	0.054	0.0493333	0.061
38.5	0.043	0.043	0.043	0.043	0.038	0.034	0.035	0.0356667	0.03	0.026	0.025	0.027	0.023	0.027	0.032	0.0276667	0.07	0.072	0.064	0.0703333	0.057	0.054	0.045	0.054	0.047	0.043	0.041	0.045	0.036	0.034	0.04	0.0376667	0.077	0.076	0.073	0.076	0.072	0.066	0.063	0.069	0.045	0.045	0.043	0.0446667	0.046	0.048	0.054	0.0493333	0.062
39	0.044	0.043	0.043	0.0433333	0.038	0.034	0.035	0.0356667	0.03	0.027	0.025	0.0273333	0.023	0.028	0.032	0.028	0.07	0.072	0.065	0.071	0.057	0.054	0.045	0.0543333	0.048	0.043	0.041	0.045	0.036	0.034	0.04	0.0376667	0.077	0.076	0.074	0.076	0.072	0.066	0.063	0.0686667	0.045	0.045	0.043	0.0446667	0.046	0.048	0.054	0.0493333	0.062
39.5	0.044	0.044	0.044	0.044	0.038	0.035	0.036	0.0363333	0.029	0.027	0.026	0.0273333	0.024	0.028	0.033	0.0276667	0.071	0.073	0.066	0.0706667	0.058	0.055	0.046	0.0543333	0.049	0.044	0.041	0.045	0.037	0.035	0.041	0.0376667	0.077	0.077	0.074	0.0763333	0.073	0.067	0.064	0.0686667	0.046	0.046	0.043	0.0446667	0.047	0.048	0.055	0.05	0.063
40	0.044	0.044	0.043	0.0436667	0.038	0.035	0.035	0.036	0.03	0.027	0.025	0.0273333	0.024	0.028	0.033	0.0276667	0.071	0.073	0.066	0.071	0.058	0.055	0.047	0.0543333	0.049	0.044	0.041	0.045	0.037	0.035	0.041	0.0376667	0.077	0.077	0.075	0.0766667	0.073	0.067	0.064	0.0686667	0.046	0.046	0.043	0.0446667	0.047	0.048	0.055	0.05	0.063
40.5	0.044	0.043	0.043	0.0433333	0.038	0.035	0.036	0.0363333	0.029	0.027	0.025	0.027	0.024	0.028	0.033	0.0276667	0.071	0.073	0.066	0.0706667	0.059	0.055	0.047	0.0543333	0.049	0.044	0.041	0.045	0.037	0.035	0.041	0.0376667	0.078	0.077	0.075	0.0763333	0.073	0.067	0.064	0.0686667	0.046	0.046	0.043	0.0443333	0.047	0.048	0.055	0.05	0.063
41	0.045	0.044	0.043	0.044	0.038	0.035	0.036	0.0363333	0.03	0.027	0.025	0.0273333	0.024	0.028	0.033	0.0276667	0.072	0.073	0.066	0.071	0.059	0.055	0.047	0.0546667	0.049	0.044	0.041	0.045	0.037	0.035	0.041	0.0373333	0.078	0.077	0.075	0.076	0.073	0.067	0.064	0.0686667	0.045	0.046	0.043	0.0443333	0.047	0.048	0.055	0.05	0.064
41.5	0.045	0.044	0.043	0.044	0.038	0.035	0.035	0.036	0.03	0.027	0.026	0.0276667	0.024	0.029	0.033	0.0273333	0.072	0.074	0.067	0.0716667	0.059	0.055	0.047	0.0543333	0.049	0.044	0.042	0.045	0.037	0.035	0.041	0.037	0.078	0.077	0.075	0.0763333	0.074	0.067	0.064	0.0686667	0.045	0.046	0.043	0.0443333	0.047	0.048	0.055	0.05	0.064
42	0.044	0.043	0.043	0.0433333	0.038	0.035	0.035	0.036	0.03	0.027	0.025	0.0273333	0.024	0.028	0.032	0.0273333	0.071	0.074	0.067	0.0716667	0.059	0.056	0.047	0.055	0.049	0.044	0.041	0.045	0.037	0.035	0.041	0.037	0.078	0.077	0.075	0.0763333	0.073	0.067	0.064	0.0686667	0.045	0.046	0.043	0.0436667	0.046	0.048	0.054	0.0493333	0.064
42.5	0.044	0.043	0.043	0.0433333	0.038	0.035	0.035	0.036	0.03	0.027	0.025	0.0273333	0.024	0.028	0.032	0.0273333	0.072	0.074	0.067	0.0713333	0.059	0.056	0.047	0.055	0.049	0.044	0.041	0.045	0.037	0.035	0.041	0.037	0.077	0.077	0.074	0.0763333	0.073	0.067	0.064	0.0686667	0.045	0.046	0.043	0.0436667	0.046	0.048	0.054	0.0493333	0.064
43	0.044	0.043	0.043	0.0433333	0.038	0.035	0.035	0.036	0.03	0.027	0.025	0.0273333	0.024	0.028	0.032	0.0273333	0.071	0.074	0.067	0.072	0.059	0.056	0.047	0.055	0.049	0.044	0.041	0.045	0.037	0.035	0.041	0.037	0.077	0.077	0.074	0.0763333	0.073	0.068	0.064	0.069	0.045	0.045	0.043	0.0436667	0.046	0.048	0.054	0.0493333	0.064
43.5	0.044	0.043	0.043	0.0433333	0.038	0.035	0.035	0.036	0.03	0.027	0.025	0.0273333	0.024	0.028	0.032	0.027	0.072	0.074	0.067	0.0716667	0.059	0.056	0.047	0.055	0.049	0.045	0.041	0.045	0.037	0.035	0.041	0.037	0.077	0.077	0.075	0.076	0.074	0.068	0.065	0.069	0.045	0.045	0.043	0.0433333	0.046	0.047	0.054	0.049	0.064
44	0.044	0.043	0.043	0.0433333	0.038	0.035	0.035	0.036	0.031	0.027	0.025	0.0276667	0.024	0.028	0.032	0.027	0.072	0.075	0.068	0.072	0.06	0.056	0.047	0.055	0.05	0.044	0.041	0.045	0.037	0.035	0.041	0.0373333	0.078	0.077	0.075	0.0763333	0.074	0.068	0.064	0.069	0.045	0.045	0.043	0.0433333	0.046	0.047	0.054	0.049	0.064
44.5	0.044	0.043	0.043	0.0433333	0.038	0.035	0.035	0.036	0.03	0.027	0.025	0.0273333	0.023	0.028	0.032	0.027	0.072	0.075	0.068	0.0716667	0.06	0.056	0.047	0.0553333	0.05	0.044	0.041	0.0453333	0.037	0.035	0.04	0.037	0.077	0.077	0.075	0.0756667	0.074	0.068	0.064	0.069	0.044	0.045	0.042	0.0433333	0.046	0.047	0.053	0.0486667	0.065
45	0.044	0.043	0.043	0.0433333	0.038	0.035	0.035	0.036	0.03	0.027	0.025	0.0273333	0.023	0.028	0.032	0.027	0.072	0.074	0.068	0.072	0.06	0.056	0.047	0.055	0.05	0.044	0.041	0.0453333	0.037	0.034	0.04	0.037	0.077	0.077	0.074	0.0756667	0.074	0.068	0.064	0.069	0.044	0.045	0.042	0.0426667	0.045	0.047	0.053	0.0483333	0.065
45.5	0.044	0.043	0.043	0.0433333	0.038	0.035	0.035	0.036	0.03	0.027	0.025	0.0273333	0.024	0.028	0.032	0.027	0.073	0.075	0.068	0.072	0.06	0.056	0.047	0.055	0.05	0.044	0.041	0.0453333	0.037	0.034	0.04	0.0366667	0.077	0.077	0.075	0.0753333	0.074	0.068	0.064	0.069	0.044	0.045	0.042	0.0426667	0.045	0.047	0.053	0.0483333	0.064
46	0.044	0.043	0.043	0.0433333	0.038	0.035	0.035	0.036	0.03	0.027	0.025	0.0273333	0.023	0.028	0.032	0.027	0.072	0.075	0.068	0.072	0.06	0.056	0.048	0.055	0.05	0.044	0.041	0.045	0.037	0.034	0.04	0.0366667	0.077	0.077	0.075	0.0756667	0.074	0.068	0.064	0.069	0.044	0.044	0.042	0.0426667	0.045	0.046	0.053	0.048	0.064
46.5	0.044	0.043	0.043	0.0433333	0.038	0.035	0.035	0.036	0.03	0.027	0.025	0.0273333	0.024	0.028	0.032	0.027	0.073	0.075	0.068	0.0716667	0.06	0.056	0.047	0.0553333	0.05	0.044	0.041	0.0453333	0.037	0.034	0.04	0.0366667	0.077	0.077	0.075	0.0753333	0.074	0.068	0.064	0.069	0.044	0.044	0.042	0.0423333	0.045	0.046	0.052	0.0476667	0.064
47	0.044	0.043	0.043	0.0433333	0.038	0.035	0.035	0.036	0.03	0.027	0.024	0.027	0.023	0.028	0.032	0.027	0.072	0.075	0.068	0.0716667	0.06	0.057	0.048	0.0553333	0.05	0.044	0.041	0.0453333	0.037	0.034	0.04	0.0366667	0.077	0.077	0.075	0.0753333	0.074	0.068	0.064	0.069	0.044	0.044	0.042	0.0423333	0.045	0.046	0.052	0.0476667	0.064
47.5	0.044	0.043	0.042	0.043	0.037	0.035	0.035	0.0356667	0.03	0.027	0.024	0.027	0.023	0.028	0.032	0.027	0.073	0.075	0.068	0.0716667	0.06	0.057	0.048	0.055	0.05	0.044	0.041	0.045	0.037	0.035	0.04	0.0366667	0.077	0.077	0.074	0.0753333	0.074	0.068	0.064	0.069	0.043	0.044	0.041	0.0423333	0.045	0.046	0.052	0.0476667	0.064
48	0.044	0.043	0.042	0.043	0.037	0.034	0.035	0.0353333	0.029	0.027	0.024	0.0266667	0.023	0.028	0.032	0.0266667	0.073	0.075	0.068	0.0713333	0.06	0.057	0.048	0.0553333	0.05	0.044	0.041	0.045	0.037	0.034	0.04	0.0366667	0.077	0.077	0.075	0.0753333	0.075	0.068	0.064	0.069	0.043	0.044	0.041	0.0416667	0.044	0.046	0.052	0.0473333	0.064
48.5	0.044	0.043	0.042	0.043	0.037	0.034	0.035	0.0353333	0.03	0.027	0.024	0.027	0.023	0.028	0.032	0.0266667	0.073	0.075	0.068	0.071	0.06	0.057	0.048	0.0553333	0.05	0.044	0.041	0.0453333	0.037	0.034	0.04	0.0366667	0.077	0.076	0.074	0.075	0.075	0.068	0.064	0.069	0.043	0.044	0.041	0.0416667	0.044	0.045	0.051	0.0466667	0.064
49	0.044	0.043	0.042	0.043	0.037	0.034	0.035	0.0353333	0.03	0.027	0.024	0.027	0.022	0.028	0.032	0.0266667	0.072	0.075	0.068	0.071	0.06	0.057	0.048	0.0553333	0.05	0.044	0.041	0.045	0.037	0.034	0.039	0.0363333	0.077	0.076	0.074	0.0753333	0.075	0.068	0.064	0.069	0.043	0.043	0.041	0.0416667	0.044	0.045	0.051	0.0466667	0.065
49.5	0.044	0.042	0.042	0.0426667	0.037	0.034	0.035	0.0353333	0.03	0.027	0.024	0.027	0.022	0.028	0.032	0.0263333	0.072	0.075	0.068	0.071	0.061	0.057	0.048	0.0553333	0.05	0.045	0.041	0.0453333	0.037	0.034	0.039	0.0363333	0.076	0.076	0.074	0.075	0.075	0.068	0.064	0.069	0.043	0.043	0.041	0.0416667	0.044	0.045	0.051	0.0466667	0.064
50	0.044	0.043	0.043	0.0433333	0.038	0.034	0.035	0.0356667	0.03	0.027	0.024	0.027	0.022	0.028	0.032	0.0263333	0.072	0.075	0.068	0.0706667	0.06	0.057	0.048	0.0556667	0.05	0.045	0.041	0.0453333	0.037	0.034	0.039	0.0363333	0.076	0.077	0.074	0.0753333	0.075	0.068	0.064	0.069	0.043	0.043	0.041	0.0413333	0.043	0.045	0.05	0.046	0.064
50.5	0.044	0.043	0.042	0.043	0.037	0.034	0.035	0.0353333	0.03	0.027	0.024	0.027	0.022	0.028	0.032	0.0266667	0.072	0.074	0.068	0.0706667	0.06	0.057	0.048	0.055	0.05	0.045	0.041	0.045	0.037	0.034	0.039	0.036	0.076	0.076	0.074	0.0746667	0.075	0.068	0.064	0.069	0.042	0.043	0.04	0.0413333	0.043	0.044	0.05	0.0456667	0.064
51	0.044	0.043	0.042	0.043	0.037	0.034	0.035	0.0353333	0.029	0.027	0.023	0.0263333	0.022	0.027	0.032	0.0263333	0.071	0.074	0.068	0.0703333	0.06	0.057	0.048	0.0553333	0.05	0.044	0.041	0.045	0.037	0.034	0.039	0.036	0.076	0.076	0.074	0.075	0.075	0.068	0.064	0.069	0.042	0.043	0.04	0.041	0.043	0.044	0.05	0.0456667	0.064
51.5	0.044	0.043	0.042	0.043	0.037	0.034	0.035	0.0353333	0.03	0.027	0.023	0.0266667	0.022	0.027	0.032	0.0263333	0.071	0.074	0.068	0.0703333	0.061	0.057	0.048	0.0553333	0.05	0.045	0.041	0.0446667	0.037	0.034	0.039	0.036	0.076	0.076	0.074	0.0743333	0.075	0.068	0.064	0.069	0.042	0.043	0.04	0.0406667	0.043	0.044	0.05	0.0456667	0.064
52	0.044	0.043	0.042	0.043	0.037	0.034	0.035	0.0353333	0.03	0.027	0.023	0.0266667	0.022	0.027	0.032	0.0263333	0.071	0.074	0.068	0.07	0.061	0.057	0.048	0.0556667	0.05	0.045	0.041	0.0446667	0.037	0.034	0.039	0.036	0.076	0.076	0.074	0.0743333	0.075	0.068	0.064	0.069	0.042	0.043	0.04	0.0406667	0.043	0.043	0.049	0.045	0.064
52.5	0.043	0.043	0.042	0.0426667	0.037	0.034	0.035	0.0353333	0.029	0.027	0.023	0.0263333	0.022	0.027	0.032	0.026	0.07	0.074	0.068	0.07	0.06	0.057	0.048	0.055	0.05	0.044	0.041	0.0446667	0.036	0.034	0.039	0.036	0.076	0.075	0.074	0.0743333	0.075	0.068	0.064	0.069	0.042	0.042	0.04	0.0406667	0.042	0.043	0.049	0.0446667	0.063
53	0.043	0.043	0.042	0.0426667	0.037	0.034	0.035	0.0353333	0.029	0.027	0.023	0.0263333	0.022	0.027	0.032	0.026	0.07	0.074	0.068	0.07	0.061	0.057	0.048	0.0553333	0.05	0.044	0.041	0.045	0.036	0.034	0.039	0.036	0.076	0.076	0.074	0.0743333	0.075	0.068	0.064	0.0686667	0.042	0.042	0.04	0.0403333	0.042	0.043	0.049	0.0446667	0.063
53.5	0.043	0.043	0.042	0.0426667	0.037	0.034	0.035	0.0353333	0.029	0.027	0.023	0.0263333	0.022	0.027	0.032	0.026	0.07	0.073	0.068	0.0703333	0.061	0.057	0.048	0.055	0.05	0.045	0.041	0.0446667	0.037	0.034	0.038	0.036	0.076	0.075	0.074	0.074	0.075	0.068	0.064	0.0683333	0.041	0.042	0.04	0.04	0.042	0.043	0.049	0.0446667	0.062
54	0.043	0.043	0.042	0.0426667	0.037	0.034	0.035	0.0353333	0.029	0.026	0.023	0.026	0.022	0.027	0.032	0.0263333	0.07	0.073	0.068	0.07	0.061	0.057	0.048	0.0553333	0.05	0.044	0.041	0.0446667	0.036	0.034	0.038	0.036	0.076	0.076	0.074	0.0736667	0.075	0.068	0.064	0.0683333	0.041	0.042	0.039	0.0393333	0.042	0.043	0.049	0.0446667	0.062
54.5	0.043	0.043	0.042	0.0426667	0.037	0.034	0.035	0.0353333	0.03	0.027	0.023	0.0266667	0.022	0.027	0.032	0.026	0.069	0.073	0.068	0.07	0.061	0.057	0.048	0.055	0.05	0.045	0.041	0.0446667	0.036	0.034	0.038	0.0356667	0.075	0.075	0.074	0.074	0.075	0.068	0.064	0.0683333	0.041	0.042	0.039	0.039	0.042	0.042	0.048	0.044	0.062
55	0.043	0.042	0.042	0.0423333	0.037	0.034	0.034	0.035	0.029	0.026	0.023	0.026	0.022	0.027	0.032	0.026	0.069	0.073	0.068	0.0693333	0.061	0.057	0.049	0.0553333	0.05	0.045	0.041	0.0446667	0.036	0.034	0.038	0.0356667	0.075	0.076	0.074	0.0736667	0.075	0.068	0.064	0.0683333	0.041	0.042	0.039	0.0383333	0.041	0.042	0.048	0.0436667	0.063
55.5	0.043	0.042	0.042	0.0423333	0.037	0.034	0.035	0.0353333	0.029	0.027	0.023	0.0263333	0.022	0.027	0.031	0.026	0.069	0.073	0.068	0.069	0.06	0.057	0.048	0.055	0.05	0.044	0.041	0.0446667	0.036	0.034	0.038	0.0356667	0.075	0.075	0.073	0.0736667	0.075	0.068	0.064	0.0683333	0.04	0.042	0.039	0.0373333	0.041	0.042	0.048	0.0436667	0.063
56	0.043	0.042	0.042	0.0423333	0.037	0.034	0.034	0.035	0.029	0.026	0.023	0.026	0.022	0.027	0.031	0.026	0.07	0.073	0.068	0.0686667	0.061	0.057	0.048	0.055	0.05	0.044	0.041	0.0446667	0.036	0.034	0.038	0.0356667	0.075	0.075	0.073	0.0733333	0.075	0.068	0.064	0.0683333	0.04	0.041	0.039	0.037	0.041	0.042	0.048	0.0436667	0.063
56.5	0.043	0.042	0.042	0.0423333	0.037	0.034	0.035	0.0353333	0.029	0.027	0.023	0.0263333	0.022	0.027	0.031	0.026	0.069	0.073	0.068	0.0686667	0.061	0.057	0.048	0.0546667	0.05	0.044	0.04	0.0446667	0.036	0.034	0.038	0.0353333	0.075	0.075	0.073	0.0736667	0.075	0.068	0.064	0.0683333	0.038	0.041	0.039	0.038	0.041	0.042	0.047	0.0433333	0.063
57	0.043	0.042	0.042	0.0423333	0.036	0.034	0.035	0.035	0.029	0.027	0.023	0.0263333	0.022	0.026	0.031	0.026	0.069	0.073	0.068	0.069	0.061	0.057	0.049	0.0546667	0.05	0.044	0.04	0.0446667	0.036	0.034	0.038	0.0353333	0.075	0.075	0.073	0.0736667	0.075	0.068	0.064	0.0683333	0.037	0.041	0.039	0.0383333	0.041	0.041	0.047	0.043	0.062
57.5	0.042	0.042	0.042	0.042	0.037	0.034	0.034	0.035	0.029	0.026	0.023	0.026	0.022	0.026	0.031	0.026	0.069	0.072	0.067	0.0686667	0.06	0.057	0.048	0.0543333	0.05	0.044	0.04	0.0446667	0.036	0.034	0.038	0.0353333	0.074	0.075	0.073	0.073	0.075	0.068	0.064	0.0683333	0.035	0.041	0.039	0.038	0.041	0.041	0.047	0.043	0.062
58	0.043	0.042	0.042	0.0423333	0.037	0.034	0.035	0.0353333	0.029	0.027	0.023	0.0263333	0.023	0.026	0.031	0.026	0.068	0.072	0.067	0.0686667	0.06	0.057	0.049	0.0543333	0.05	0.044	0.041	0.0443333	0.036	0.034	0.037	0.0353333	0.074	0.074	0.073	0.073	0.075	0.068	0.063	0.0683333	0.033	0.041	0.038	0.038	0.04	0.041	0.047	0.0426667	0.063
58.5	0.042	0.041	0.041	0.0413333	0.037	0.034	0.035	0.0353333	0.029	0.026	0.023	0.026	0.023	0.025	0.031	0.026	0.068	0.071	0.067	0.0686667	0.06	0.057	0.048	0.0543333	0.05	0.044	0.04	0.0446667	0.036	0.034	0.037	0.035	0.074	0.075	0.073	0.073	0.074	0.068	0.063	0.068	0.032	0.041	0.038	0.0376667	0.04	0.041	0.047	0.0426667	0.062
59	0.042	0.042	0.041	0.0416667	0.037	0.034	0.034	0.035	0.029	0.026	0.023	0.026	0.023	0.025	0.031	0.026	0.068	0.071	0.067	0.0683333	0.06	0.057	0.049	0.0543333	0.05	0.044	0.04	0.0446667	0.036	0.034	0.037	0.035	0.074	0.074	0.073	0.0726667	0.074	0.068	0.063	0.068	0.036	0.04	0.038	0.037	0.04	0.041	0.046	0.0423333	0.062
59.5	0.042	0.041	0.041	0.0413333	0.037	0.034	0.035	0.0353333	0.029	0.026	0.023	0.026	0.023	0.025	0.031	0.0263333	0.069	0.071	0.067	0.068	0.06	0.057	0.048	0.054	0.05	0.044	0.04	0.0446667	0.036	0.034	0.037	0.035	0.074	0.074	0.073	0.0726667	0.074	0.068	0.063	0.068	0.037	0.04	0.038	0.0363333	0.04	0.04	0.046	0.042	0.061
60	0.042	0.041	0.041	0.0413333	0.037	0.033	0.034	0.0346667	0.029	0.026	0.023	0.026	0.023	0.024	0.031	0.0266667	0.068	0.071	0.067	0.0676667	0.06	0.057	0.049	0.0536667	0.05	0.044	0.04	0.0446667	0.036	0.033	0.037	0.035	0.074	0.074	0.072	0.0723333	0.074	0.068	0.063	0.0673333	0.036	0.04	0.038	0.0363333	0.04	0.04	0.046	0.042	0.061
60.5	0.042	0.041	0.041	0.0413333	0.036	0.034	0.034	0.0346667	0.029	0.026	0.023	0.026	0.023	0.024	0.031	0.0253333	0.068	0.072	0.066	0.0676667	0.06	0.057	0.048	0.053	0.05	0.044	0.04	0.044	0.036	0.033	0.037	0.035	0.074	0.074	0.073	0.072	0.074	0.068	0.063	0.0676667	0.036	0.04	0.038	0.0356667	0.04	0.04	0.046	0.042	0.061
61	0.043	0.041	0.041	0.0416667	0.037	0.034	0.035	0.0353333	0.029	0.026	0.023	0.026	0.023	0.024	0.031	0.025	0.068	0.072	0.066	0.0673333	0.06	0.057	0.048	0.053	0.05	0.044	0.04	0.0436667	0.036	0.033	0.037	0.0346667	0.074	0.074	0.073	0.072	0.074	0.068	0.063	0.067	0.036	0.039	0.038	0.0353333	0.04	0.04	0.046	0.042	0.061
61.5	0.043	0.041	0.041	0.0416667	0.036	0.034	0.034	0.0346667	0.029	0.026	0.023	0.026	0.024	0.024	0.031	0.025	0.068	0.071	0.066	0.0673333	0.059	0.057	0.048	0.053	0.05	0.044	0.04	0.044	0.036	0.033	0.037	0.0346667	0.073	0.074	0.072	0.0716667	0.074	0.068	0.063	0.067	0.036	0.038	0.037	0.0353333	0.039	0.04	0.045	0.0413333	0.061
62	0.043	0.041	0.041	0.0416667	0.036	0.033	0.034	0.0343333	0.029	0.026	0.023	0.026	0.024	0.024	0.03	0.025	0.068	0.07	0.066	0.0673333	0.059	0.057	0.048	0.053	0.05	0.044	0.04	0.0436667	0.035	0.033	0.037	0.0343333	0.073	0.074	0.072	0.0713333	0.074	0.068	0.063	0.067	0.035	0.037	0.037	0.0346667	0.039	0.04	0.045	0.0413333	0.061
62.5	0.043	0.041	0.041	0.0416667	0.036	0.033	0.034	0.0343333	0.029	0.026	0.023	0.026	0.024	0.024	0.03	0.0246667	0.068	0.07	0.065	0.0663333	0.059	0.056	0.048	0.053	0.05	0.044	0.04	0.044	0.035	0.033	0.037	0.0343333	0.073	0.074	0.072	0.0713333	0.074	0.068	0.063	0.067	0.035	0.037	0.037	0.034	0.039	0.04	0.045	0.0413333	0.06
63	0.042	0.041	0.041	0.0413333	0.036	0.033	0.034	0.0343333	0.029	0.026	0.023	0.026	0.024	0.024	0.03	0.0246667	0.067	0.07	0.066	0.067	0.059	0.056	0.048	0.0526667	0.049	0.044	0.04	0.0436667	0.035	0.033	0.037	0.0343333	0.073	0.073	0.072	0.0713333	0.074	0.068	0.063	0.0666667	0.035	0.036	0.036	0.0336667	0.039	0.04	0.045	0.0413333	0.06
63.5	0.043	0.04	0.04	0.041	0.036	0.033	0.034	0.0343333	0.029	0.026	0.023	0.026	0.024	0.024	0.03		0.066	0.07	0.066	0.0663333	0.059	0.056	0.048	0.0523333	0.05	0.044	0.04	0.0436667	0.035	0.033	0.037	0.0343333	0.073	0.073	0.072	0.0713333	0.073	0.068	0.063	0.0666667	0.035	0.035	0.036	0.034	0.039	0.04	0.045	0.0413333	0.059
64	0.042	0.041	0.041	0.0413333	0.037	0.033	0.034	0.0346667	0.029	0.026	0.023	0.026	0.024	0.024	0.03		0.066	0.071	0.065	0.0663333	0.059	0.056	0.048	0.052	0.05	0.044	0.04	0.0436667	0.035	0.033	0.037	0.034	0.072	0.073	0.072	0.0706667	0.073	0.068	0.063	0.0663333	0.035	0.036	0.035	0.0336667	0.039	0.04	0.045	0.0413333	0.059
64.5	0.042	0.041	0.04	0.041	0.037	0.033	0.034	0.0346667	0.029	0.026	0.023	0.026	0.024	0.024	0.03		0.066	0.071	0.065	0.0663333	0.058	0.056	0.048	0.052	0.05	0.044	0.04	0.0436667	0.035	0.033	0.036	0.0336667	0.072	0.073	0.071	0.0703333	0.073	0.068	0.063	0.0663333	0.035	0.035	0.034	0.0333333	0.039	0.039	0.044	0.0406667	0.058
65	0.042	0.04	0.04	0.0406667	0.037	0.033	0.034	0.0346667	0.029	0.025	0.023	0.0256667	0.024	0.024	0.03		0.065	0.07	0.064	0.066	0.058	0.056	0.047	0.0516667	0.05	0.044	0.04	0.0436667	0.035	0.033	0.036	0.0336667	0.072	0.073	0.071	0.0703333	0.073	0.067	0.062	0.0663333	0.034	0.034	0.034	0.0326667	0.039	0.039	0.044	0.0406667	0.059
65.5	0.043	0.04	0.04	0.041	0.037	0.033	0.034	0.0346667	0.029	0.026	0.023	0.026	0.024	0.024	0.03		0.066	0.07	0.065	0.0656667	0.057	0.055	0.047	0.0523333	0.049	0.044	0.039	0.0436667	0.035	0.033	0.035	0.0336667	0.072	0.072	0.071	0.0703333	0.073	0.068	0.062	0.066	0.033	0.034	0.034	0.0326667	0.039	0.039	0.044	0.0406667	0.059
66	0.043	0.04	0.04	0.041	0.037	0.033	0.034	0.0346667	0.029	0.026	0.023	0.026	0.024	0.024	0.03		0.065	0.069	0.065	0.0656667	0.057	0.055	0.047		0.049	0.043	0.039		0.035	0.033	0.035	0.0333333	0.071	0.072	0.071	0.0703333	0.072	0.067	0.062		0.033	0.035	0.034	0.0323333	0.038	0.039	0.044	0.0403333	0.059
66.5	0.043	0.04	0.04	0.041	0.037	0.033	0.034	0.0346667	0.029	0.025	0.022	0.0253333	0.024	0.024	0.03		0.065	0.069	0.065	0.066	0.057	0.055	0.047		0.049	0.044	0.039		0.035	0.033	0.035	0.0333333	0.071	0.072	0.071	0.0703333	0.072	0.067	0.062		0.032	0.035	0.034	0.0323333	0.038	0.039	0.044	0.0403333	0.059
67	0.043	0.04	0.04	0.041	0.037	0.033	0.034	0.0346667	0.028	0.025	0.022	0.025	0.025	0.024	0.03		0.065	0.07	0.064	0.0653333	0.057	0.055	0.047		0.049	0.043	0.039		0.035	0.033	0.035	0.0333333	0.071	0.072	0.071		0.072	0.067	0.062		0.032	0.034	0.034	0.0316667	0.038	0.038	0.044	0.04	0.057
67.5	0.042	0.041	0.04	0.041	0.037	0.033	0.034	0.0346667	0.029	0.025	0.022	0.0253333	0.026	0.024	0.03		0.065	0.069	0.064	0.0653333	0.057	0.055	0.047		0.049	0.044	0.039		0.035	0.033	0.034		0.071	0.072	0.071		0.072	0.067	0.062		0.031	0.034	0.033	0.0316667	0.038	0.038	0.044	0.04	0.057
68	0.042	0.041	0.04	0.041	0.037	0.033	0.034	0.0346667	0.028	0.025	0.022	0.025	0.023	0.024	0.029		0.064	0.068	0.065	0.065	0.057	0.054	0.047		0.049	0.043	0.039		0.035	0.032	0.034		0.07	0.071	0.071		0.072	0.066	0.062		0.032	0.033	0.033	0.031	0.037	0.038	0.043	0.0393333	0.057
68.5	0.043	0.041	0.04	0.0413333	0.037	0.034	0.034	0.035	0.028	0.025	0.022	0.025	0.022	0.024	0.029		0.064	0.069	0.064		0.057	0.054	0.046		0.049	0.043	0.039		0.034	0.033	0.034		0.07	0.071	0.07		0.072	0.066	0.062		0.031	0.033	0.033		0.036	0.038	0.043	0.039	0.057
69	0.042	0.042	0.04	0.0413333	0.038	0.034	0.034	0.0353333	0.028	0.025	0.022	0.025	0.022	0.024	0.029		0.065	0.069	0.064		0.056	0.054	0.046		0.049	0.043	0.039		0.035	0.032	0.034		0.07	0.071	0.07		0.071	0.066	0.062		0.031	0.033	0.033		0.036	0.037	0.043	0.0386667	0.057
69.5	0.042	0.042	0.039	0.041	0.037	0.034	0.034	0.035	0.028	0.025	0.022	0.025	0.022	0.024	0.029		0.064	0.068	0.064		0.056	0.054	0.046		0.049	0.043	0.039		0.034	0.032	0.034		0.07	0.071	0.07		0.071	0.066	0.062		0.03	0.033	0.032		0.036	0.037	0.043	0.0386667	0.056
70	0.042	0.041	0.039	0.0406667	0.038	0.034	0.034	0.0353333	0.028	0.026	0.022	0.0253333	0.022	0.024	0.028		0.064	0.068	0.064		0.056	0.053	0.046		0.049	0.043	0.039		0.034	0.032	0.034		0.07	0.071	0.07		0.071	0.066	0.062		0.03	0.033	0.032		0.037	0.037	0.043	0.039	0.057
70.5	0.041	0.041	0.039	0.0403333	0.037	0.034	0.034	0.035	0.028	0.025	0.022	0.025	0.022	0.024	0.028		0.064	0.068	0.063		0.057	0.054	0.046		0.049	0.043	0.039		0.034	0.032	0.034		0.07	0.071	0.07		0.071	0.066	0.061		0.029	0.032	0.032		0.036	0.036	0.043	0.0383333	0.056
[truncated: 11 more columns]
